# Supplementary material for: Metagenomic analysis of ancient dental calculus reveals unexplored diversity of oral archaeal Methanobrevibacter
Source: Microbiome. 2021 Sep 30;9:197. doi: 10.1186/s40168-021-01132-8 (PMC8485483; doi:10.1186/s40168-021-01132-8)
Supplement: Supplementary file 3 — Additional file 2: Supplemental Tables S1-S18. [file 40168_2021_1132_MOESM3_ESM.xlsx]

## Sheet: Table S1
Table S1 - Anthropological data
Sample ID	Time period	Chronology (Age CE/BCE by Festi et al. 2014)	Radiocarbon dating (BP)/2 sigma cal. AD (probability%)	Location	Burial site	Anthrop. ID	Sex used for analysis	Age at death in years	Dental calculus g.	Periodontitis	Caries (total)	Level
2081	Neolithic	6000-3500 BCE		Adige valley (Trentino)	La Vela	#52	M	20-30	0.03	Absent	Absent	0
2082	Copper Age	3500-2200 BCE		Adige valley (Trentino)	Solteri	#55	M	25-35	0.08	Present	Present (2)	1,3
2083	Copper Age	3500-2200 BCE		Adige valley (Trentino)	Solteri	#56	F	45-50	< 0.01	Absent	Present (5)	1,3
2084	Copper Age	3500-2200 BCE		Adige valley (Trentino)	Solteri	#63	F	25-35	0.01	nd	Absent	0
2086	Early Bronze Age	2200-1600 BCE		Adige valley (Trentino)	Romagnano Loc. III	#90	F	30-40	0.03	Present	nd, due to severe dental wear	0
2087	Early Bronze Age	2200-1600 BCE		Adige valley (Trentino)	Romagnano Loc. III	#103	F	17-20	0.03	nd, bone absent	Present (2)	2,4
2089	Early Middle Ages	400-1000 CE	1290±35 BP/650-780 AD (93.8%). Marzoli et al. 2009	Adige valley	Appiano San Paolo Castelvecchio/Eppan St. Paul Altenburg	AP-AL2	F	35-40	0.03	Present	Present (16)	1,2,4
2090	Early Middle Ages	400-1000 CE		Adige valley	Montagna Pinzano/Montan Pinzon	MO-P1	M	25-35	0.07	Present	Present (10)	all
2091	Early Middle Ages	400-1000 CE		Adige valley	Terlano/Terlan	TE1	F	50-60	0.08	Present	Absent	0
2092	Early Middle Ages	400-1000 CE	1259±26 BP/671-858 AD (95.4%). Paladin et al. 2020	Merano basin	Nalles Gebreid/Nals Gebreid	NA1	F	20-25	0.03	Present	Present (3)	1,2,4
2093	Early Middle Ages	400-1000 CE		Merano basin	Castel Tirolo/Schloss Tirol	TCT15A	M	25-30	0.07	Present	Present (1)	2
2094	Early Middle Ages	400-1000 CE		Merano basin	Castel Tirolo/Schloss Tirol	TCT19	M*	50-60	0.02	Present	Present (1)	2
2095	Early Middle Ages	400-1000 CE		Merano basin	Castel Tirolo/Schloss Tirol	TCT27	F	20-30	0.07	Present	Present (4)	2,4
2096	Early Middle Ages	400-1000 CE		Venosta valley	Tanas	TA2	M*	30-35	0.04	Present	Present (1)	2
2097	Early Middle Ages	400-1000 CE	1414±84 BP/428-770 AD (95.4%). Reuß 2016	Venosta valley	Malles Burgusio Santo Stefano/Mals St.Stefan ob Burgeis	BSS2-US118	M	35-40	0.032	Present	Present (3)	2,4
2099	Early Middle Ages	400-1000 CE		Venosta valley	Malles Burgusio Santo Stefano/Mals St.Stefan ob Burgeis	BSS8-US113	M	40-45	0.028	Present	Present (3)	4
2100	Early Middle Ages	400-1000 CE		Venosta valley	Malles Burgusio Santo Stefano/Mals St.Stefan ob Burgeis	BSS-US163A	F	30-35	0.065	Present	Absent	0
2102	Early Middle Ages	400-1000 CE		Isarco valley	Bressanone Elvas necropoli 17/Brixen Elvas	BEN28	F	45-50	0.066	Present	Present (1)	2
2103	Early Middle Ages	400-1000 CE		Isarco valley	Bressanone Elvas necropoli 17/Brixen Elvas	BEN31	F	25-30	0.018	Present	Present (6)	1,3,4
2104	Early Middle Ages	400-1000 CE		Isarco valley	Bressanone Elvas necropoli 17/Brixen Elvas	BEN49	F	40-45	0.024	Present	Present (7)	1,2,3
							* Indicates samples for which anthropological data was used for sexing

## Sheet: Table S2 
Table S2 - Comparative datasets
Accession number	Original ID	study	Tissue	Species/	Country	Burial site	Sex	Age	Time period	Periodontitis	Caries
SRR6877282	S41calc	Mann et al. 2018	Ancient dental calculus	Human	Nepal	Samdzong	NA	NA	400–650 CE	ND	ND
SRR6877284	C53calc	Mann et al. 2018	Ancient dental calculus	Human	Spain	Camino del Molino	NA	NA	2340–2920 BCE	ND	ND
SRR6877286	C214calc	Mann et al. 2018	Ancient dental calculus	Human	Spain	Camino del Molino	NA	NA	2340–2920 BCE	ND	ND
SRR6877288	F349Acalc	Mann et al. 2018	Ancient dental calculus	Human	Guadeloupe	Anse a la Gourde	NA	NA	975–1395 CE	ND	ND
SRR6877290	F1948calc	Mann et al. 2018	Ancient dental calculus	Human	Guadeloupe	Anse a la Gourde	NA	NA	975–1395 CE	ND	ND
SRR6877292	H10calc	Mann et al. 2018	Ancient dental calculus	Human	Mongolia	Khövsgöl	NA	NA	930–1650 BCE	ND	ND
SRR6877300	KT32calc-PE	Mann et al. 2018	Ancient dental calculus	Human	Ireland	Kilteasheen	NA	NA	600–1300 CE	ND	ND
SRR6877313	KT36calc-PE	Mann et al. 2018	Ancient dental calculus	Human	Ireland	Kilteasheen	NA	NA	600–1300 CE	ND	ND
SRR6877323	H24calc	Mann et al. 2018	Ancient dental calculus	Human	Mongolia	Khövsgöl	NA	NA	930–1650 BCE	ND	ND
SRR6877324	S40calc	Mann et al. 2018	Ancient dental calculus	Human	Nepal	Samdzong	NA	NA	400–650 CE	ND	ND
SRR6877338	KT20calc	Mann et al. 2018	Ancient dental calculus	Human	Ireland	Kilteasheen	NA	NA	600–1300 CE	ND	ND
SRR6877339	KT31calc-PE	Mann et al. 2018	Ancient dental calculus	Human	Ireland	Kilteasheen	NA	NA	600–1300 CE	ND	ND
SRR6877340	KT26calc-PE	Mann et al. 2018	Ancient dental calculus	Human	Ireland	Kilteasheen	NA	NA	600–1300 CE	ND	ND
SRR6877342	KT24calc-PE	Mann et al. 2018	Ancient dental calculus	Human	Ireland	Kilteasheen	NA	NA	600–1300 CE	ND	ND
SRR6877346	KT25calc-PE	Mann et al. 2018	Ancient dental calculus	Human	Ireland	Kilteasheen	NA	NA	600–1300 CE	ND	ND
SRR6877350	KT13calc-PE	Mann et al. 2018	Ancient dental calculus	Human	Ireland	Kilteasheen	NA	NA	600–1300 CE	ND	ND
SRR6877358	KT14calc-PE	Mann et al. 2018	Ancient dental calculus	Human	Ireland	Kilteasheen	NA	NA	600–1300 CE	ND	ND
SRR6877367	KT15calc	Mann et al. 2018	Ancient dental calculus	Human	Ireland	Kilteasheen	NA	NA	600–1300 CE	ND	ND
SRR6877369	KT19calc	Mann et al. 2018	Ancient dental calculus	Human	Ireland	Kilteasheen	NA	NA	600–1300 CE	ND	ND
SRR6877370	KT05calc-PE	Mann et al. 2018	Ancient dental calculus	Human	Ireland	Kilteasheen	NA	NA	600–1300 CE	ND	ND
SRR6877384	KT09calc-PE	Mann et al. 2018	Ancient dental calculus	Human	Ireland	Kilteasheen	NA	NA	600–1300 CE	ND	ND
SRR6877388	KT08calc-PE	Mann et al. 2018	Ancient dental calculus	Human	Ireland	Kilteasheen	NA	NA	600–1300 CE	ND	ND
SRR6877393	S454calc	Mann et al. 2018	Ancient dental calculus	Human	Netherlands	Middenbeemster	NA	NA	1611–1866 CE	ND	ND
SRR6877399	KT28calc-PE	Mann et al. 2018	Ancient dental calculus	Human	Ireland	Kilteasheen	NA	NA	600–1300 CE	ND	ND
SRR6877403	KT29calc-PE	Mann et al. 2018	Ancient dental calculus	Human	Ireland	Kilteasheen	NA	NA	600–1300 CE	ND	ND
ERR3609660	ANSP11833	Ottoni et al. 2019	Ancient dental calculus	Baboon	USA	Philadelphia	NA	NA	1900 CE	No	No
ERR3609661	ANSP3271	Ottoni et al. 2019	Ancient dental calculus	Baboon	USA	Philadelphia	NA	NA	1900 CE	No	No
ERR3003613	CS01	Velsko et al. 2018	Ancient dental calculus	Human	UK	Radcliffe Infirmary Burial Ground	F	Young	1770–1855 CE	No	Yes	Age (From Velsko et. al 2018)
ERR3003614	CS02	Velsko et al. 2018	Ancient dental calculus	Human	UK	Radcliffe Infirmary Burial Ground	M	Prime	1770–1855 CE	Yes	No	Young	18-24
ERR3003615	CS03	Velsko et al. 2018	Ancient dental calculus	Human	UK	Radcliffe Infirmary Burial Ground	F	Middle	1770–1855 CE	No	No	Prime	25-34
ERR3003616	CS04	Velsko et al. 2018	Ancient dental calculus	Human	UK	Radcliffe Infirmary Burial Ground	M	Young	1770–1855 CE	No	No	Middle	35-44
ERR3003618	CS08	Velsko et al. 2018	Ancient dental calculus	Human	UK	Radcliffe Infirmary Burial Ground	M	Prime	1770–1855 CE	No	No	Mature	45+
ERR3003619	CS09	Velsko et al. 2018	Ancient dental calculus	Human	UK	Radcliffe Infirmary Burial Ground	M	Prime	1770–1855 CE	Yes	No
ERR3003620	CS10	Velsko et al. 2018	Ancient dental calculus	Human	UK	Radcliffe Infirmary Burial Ground	M	Prime	1770–1855 CE	Yes	No
ERR3003621	CS11	Velsko et al. 2018	Ancient dental calculus	Human	UK	Radcliffe Infirmary Burial Ground	M	Young	1770–1855 CE	No	No
ERR3003622	CS12	Velsko et al. 2018	Ancient dental calculus	Human	UK	Radcliffe Infirmary Burial Ground	M	Middle	1770–1855 CE	No	No
ERR3003623	CS13	Velsko et al. 2018	Ancient dental calculus	Human	UK	Radcliffe Infirmary Burial Ground	M	Prime	1770–1855 CE	Yes	No
ERR3003625	CS15	Velsko et al. 2018	Ancient dental calculus	Human	UK	Radcliffe Infirmary Burial Ground	F	Prime	1770–1855 CE	Yes	No
ERR3003626	CS16	Velsko et al. 2018	Ancient dental calculus	Human	UK	Radcliffe Infirmary Burial Ground	M	Prime	1770–1855 CE	No	No
ERR3003627	CS17	Velsko et al. 2018	Ancient dental calculus	Human	UK	Radcliffe Infirmary Burial Ground	F	Prime	1770–1855 CE	Yes	No
ERR3003629	CS19	Velsko et al. 2018	Ancient dental calculus	Human	UK	Radcliffe Infirmary Burial Ground	M	Middle	1770–1855 CE	No	No
ERR3003630	CS20	Velsko et al. 2018	Ancient dental calculus	Human	UK	Radcliffe Infirmary Burial Ground	M	Middle	1770–1855 CE	No	No
ERR3003631	CS21	Velsko et al. 2018	Ancient dental calculus	Human	UK	Radcliffe Infirmary Burial Ground	M	Prime	1770–1855 CE	No	No
ERR3003632	CS22	Velsko et al. 2018	Ancient dental calculus	Human	UK	Radcliffe Infirmary Burial Ground	M	Prime	1770–1855 CE	No	Yes
ERR3003633	CS23	Velsko et al. 2018	Ancient dental calculus	Human	UK	Radcliffe Infirmary Burial Ground	F	Prime	1770–1855 CE	No	No
ERR3003634	CS24	Velsko et al. 2018	Ancient dental calculus	Human	UK	Radcliffe Infirmary Burial Ground	F	Middle	1770–1855 CE	Yes	Yes
ERR3003637	CS28	Velsko et al. 2018	Ancient dental calculus	Human	UK	Radcliffe Infirmary Burial Ground	F	Middle	1770–1855 CE	Yes	Yes
ERR3003638	CS29	Velsko et al. 2018	Ancient dental calculus	Human	UK	Radcliffe Infirmary Burial Ground	M	Prime	1770–1855 CE	Yes	No
ERR3003640	CS31	Velsko et al. 2018	Ancient dental calculus	Human	UK	Radcliffe Infirmary Burial Ground	F	Middle	1770–1855 CE	No	No
ERR3003641	CS32	Velsko et al. 2018	Ancient dental calculus	Human	UK	Radcliffe Infirmary Burial Ground	M	Middle	1770–1855 CE	Yes	No
ERR3003642	CS33	Velsko et al. 2018	Ancient dental calculus	Human	UK	Radcliffe Infirmary Burial Ground	M	Middle	1770–1855 CE	Yes	Yes
ERR3003643	CS34	Velsko et al. 2018	Ancient dental calculus	Human	UK	Radcliffe Infirmary Burial Ground	F	Prime	1770–1855 CE	No	No
ERR3003644	CS35	Velsko et al. 2018	Ancient dental calculus	Human	UK	Radcliffe Infirmary Burial Ground	M	Prime	1770–1855 CE	No	Yes
ERR3003645	CS36	Velsko et al. 2018	Ancient dental calculus	Human	UK	Radcliffe Infirmary Burial Ground	F	Middle	1770–1855 CE	Yes	Yes
ERR3003646	CS37	Velsko et al. 2018	Ancient dental calculus	Human	UK	Radcliffe Infirmary Burial Ground	M	Middle	1770–1855 CE	Yes	No
ERR3003647	CS38	Velsko et al. 2018	Ancient dental calculus	Human	UK	Radcliffe Infirmary Burial Ground	M	Young	1770–1855 CE	No	No
ERR3003648	CS39	Velsko et al. 2018	Ancient dental calculus	Human	UK	Radcliffe Infirmary Burial Ground	M	Middle	1770–1855 CE	No	No
ERR3003651	CS43	Velsko et al. 2018	Ancient dental calculus	Human	UK	Radcliffe Infirmary Burial Ground	M	Prime	1770–1855 CE	No	No
ERR3003654	CS46	Velsko et al. 2018	Ancient dental calculus	Human	UK	Radcliffe Infirmary Burial Ground	F	Middle	1770–1855 CE	No	No
ERR3003655	CS47	Velsko et al. 2018	Ancient dental calculus	Human	UK	Radcliffe Infirmary Burial Ground	M	Prime	1770–1855 CE	Yes	Yes
SRR957738, SRR957739, SRR957740, SRR957741	B61	Warinner et al. 2014	Ancient dental calculus	Human	Germany	Dalheim	M		950–1200 CE	Yes	Yes
SRR957742, SRR957743, SRR957744, SRR957745,SRR957746	G12	Warinner et al. 2014	Ancient dental calculus	Human	Germany	Dalheim	F		950–1200 CE	Yes	No
NA	AFR_IR_13234	Weyrich et al. 2017	Ancient dental calculus	Human	NA	NA	F	NA	NA
NA	Chimp_12873	Weyrich et al. 2017	Ancient dental calculus	Chimpanzee	Sierra Leone	Gola Forest	NA	NA	1948 CE
NA	ELSIDRON1L7	Weyrich et al. 2017	Ancient dental calculus	Neanderthal	Spain	El Sidrón cave	NA	NA	47,000 BCE
NA	ELSIDRON2L7	Weyrich et al. 2017	Ancient dental calculus	Neanderthal	Spain	El Sidrón cave	NA	NA	47,000 BCE
ERR3307045	JAE006.A0101	Velsko et al. 2018	Moden dental calculus	Human	Spain	NA	M	Mature	Modern	Yes	Yes
ERR3307046	JAE007.A0101	Velsko et al. 2018	Moden dental calculus	Human	Spain	NA	M	Mature	Modern	Yes	Yes
ERR3307047	JAE008.A0101	Velsko et al. 2018	Moden dental calculus	Human	Spain	NA	M	Middle	Modern	No	Yes
ERR3307048	JAE009.A0101	Velsko et al. 2018	Moden dental calculus	Human	Spain	NA	M	Prime	Modern	No	Yes
ERR3307049	JAE010.A0101	Velsko et al. 2018	Moden dental calculus	Human	Spain	NA	M	Mature	Modern	Yes	Yes
ERR3307050	JAE012.A0101	Velsko et al. 2018	Moden dental calculus	Human	Spain	NA	ND	Mature	Modern	Yes	Yes
ERR3307051	JAE013.A0101	Velsko et al. 2018	Moden dental calculus	Human	Spain	NA	M	Mature	Modern	Yes	Yes
ERR3307052	JAE014.A0101	Velsko et al. 2018	Moden dental calculus	Human	Spain	NA	M	Young	Modern	No	Yes
ERR3307053	JAE015.A0101	Velsko et al. 2018	Moden dental calculus	Human	Spain	NA	F	Mature	Modern	Yes	Yes
ERR3307054	JAE016.A0101	Velsko et al. 2018	Moden dental calculus	Human	Spain	NA	F	Mature	Modern	No	Yes
SRR1804661		HMP	plaque	Human	NA	NA	NA	NA	Modern	NA	NA
SRR1804670		HMP	plaque	Human	NA	NA	NA	NA	Modern	NA	NA
SRR1804724		HMP	plaque	Human	NA	NA	NA	NA	Modern	NA	NA
SRR1804735		HMP	plaque	Human	NA	NA	NA	NA	Modern	NA	NA
SRR1804742		HMP	plaque	Human	NA	NA	NA	NA	Modern	NA	NA
SRR1804752		HMP	plaque	Human	NA	NA	NA	NA	Modern	NA	NA
SRR1804760		HMP	plaque	Human	NA	NA	NA	NA	Modern	NA	NA
SRR1804761		HMP	plaque	Human	NA	NA	NA	NA	Modern	NA	NA
SRR1804777		HMP	plaque	Human	NA	NA	NA	NA	Modern	NA	NA
SRR1804803		HMP	plaque	Human	NA	NA	NA	NA	Modern	NA	NA
SRR513801		HMP	plaque	Human	NA	NA	NA	NA	Modern	NA	NA
SRR513802		HMP	plaque	Human	NA	NA	NA	NA	Modern	NA	NA
SRR514202		HMP	plaque	Human	NA	NA	NA	NA	Modern	NA	NA
SRR514329		HMP	plaque	Human	NA	NA	NA	NA	Modern	NA	NA
SRR061415		HMP	skin	Human	NA	NA	NA	NA	Modern	NA	NA
SRR061921		HMP	skin	Human	NA	NA	NA	NA	Modern	NA	NA
SRR061922		HMP	skin	Human	NA	NA	NA	NA	Modern	NA	NA
SRR061925		HMP	skin	Human	NA	NA	NA	NA	Modern	NA	NA
SRR061926		HMP	skin	Human	NA	NA	NA	NA	Modern	NA	NA
SRR061927		HMP	skin	Human	NA	NA	NA	NA	Modern	NA	NA
SRR061928		HMP	skin	Human	NA	NA	NA	NA	Modern	NA	NA
SRR061995		HMP	skin	Human	NA	NA	NA	NA	Modern	NA	NA
SRR062015		HMP	skin	Human	NA	NA	NA	NA	Modern	NA	NA
SRR062016		HMP	skin	Human	NA	NA	NA	NA	Modern	NA	NA
ERR1022686		Johnston et al. 2016	soil	NA	NA	NA	NA	NA	Modern	NA	NA
ERR1022692		Johnston et al. 2016	soil	NA	NA	NA	NA	NA	Modern	NA	NA
ERR1041384		Johnston et al. 2016	soil	NA	NA	NA	NA	NA	Modern	NA	NA
ERR1041385		Johnston et al. 2016	soil	NA	NA	NA	NA	NA	Modern	NA	NA
ERR1043165		Johnston et al. 2016	soil	NA	NA	NA	NA	NA	Modern	NA	NA
ERR1043166		Johnston et al. 2016	soil	NA	NA	NA	NA	NA	Modern	NA	NA
ERR1044071		Johnston et al. 2016	soil	NA	NA	NA	NA	NA	Modern	NA	NA
ERR1044072		Johnston et al. 2016	soil	NA	NA	NA	NA	NA	Modern	NA	NA
ERR1051325		Johnston et al. 2016	soil	NA	NA	NA	NA	NA	Modern	NA	NA
ERR1051326		Johnston et al. 2016	soil	NA	NA	NA	NA	NA	Modern	NA	NA
SRR7822543		Johnston et al. 2016	soil	NA	NA	NA	NA	NA	Modern	ND	ND
SRR060352		HMP	stool	Human	NA	NA	NA	NA	Modern	NA	NA
SRR060353		HMP	stool	Human	NA	NA	NA	NA	Modern	NA	NA
SRR060356		HMP	stool	Human	NA	NA	NA	NA	Modern	NA	NA
SRR060357		HMP	stool	Human	NA	NA	NA	NA	Modern	NA	NA
SRR060358		HMP	stool	Human	NA	NA	NA	NA	Modern	NA	NA
SRR060359		HMP	stool	Human	NA	NA	NA	NA	Modern	NA	NA
SRR060362		HMP	stool	Human	NA	NA	NA	NA	Modern	NA	NA
SRR060365		HMP	stool	Human	NA	NA	NA	NA	Modern	NA	NA
SRR060375		HMP	stool	Human	NA	NA	NA	NA	Modern	NA	NA
SRR520266		HMP	stool	Human	NA	NA	NA	NA	Modern	NA	NA
SRR628266		HMP	stool	Human	NA	NA	NA	NA	Modern	NA	NA
SRR628277		HMP	stool	Human	NA	NA	NA	NA	Modern	NA	NA
SRR628278		HMP	stool	Human	NA	NA	NA	NA	Modern	NA	NA
SRR628279		HMP	stool	Human	NA	NA	NA	NA	Modern	NA	NA
SRR513446		HMP	tongue dorsum	Human	NA	NA	NA	NA	Modern	NA	NA
SRR513447		HMP	tongue dorsum	Human	NA	NA	NA	NA	Modern	NA	NA
SRR513450		HMP	tongue dorsum	Human	NA	NA	NA	NA	Modern	NA	NA
SRR513765		HMP	tongue dorsum	Human	NA	NA	NA	NA	Modern	NA	NA
SRR513776		HMP	tongue dorsum	Human	NA	NA	NA	NA	Modern	NA	NA
SRR513777		HMP	tongue dorsum	Human	NA	NA	NA	NA	Modern	NA	NA
SRR513786		HMP	tongue dorsum	Human	NA	NA	NA	NA	Modern	NA	NA
SRR513788		HMP	tongue dorsum	Human	NA	NA	NA	NA	Modern	NA	NA
SRR513806		HMP	tongue dorsum	Human	NA	NA	NA	NA	Modern	NA	NA
SRR513808		HMP	tongue dorsum	Human	NA	NA	NA	NA	Modern	NA	NA
SRR513812		HMP	tongue dorsum	Human	NA	NA	NA	NA	Modern	NA	NA
SRR513814		HMP	tongue dorsum	Human	NA	NA	NA	NA	Modern	NA	NA

## Sheet: Table S3 
Table S3 - Metaphlan taxonomy
ID	2081	2082	2083	2084	2086	2087	2089	2090	2091	2092	2093	2094	2095	2096	2097	2099	2100	2102	2103	2104
k__Archaea	2.89249	1.93551	0.3909	22.5346	27.7392	0.29121	0.78944	46.9896	27.9945	0.11549	4.27333	6.37486	3.74229	5.12925	0.82802	14.6614	5.3861	47.4984	6.42625	0.55986
k__Archaea|p__Euryarchaeota	2.89249	1.93551	0.3909	22.5346	27.7392	0.29121	0.78944	46.9896	27.9945	0.11549	4.27333	6.37486	3.74229	5.12925	0.82802	14.6614	5.3861	47.4984	6.42625	0.55986
k__Archaea|p__Euryarchaeota|c__Methanobacteria	2.89249	1.93551	0.3909	22.512	27.7392	0.29121	0.78944	46.9556	27.9945	0.11549	4.27333	6.37486	3.74229	5.12925	0.81931	14.6614	5.3861	47.4371	6.42625	0.55986
k__Archaea|p__Euryarchaeota|c__Methanobacteria|o__Methanobacteriales	2.89249	1.93551	0.3909	22.512	27.7392	0.29121	0.78944	46.9556	27.9945	0.11549	4.27333	6.37486	3.74229	5.12925	0.81931	14.6614	5.3861	47.4371	6.42625	0.55986
k__Archaea|p__Euryarchaeota|c__Methanobacteria|o__Methanobacteriales|f__Methanobacteriaceae	2.89249	1.93551	0.3909	22.512	27.7392	0.29121	0.78944	46.9556	27.9945	0.11549	4.27333	6.37486	3.74229	5.12925	0.81931	14.6614	5.3861	47.4371	6.42625	0.55986
k__Archaea|p__Euryarchaeota|c__Methanobacteria|o__Methanobacteriales|f__Methanobacteriaceae|g__Methanobrevibacter	2.89249	1.93551	0.3909	22.512	27.7392	0.29121	0.78944	46.9556	27.9945	0.11549	4.27333	6.37486	3.74229	5.12925	0.81931	14.6614	5.3861	47.4371	6.42625	0.55986
k__Archaea|p__Euryarchaeota|c__Methanobacteria|o__Methanobacteriales|f__Methanobacteriaceae|g__Methanobrevibacter|s__Methanobrevibacter_smithii	0.06	0.07678	0	0.35285	0.70642	0	0	0.6926	0.21242	0	0.02764	0.07985	0.046	0.0546	0.00133	0.19161	0	1.4192	0.16157	0.00978
k__Archaea|p__Euryarchaeota|c__Methanobacteria|o__Methanobacteriales|f__Methanobacteriaceae|g__Methanobrevibacter|s__Methanobrevibacter_smithii|t__Methanobrevibacter_smithii_unclassified	0.06	0.07678	0	0.35285	0.70642	0	0	0.6926	0.21242	0	0.02764	0.07985	0.046	0.0546	0.00133	0.19161	0	1.4192	0.16157	0.00978
k__Archaea|p__Euryarchaeota|c__Methanobacteria|o__Methanobacteriales|f__Methanobacteriaceae|g__Methanobrevibacter|s__Methanobrevibacter_unclassified	2.83249	1.85873	0.3909	22.1591	27.0328	0.29121	0.78944	46.263	27.782	0.11549	4.24569	6.29502	3.69628	5.07466	0.81797	14.4698	5.3861	46.0179	6.26468	0.55008
k__Archaea|p__Euryarchaeota|c__Methanococci	0	0	0	0.02259	0	0	0	0.03395	0	0	0	0	0	0	0.00872	0	0	0.06135	0	0
k__Archaea|p__Euryarchaeota|c__Methanococci|o__Methanococcales	0	0	0	0.02259	0	0	0	0.03395	0	0	0	0	0	0	0.00872	0	0	0.06135	0	0
k__Archaea|p__Euryarchaeota|c__Methanococci|o__Methanococcales|f__Methanocaldococcaceae	0	0	0	0	0	0	0	0	0	0	0	0	0	0	0.00872	0	0	0.06135	0	0
k__Archaea|p__Euryarchaeota|c__Methanococci|o__Methanococcales|f__Methanocaldococcaceae|g__Methanocaldococcaceae_unclassified	0	0	0	0	0	0	0	0	0	0	0	0	0	0	0.00872	0	0	0.06135	0	0
k__Archaea|p__Euryarchaeota|c__Methanococci|o__Methanococcales|f__Methanococcaceae	0	0	0	0.02259	0	0	0	0.03395	0	0	0	0	0	0	0	0	0	0	0	0
k__Archaea|p__Euryarchaeota|c__Methanococci|o__Methanococcales|f__Methanococcaceae|g__Methanococcaceae_unclassified	0	0	0	0.02259	0	0	0	0.03395	0	0	0	0	0	0	0	0	0	0	0	0
k__Bacteria	97.1075	98.0122	99.6091	77.4654	72.2608	99.7088	99.2106	53.0104	72.0055	99.8845	95.7267	93.6103	96.2577	94.8708	99.172	85.3386	94.6139	51.9539	93.5738	98.3366
k__Bacteria|p__Acidobacteria	0	0.0172	0	0	0	0	0	0	0.07053	0	0	0	0	0	0	0	0	0	0	0
k__Bacteria|p__Acidobacteria|c__Acidobacteriia	0	0.0172	0	0	0	0	0	0	0.07053	0	0	0	0	0	0	0	0	0	0	0
k__Bacteria|p__Acidobacteria|c__Acidobacteriia|o__Acidobacteriales	0	0.0172	0	0	0	0	0	0	0.07053	0	0	0	0	0	0	0	0	0	0	0
k__Bacteria|p__Acidobacteria|c__Acidobacteriia|o__Acidobacteriales|f__Acidobacteriaceae	0	0.0172	0	0	0	0	0	0	0.07053	0	0	0	0	0	0	0	0	0	0	0
k__Bacteria|p__Acidobacteria|c__Acidobacteriia|o__Acidobacteriales|f__Acidobacteriaceae|g__Granulicella	0	0.0172	0	0	0	0	0	0	0	0	0	0	0	0	0	0	0	0	0	0
k__Bacteria|p__Acidobacteria|c__Acidobacteriia|o__Acidobacteriales|f__Acidobacteriaceae|g__Granulicella|s__Granulicella_unclassified	0	0.0172	0	0	0	0	0	0	0	0	0	0	0	0	0	0	0	0	0	0
k__Bacteria|p__Acidobacteria|c__Acidobacteriia|o__Acidobacteriales|f__Acidobacteriaceae|g__Terriglobus	0	0	0	0	0	0	0	0	0.07053	0	0	0	0	0	0	0	0	0	0	0
k__Bacteria|p__Acidobacteria|c__Acidobacteriia|o__Acidobacteriales|f__Acidobacteriaceae|g__Terriglobus|s__Terriglobus_unclassified	0	0	0	0	0	0	0	0	0.07053	0	0	0	0	0	0	0	0	0	0	0
k__Bacteria|p__Actinobacteria	23.4615	17.8627	21.2116	6.0914	11.0871	19.7558	15.2493	7.43512	14.3945	17.1291	4.60633	10.1207	8.27026	18.4445	15.3211	23.0851	20.7445	5.01659	8.21758	6.88491
k__Bacteria|p__Actinobacteria|c__Actinobacteria	23.4615	17.8627	21.2116	6.0914	11.0871	19.7558	15.2493	7.43512	14.3945	17.1291	4.60633	10.1207	8.27026	18.4445	15.3211	23.0851	20.7445	5.01659	8.21758	6.88491
k__Bacteria|p__Actinobacteria|c__Actinobacteria|o__Actinomycetales	21.1348	16.5371	19.2319	3.82846	7.79385	19.1541	14.5469	5.79915	13.3395	15.9851	4.18659	9.1939	6.44636	16.9961	14.7588	20.952	20.4221	4.05294	7.32708	6.71571
k__Bacteria|p__Actinobacteria|c__Actinobacteria|o__Actinomycetales|f__Actinomycetaceae	1.25618	1.72622	3.0313	1.228	2.76894	2.08502	2.0705	4.08182	5.26142	0.88912	1.98227	2.91199	1.91636	4.54774	1.30561	2.99125	1.46725	1.84054	3.7897	1.04016
k__Bacteria|p__Actinobacteria|c__Actinobacteria|o__Actinomycetales|f__Actinomycetaceae|g__Actinobaculum	0.13452	0.10109	0	0	0.26294	0	0	0	0	0.02546	0	0	0.14872	0.03688	0.0327	0.20114	0	0	0	0.06494
k__Bacteria|p__Actinobacteria|c__Actinobacteria|o__Actinomycetales|f__Actinomycetaceae|g__Actinobaculum|s__Actinobaculum_unclassified	0.13452	0.10109	0	0	0.26294	0	0	0	0	0.02546	0	0	0.14872	0.03688	0.0327	0.20114	0	0	0	0.06494
k__Bacteria|p__Actinobacteria|c__Actinobacteria|o__Actinomycetales|f__Actinomycetaceae|g__Actinomyces	1.12166	1.62513	3.0313	1.228	2.506	2.08502	2.0705	4.08182	5.26142	0.86366	1.98227	2.91199	1.76764	4.51086	1.2729	2.79011	1.46725	1.84054	3.7897	0.97522
k__Bacteria|p__Actinobacteria|c__Actinobacteria|o__Actinomycetales|f__Actinomycetaceae|g__Actinomyces|s__Actinomyces_cardiffensis	0.24015	0.64338	2.10267	0.36417	1.99612	1.07732	1.06162	4.01386	2.68562	0.60694	0.829	2.24858	1.05619	0.9677	0.21181	1.50229	0.17675	1.04437	2.63154	0.5734
k__Bacteria|p__Actinobacteria|c__Actinobacteria|o__Actinomycetales|f__Actinomycetaceae|g__Actinomyces|s__Actinomyces_cardiffensis|t__GCF_000364865	0.24015	0.64338	2.10267	0.36417	1.99612	1.07732	1.06162	4.01386	2.68562	0.60694	0.829	2.24858	1.05619	0.9677	0.21181	1.50229	0.17675	1.04437	2.63154	0.5734
k__Bacteria|p__Actinobacteria|c__Actinobacteria|o__Actinomycetales|f__Actinomycetaceae|g__Actinomyces|s__Actinomyces_georgiae	0.2644	0.06516	0.06661	0	0.03224	0.02328	0.0543	0	0	0.02227	0.00254	0.04296	0.04861	0.05252	0.03711	0.02039	0	0	0.02759	0.01494
k__Bacteria|p__Actinobacteria|c__Actinobacteria|o__Actinomycetales|f__Actinomycetaceae|g__Actinomyces|s__Actinomyces_georgiae|t__GCF_000277685	0.2644	0.06516	0.06661	0	0.03224	0.02328	0.0543	0	0	0.02227	0.00254	0.04296	0.04861	0.05252	0.03711	0.02039	0	0	0.02759	0.01494
k__Bacteria|p__Actinobacteria|c__Actinobacteria|o__Actinomycetales|f__Actinomycetaceae|g__Actinomyces|s__Actinomyces_johnsonii	0.01466	0.05764	0.01058	0.01512	0.05416	0.18599	0.01392	0	0.30861	0.02595	0.49716	0.01882	0.05003	1.2231	0.03665	0	0	0.21219	0.35496	0.06304
k__Bacteria|p__Actinobacteria|c__Actinobacteria|o__Actinomycetales|f__Actinomycetaceae|g__Actinomyces|s__Actinomyces_johnsonii|t__Actinomyces_johnsonii_unclassified	0.01466	0.05764	0.01058	0.01512	0.05416	0.18599	0.01392	0	0.30861	0.02595	0.49716	0.01882	0.05003	1.2231	0.03665	0	0	0.21219	0.35496	0.06304
k__Bacteria|p__Actinobacteria|c__Actinobacteria|o__Actinomycetales|f__Actinomycetaceae|g__Actinomyces|s__Actinomyces_massiliensis	0.05435	0.02369	0.05286	0.00482	0.00623	0	0.37514	0	0.11942	0.15154	0.04429	0.03978	0.20683	0.29026	0.46252	0.51236	0	0	0.13616	0
k__Bacteria|p__Actinobacteria|c__Actinobacteria|o__Actinomycetales|f__Actinomycetaceae|g__Actinomyces|s__Actinomyces_massiliensis|t__Actinomyces_massiliensis_unclassified	0.05435	0.02369	0.05286	0.00482	0.00623	0	0.37514	0	0.11942	0.15154	0.04429	0.03978	0.20683	0.29026	0.46252	0.51236	0	0	0.13616	0
k__Bacteria|p__Actinobacteria|c__Actinobacteria|o__Actinomycetales|f__Actinomycetaceae|g__Actinomyces|s__Actinomyces_naeslundii	0.04369	0.43158	0.43233	0.00779	0.02188	0.35709	0.13633	0	0.44113	0.00675	0.0473	0.18443	0.20602	0.98376	0.29855	0.22533	0.34392	0.02271	0.22098	0.06107
k__Bacteria|p__Actinobacteria|c__Actinobacteria|o__Actinomycetales|f__Actinomycetaceae|g__Actinomyces|s__Actinomyces_naeslundii|t__GCF_000285995	0.04369	0.43158	0.43233	0.00779	0.02188	0.35709	0.13633	0	0.44113	0.00675	0.0473	0.18443	0.20602	0.98376	0.29855	0.22533	0.34392	0.02271	0.22098	0.06107
k__Bacteria|p__Actinobacteria|c__Actinobacteria|o__Actinomycetales|f__Actinomycetaceae|g__Actinomyces|s__Actinomyces_odontolyticus	0	0	0	0	0	0.00726	0	0	0	0	0.03784	0	0.02042	0.01728	0.00479	0	0	0	0	0.01117
k__Bacteria|p__Actinobacteria|c__Actinobacteria|o__Actinomycetales|f__Actinomycetaceae|g__Actinomyces|s__Actinomyces_odontolyticus|t__Actinomyces_odontolyticus_unclassified	0	0	0	0	0	0.00726	0	0	0	0	0.03784	0	0.02042	0.01728	0.00479	0	0	0	0	0.01117
k__Bacteria|p__Actinobacteria|c__Actinobacteria|o__Actinomycetales|f__Actinomycetaceae|g__Actinomyces|s__Actinomyces_oris	0.20964	0.34013	0.24764	0.80295	0.19703	0.22923	0.3152	0.04906	1.40477	0.02262	0.35419	0.29356	0.12955	0.7897	0.17133	0.29838	0.21569	0.27462	0.25568	0.13831
k__Bacteria|p__Actinobacteria|c__Actinobacteria|o__Actinomycetales|f__Actinomycetaceae|g__Actinomyces|s__Actinomyces_oris|t__GCF_000180155	0.20964	0.34013	0.24764	0.80295	0.19703	0.22923	0.3152	0.04906	1.40477	0.02262	0.35419	0.29356	0.12955	0.7897	0.17133	0.29838	0.21569	0.27462	0.25568	0.13831
k__Bacteria|p__Actinobacteria|c__Actinobacteria|o__Actinomycetales|f__Actinomycetaceae|g__Actinomyces|s__Actinomyces_viscosus	0.29478	0.06355	0.11861	0.03315	0.19834	0.20485	0.11399	0.01889	0.30187	0.0276	0.16996	0.08387	0.05	0.18655	0.05014	0.23136	0.73088	0.28666	0.16279	0.11328
k__Bacteria|p__Actinobacteria|c__Actinobacteria|o__Actinomycetales|f__Actinomycetaceae|g__Actinomyces|s__Actinomyces_viscosus|t__GCF_000175315	0.29478	0.06355	0.11861	0.03315	0.19834	0.20485	0.11399	0.01889	0.30187	0.0276	0.16996	0.08387	0.05	0.18655	0.05014	0.23136	0.73088	0.28666	0.16279	0.11328
k__Bacteria|p__Actinobacteria|c__Actinobacteria|o__Actinomycetales|f__Brevibacteriaceae	0	0.08831	0	0.28147	0	0	0	0	0	0	0	0	0	0.03221	0	0.08785	0	0.2011	0	0
k__Bacteria|p__Actinobacteria|c__Actinobacteria|o__Actinomycetales|f__Brevibacteriaceae|g__Brevibacterium	0	0.08831	0	0.28147	0	0	0	0	0	0	0	0	0	0.03221	0	0.08785	0	0.2011	0	0
k__Bacteria|p__Actinobacteria|c__Actinobacteria|o__Actinomycetales|f__Brevibacteriaceae|g__Brevibacterium|s__Brevibacterium_unclassified	0	0.08831	0	0.28147	0	0	0	0	0	0	0	0	0	0.03221	0	0.08785	0	0.2011	0	0
k__Bacteria|p__Actinobacteria|c__Actinobacteria|o__Actinomycetales|f__Corynebacteriaceae	3.25646	4.47317	1.88013	0.04477	0.40528	3.92554	5.58738	0.1075	0.25851	7.72604	0.37582	0.49892	1.33719	5.14349	3.97833	0.50045	5.92862	0.29487	0.38718	1.86686
k__Bacteria|p__Actinobacteria|c__Actinobacteria|o__Actinomycetales|f__Corynebacteriaceae|g__Corynebacterium	3.25646	4.47317	1.88013	0.04477	0.40528	3.92554	5.58738	0.1075	0.25851	7.72604	0.37582	0.49892	1.33719	5.14349	3.97833	0.50045	5.92862	0.29487	0.38718	1.86686
k__Bacteria|p__Actinobacteria|c__Actinobacteria|o__Actinomycetales|f__Corynebacteriaceae|g__Corynebacterium|s__Corynebacterium_durum	0	0.11847	0	0	0	0.11026	0.20708	0	0	0	0.03493	0.12015	0.05398	2.99404	0.17565	0	0.50156	0	0	0.19076
k__Bacteria|p__Actinobacteria|c__Actinobacteria|o__Actinomycetales|f__Corynebacteriaceae|g__Corynebacterium|s__Corynebacterium_durum|t__GCF_000318135	0	0.11847	0	0	0	0.11026	0.20708	0	0	0	0.03493	0.12015	0.05398	2.99404	0.17565	0	0.50156	0	0	0.19076
k__Bacteria|p__Actinobacteria|c__Actinobacteria|o__Actinomycetales|f__Corynebacteriaceae|g__Corynebacterium|s__Corynebacterium_matruchotii	3.25646	4.3547	1.88013	0.04477	0.40528	3.81527	5.3803	0.1075	0.25851	7.72604	0.34089	0.37876	1.28321	2.14944	3.80268	0.50045	5.42706	0.29487	0.38718	1.67611
k__Bacteria|p__Actinobacteria|c__Actinobacteria|o__Actinomycetales|f__Corynebacteriaceae|g__Corynebacterium|s__Corynebacterium_matruchotii|t__Corynebacterium_matruchotii_unclassified	3.25646	4.3547	1.88013	0.04477	0.40528	3.81527	5.3803	0.1075	0.25851	7.72604	0.34089	0.37876	1.28321	2.14944	3.80268	0.50045	5.42706	0.29487	0.38718	1.67611
k__Bacteria|p__Actinobacteria|c__Actinobacteria|o__Actinomycetales|f__Dermabacteraceae	0	0	0	0	0	0	0	0	0	0.00216	0	0	0	0	0	0	0	0	0	0
k__Bacteria|p__Actinobacteria|c__Actinobacteria|o__Actinomycetales|f__Dermabacteraceae|g__Brachybacterium	0	0	0	0	0	0	0	0	0	0.00216	0	0	0	0	0	0	0	0	0	0
k__Bacteria|p__Actinobacteria|c__Actinobacteria|o__Actinomycetales|f__Dermabacteraceae|g__Brachybacterium|s__Brachybacterium_unclassified	0	0	0	0	0	0	0	0	0	0.00216	0	0	0	0	0	0	0	0	0	0
k__Bacteria|p__Actinobacteria|c__Actinobacteria|o__Actinomycetales|f__Dermatophilaceae	0.11372	0.08095	0.16216	0	0.32601	0	0	0	0	0	0	0	0.03143	0	0.2357	0	0	0	0.09712	0.31203
k__Bacteria|p__Actinobacteria|c__Actinobacteria|o__Actinomycetales|f__Dermatophilaceae|g__Dermatophilaceae_unclassified	0.11372	0.08095	0.16216	0	0.32601	0	0	0	0	0	0	0	0.03143	0	0.2357	0	0	0	0.09712	0.31203
k__Bacteria|p__Actinobacteria|c__Actinobacteria|o__Actinomycetales|f__Micrococcaceae	1.89589	0.71775	0.0617	0	0	2.58148	0.27664	0	0.16498	0.00975	0.55583	0.06835	0.17498	1.86239	0.53538	0.0168	0.35061	0.11346	0	0.53936
k__Bacteria|p__Actinobacteria|c__Actinobacteria|o__Actinomycetales|f__Micrococcaceae|g__Arthrobacter	0	0	0	0	0	0	0	0	0.16498	0	0	0	0	0	0	0	0	0	0	0
k__Bacteria|p__Actinobacteria|c__Actinobacteria|o__Actinomycetales|f__Micrococcaceae|g__Arthrobacter|s__Arthrobacter_phenanthrenivorans	0	0	0	0	0	0	0	0	0.16498	0	0	0	0	0	0	0	0	0	0	0
k__Bacteria|p__Actinobacteria|c__Actinobacteria|o__Actinomycetales|f__Micrococcaceae|g__Arthrobacter|s__Arthrobacter_phenanthrenivorans|t__GCF_000189535	0	0	0	0	0	0	0	0	0.16498	0	0	0	0	0	0	0	0	0	0	0
k__Bacteria|p__Actinobacteria|c__Actinobacteria|o__Actinomycetales|f__Micrococcaceae|g__Rothia	1.89589	0.71775	0.0617	0	0	2.58148	0.27664	0	0	0.00975	0.55583	0.06835	0.17498	1.86239	0.53538	0.0168	0.35061	0.11346	0	0.53936
k__Bacteria|p__Actinobacteria|c__Actinobacteria|o__Actinomycetales|f__Micrococcaceae|g__Rothia|s__Rothia_aeria	1.86561	0.70939	0.0617	0	0	2.37033	0.27664	0	0	0.00975	0.50625	0.06835	0.14711	1.5443	0.51856	0	0.35061	0.11346	0	0.4702
k__Bacteria|p__Actinobacteria|c__Actinobacteria|o__Actinomycetales|f__Micrococcaceae|g__Rothia|s__Rothia_aeria|t__Rothia_aeria_unclassified	1.86561	0.70939	0.0617	0	0	2.37033	0.27664	0	0	0.00975	0.50625	0.06835	0.14711	1.5443	0.51856	0	0.35061	0.11346	0	0.4702
k__Bacteria|p__Actinobacteria|c__Actinobacteria|o__Actinomycetales|f__Micrococcaceae|g__Rothia|s__Rothia_dentocariosa	0.03028	0.00836	0	0	0	0.21114	0	0	0	0	0.04768	0	0.02788	0.31809	0.01682	0	0	0	0	0.05809
k__Bacteria|p__Actinobacteria|c__Actinobacteria|o__Actinomycetales|f__Micrococcaceae|g__Rothia|s__Rothia_dentocariosa|t__Rothia_dentocariosa_unclassified	0.03028	0.00836	0	0	0	0.21114	0	0	0	0	0.04768	0	0.02788	0.31809	0.01682	0	0	0	0	0.05809
k__Bacteria|p__Actinobacteria|c__Actinobacteria|o__Actinomycetales|f__Micrococcaceae|g__Rothia|s__Rothia_mucilaginosa	0	0	0	0	0	0	0	0	0	0	0.0019	0	0	0	0	0	0	0	0	0.01107
k__Bacteria|p__Actinobacteria|c__Actinobacteria|o__Actinomycetales|f__Micrococcaceae|g__Rothia|s__Rothia_mucilaginosa|t__Rothia_mucilaginosa_unclassified	0	0	0	0	0	0	0	0	0	0	0.0019	0	0	0	0	0	0	0	0	0.01107
k__Bacteria|p__Actinobacteria|c__Actinobacteria|o__Actinomycetales|f__Micrococcaceae|g__Rothia|s__Rothia_unclassified	0	0	0	0	0	0	0	0	0	0	0	0	0	0	0	0.0168	0	0	0	0
k__Bacteria|p__Actinobacteria|c__Actinobacteria|o__Actinomycetales|f__Nocardioidaceae	0	0	0	0	0	0	0	0	5.57225	0	0	0	0	0	0	0	0	0	0	0
k__Bacteria|p__Actinobacteria|c__Actinobacteria|o__Actinomycetales|f__Nocardioidaceae|g__Kribbella	0	0	0	0	0	0	0	0	0.1675	0	0	0	0	0	0	0	0	0	0	0
k__Bacteria|p__Actinobacteria|c__Actinobacteria|o__Actinomycetales|f__Nocardioidaceae|g__Kribbella|s__Kribbella_unclassified	0	0	0	0	0	0	0	0	0.1675	0	0	0	0	0	0	0	0	0	0	0
k__Bacteria|p__Actinobacteria|c__Actinobacteria|o__Actinomycetales|f__Nocardioidaceae|g__Nocardioides	0	0	0	0	0	0	0	0	5.40475	0	0	0	0	0	0	0	0	0	0	0
k__Bacteria|p__Actinobacteria|c__Actinobacteria|o__Actinomycetales|f__Nocardioidaceae|g__Nocardioides|s__Nocardioides_unclassified	0	0	0	0	0	0	0	0	5.40475	0	0	0	0	0	0	0	0	0	0	0
k__Bacteria|p__Actinobacteria|c__Actinobacteria|o__Actinomycetales|f__Propionibacteriaceae	14.5155	9.45068	14.0373	1.65019	4.29361	10.5621	6.6124	1.60983	1.87491	7.35804	1.27268	5.71464	2.9864	5.41024	8.70381	17.3557	12.6756	1.60297	2.92265	2.95729
k__Bacteria|p__Actinobacteria|c__Actinobacteria|o__Actinomycetales|f__Propionibacteriaceae|g__Propionibacterium	14.5155	9.45068	14.0373	1.65019	4.29361	10.5621	6.6124	1.60983	1.87491	7.35804	1.27268	5.71464	2.9864	5.41024	8.70381	17.3557	12.6756	1.60297	2.92265	2.95729
k__Bacteria|p__Actinobacteria|c__Actinobacteria|o__Actinomycetales|f__Propionibacteriaceae|g__Propionibacterium|s__Propionibacterium_acnes	0.22778	0	0	0	0	0	0	0	0	0	0	0	0	0	0	0	0	0	0	0
k__Bacteria|p__Actinobacteria|c__Actinobacteria|o__Actinomycetales|f__Propionibacteriaceae|g__Propionibacterium|s__Propionibacterium_acnes|t__Propionibacterium_acnes_unclassified	0.22778	0	0	0	0	0	0	0	0	0	0	0	0	0	0	0	0	0	0	0
k__Bacteria|p__Actinobacteria|c__Actinobacteria|o__Actinomycetales|f__Propionibacteriaceae|g__Propionibacterium|s__Propionibacterium_propionicum	14.2878	9.45068	14.0373	1.65019	4.29361	10.5621	6.6124	1.60983	1.87491	7.35804	1.27268	5.71464	2.9864	4.79904	8.70381	17.3557	12.6756	1.60297	2.92265	2.95729
k__Bacteria|p__Actinobacteria|c__Actinobacteria|o__Actinomycetales|f__Propionibacteriaceae|g__Propionibacterium|s__Propionibacterium_propionicum|t__GCF_000277715	14.2878	9.45068	14.0373	1.65019	4.29361	10.5621	6.6124	1.60983	1.87491	7.35804	1.27268	5.71464	2.9864	4.79904	8.70381	17.3557	12.6756	1.60297	2.92265	2.95729
k__Bacteria|p__Actinobacteria|c__Actinobacteria|o__Actinomycetales|f__Propionibacteriaceae|g__Propionibacterium|s__Propionibacterium_sp_oral_taxon_192	0	0	0	0	0	0	0	0	0	0	0	0	0	0.6112	0	0	0	0	0	0
k__Bacteria|p__Actinobacteria|c__Actinobacteria|o__Actinomycetales|f__Propionibacteriaceae|g__Propionibacterium|s__Propionibacterium_sp_oral_taxon_192|t__GCF_000413315	0	0	0	0	0	0	0	0	0	0	0	0	0	0.6112	0	0	0	0	0	0
k__Bacteria|p__Actinobacteria|c__Actinobacteria|o__Actinomycetales|f__Streptosporangiaceae	0.09703	0	0.05926	0.62402	0	0	0	0	0	0	0	0	0	0	0	0	0	0	0	0
k__Bacteria|p__Actinobacteria|c__Actinobacteria|o__Actinomycetales|f__Streptosporangiaceae|g__Streptosporangiaceae_unclassified	0.09703	0	0.05926	0.61826	0	0	0	0	0	0	0	0	0	0	0	0	0	0	0	0
k__Bacteria|p__Actinobacteria|c__Actinobacteria|o__Actinomycetales|f__Streptosporangiaceae|g__Streptosporangium	0	0	0	0.00577	0	0	0	0	0	0	0	0	0	0	0	0	0	0	0	0
k__Bacteria|p__Actinobacteria|c__Actinobacteria|o__Actinomycetales|f__Streptosporangiaceae|g__Streptosporangium|s__Streptosporangium_roseum	0	0	0	0.00577	0	0	0	0	0	0	0	0	0	0	0	0	0	0	0	0
k__Bacteria|p__Actinobacteria|c__Actinobacteria|o__Actinomycetales|f__Streptosporangiaceae|g__Streptosporangium|s__Streptosporangium_roseum|t__GCF_000024865	0	0	0	0.00577	0	0	0	0	0	0	0	0	0	0	0	0	0	0	0	0
k__Bacteria|p__Actinobacteria|c__Actinobacteria|o__Actinomycetales|f__Thermomonosporaceae	0	0	0	0	0	0	0	0	0.2074	0	0	0	0	0	0	0	0	0	0.13043	0
k__Bacteria|p__Actinobacteria|c__Actinobacteria|o__Actinomycetales|f__Thermomonosporaceae|g__Thermomonosporaceae_unclassified	0	0	0	0	0	0	0	0	0.2074	0	0	0	0	0	0	0	0	0	0.13043	0
k__Bacteria|p__Actinobacteria|c__Actinobacteria|o__Bifidobacteriales	0	0	0	0	0	0	0	0	0	0.00693	0	0	0	0	0	0	0	0	0	0
k__Bacteria|p__Actinobacteria|c__Actinobacteria|o__Bifidobacteriales|f__Bifidobacteriaceae	0	0	0	0	0	0	0	0	0	0.00693	0	0	0	0	0	0	0	0	0	0
k__Bacteria|p__Actinobacteria|c__Actinobacteria|o__Bifidobacteriales|f__Bifidobacteriaceae|g__Scardovia	0	0	0	0	0	0	0	0	0	0.00693	0	0	0	0	0	0	0	0	0	0
k__Bacteria|p__Actinobacteria|c__Actinobacteria|o__Bifidobacteriales|f__Bifidobacteriaceae|g__Scardovia|s__Scardovia_unclassified	0	0	0	0	0	0	0	0	0	0.00693	0	0	0	0	0	0	0	0	0	0
k__Bacteria|p__Actinobacteria|c__Actinobacteria|o__Coriobacteriales	2.32675	1.32567	1.97976	2.26295	3.2933	0.60166	0.70242	1.63597	1.05507	1.13705	0.41974	0.92684	1.8239	1.44843	0.56232	2.13311	0.32234	0.96365	0.8905	0.16921
k__Bacteria|p__Actinobacteria|c__Actinobacteria|o__Coriobacteriales|f__Coriobacteriaceae	2.32675	1.32567	1.97976	2.26295	3.2933	0.60166	0.70242	1.63597	1.05507	1.13705	0.41974	0.92684	1.8239	1.44843	0.56232	2.13311	0.32234	0.96365	0.8905	0.16921
k__Bacteria|p__Actinobacteria|c__Actinobacteria|o__Coriobacteriales|f__Coriobacteriaceae|g__Atopobium	0	0	0	0	0	0	0	0	0	0	0.14601	0	0.01742	0.02002	0	0	0	0	0	0.02917
k__Bacteria|p__Actinobacteria|c__Actinobacteria|o__Coriobacteriales|f__Coriobacteriaceae|g__Atopobium|s__Atopobium_parvulum	0	0	0	0	0	0	0	0	0	0	0.14428	0	0.01742	0.00549	0	0	0	0	0	0.01636
k__Bacteria|p__Actinobacteria|c__Actinobacteria|o__Coriobacteriales|f__Coriobacteriaceae|g__Atopobium|s__Atopobium_parvulum|t__GCF_000024225	0	0	0	0	0	0	0	0	0	0	0.14428	0	0.01742	0.00549	0	0	0	0	0	0.01636
k__Bacteria|p__Actinobacteria|c__Actinobacteria|o__Coriobacteriales|f__Coriobacteriaceae|g__Atopobium|s__Atopobium_rimae	0	0	0	0	0	0	0	0	0	0	0.00173	0	0	0.01453	0	0	0	0	0	0.01281
k__Bacteria|p__Actinobacteria|c__Actinobacteria|o__Coriobacteriales|f__Coriobacteriaceae|g__Atopobium|s__Atopobium_rimae|t__GCF_000174015	0	0	0	0	0	0	0	0	0	0	0.00173	0	0	0.01453	0	0	0	0	0	0.01281
k__Bacteria|p__Actinobacteria|c__Actinobacteria|o__Coriobacteriales|f__Coriobacteriaceae|g__Collinsella	0.02872	0.01416	0.02473	0.06871	0.03513	0	0.00478	0.04213	0	0.00212	0	0.01112	0.02838	0.01964	0.0168	0.03648	0	0.06142	0.08804	0
k__Bacteria|p__Actinobacteria|c__Actinobacteria|o__Coriobacteriales|f__Coriobacteriaceae|g__Collinsella|s__Collinsella_unclassified	0.02872	0.01416	0.02473	0.06871	0.03513	0	0.00478	0.04213	0	0.00212	0	0.01112	0.02838	0.01964	0.0168	0.03648	0	0.06142	0.08804	0
k__Bacteria|p__Actinobacteria|c__Actinobacteria|o__Coriobacteriales|f__Coriobacteriaceae|g__Olsenella	1.5491	1.21697	0.8113	1.47558	3.15525	0.39591	0.6527	1.40529	0.95201	0.13593	0.176	0.62305	0.88161	0.99228	0.2125	1.93723	0.32234	0.82145	0.43552	0.11294
k__Bacteria|p__Actinobacteria|c__Actinobacteria|o__Coriobacteriales|f__Coriobacteriaceae|g__Olsenella|s__Olsenella_profusa	0	0.00118	0	0	0	0	0	0	0.01313	0	0	0.01584	0.24854	0	0	0.00237	0	0	0	0.00375
k__Bacteria|p__Actinobacteria|c__Actinobacteria|o__Coriobacteriales|f__Coriobacteriaceae|g__Olsenella|s__Olsenella_profusa|t__GCF_000468755	0	0.00118	0	0	0	0	0	0	0.01313	0	0	0.01584	0.24854	0	0	0.00237	0	0	0	0.00375
k__Bacteria|p__Actinobacteria|c__Actinobacteria|o__Coriobacteriales|f__Coriobacteriaceae|g__Olsenella|s__Olsenella_uli	0.13012	0.18705	0	0.42	0	0	0.02937	0.21039	0.62348	0.02355	0.07234	0.19284	0.28832	0.99228	0.0838	0.52527	0	0.02377	0.01765	0.1092
k__Bacteria|p__Actinobacteria|c__Actinobacteria|o__Coriobacteriales|f__Coriobacteriaceae|g__Olsenella|s__Olsenella_uli|t__GCF_000143845	0.13012	0.18705	0	0.42	0	0	0.02937	0.21039	0.62348	0.02355	0.07234	0.19284	0.28832	0.99228	0.0838	0.52527	0	0.02377	0.01765	0.1092
k__Bacteria|p__Actinobacteria|c__Actinobacteria|o__Coriobacteriales|f__Coriobacteriaceae|g__Olsenella|s__Olsenella_unclassified	1.41897	1.02875	0.8113	1.05558	3.15525	0.39591	0.62333	1.1949	0.3154	0.11238	0.10365	0.41437	0.34475	0	0.12869	1.40958	0.32234	0.79767	0.41787	0
k__Bacteria|p__Actinobacteria|c__Actinobacteria|o__Coriobacteriales|f__Coriobacteriaceae|g__Slackia	0.74893	0.09453	1.14373	0.71866	0.10292	0.20575	0.04494	0.18855	0.10306	0.999	0.09773	0.29267	0.89649	0.41649	0.33303	0.1594	0	0.08079	0.36694	0.02709
k__Bacteria|p__Actinobacteria|c__Actinobacteria|o__Coriobacteriales|f__Coriobacteriaceae|g__Slackia|s__Slackia_exigua	0.34326	0.02895	0.24878	0.34175	0.02798	0.02335	0.02446	0.07633	0.06762	0.23336	0.03961	0.10644	0.45438	0.41649	0.17932	0.07507	0	0.0423	0.25367	0.0148
k__Bacteria|p__Actinobacteria|c__Actinobacteria|o__Coriobacteriales|f__Coriobacteriaceae|g__Slackia|s__Slackia_exigua|t__GCF_000162875	0.34326	0.02895	0.24878	0.34175	0.02798	0.02335	0.02446	0.07633	0.06762	0.23336	0.03961	0.10644	0.45438	0.41649	0.17932	0.07507	0	0.0423	0.25367	0.0148
k__Bacteria|p__Actinobacteria|c__Actinobacteria|o__Coriobacteriales|f__Coriobacteriaceae|g__Slackia|s__Slackia_unclassified	0.40568	0.06558	0.89495	0.37691	0.07494	0.18239	0.02049	0.11222	0.03544	0.76564	0.05812	0.18624	0.4421	0	0.15371	0.08433	0	0.03849	0.11327	0.01229
k__Bacteria|p__Bacteroidetes	9.37501	13.0829	15.9562	5.54163	6.42659	10.1411	18.0138	5.74942	3.35062	20.0421	13.7785	20.0698	18.0186	9.02991	15.668	24.8719	15.4084	4.37985	16.0537	20.5871
k__Bacteria|p__Bacteroidetes|c__Bacteroidetes_noname	5.16421	6.78161	11.0502	2.1939	3.59348	3.69766	9.83597	1.20758	1.4164	14.2555	3.40404	9.11951	9.99588	4.12518	4.30684	2.76961	6.18835	1.79895	10.3673	1.4114
k__Bacteria|p__Bacteroidetes|c__Bacteroidetes_noname|o__Bacteroidetes_noname	5.16421	6.78161	11.0502	2.1939	3.59348	3.69766	9.83597	1.20758	1.4164	14.2555	3.40404	9.11951	9.99588	4.12518	4.30684	2.76961	6.18835	1.79895	10.3673	1.4114
k__Bacteria|p__Bacteroidetes|c__Bacteroidetes_noname|o__Bacteroidetes_noname|f__Bacteroidetes_noname	5.16421	6.78161	11.0502	2.1939	3.59348	3.69766	9.83597	1.20758	1.4164	14.2555	3.40404	9.11951	9.99588	4.12518	4.30684	2.76961	6.18835	1.79895	10.3673	1.4114
k__Bacteria|p__Bacteroidetes|c__Bacteroidetes_noname|o__Bacteroidetes_noname|f__Bacteroidetes_noname|g__Bacteroidetes_noname	5.16421	6.78161	11.0502	2.1939	3.59348	3.69766	9.83597	1.20758	1.4164	14.2555	3.40404	9.11951	9.99588	4.12518	4.30684	2.76961	6.18835	1.79895	10.3673	1.4114
k__Bacteria|p__Bacteroidetes|c__Bacteroidetes_noname|o__Bacteroidetes_noname|f__Bacteroidetes_noname|g__Bacteroidetes_noname|s__Bacteroidetes_bacterium_oral_taxon_272	0.17445	1.04093	0.00368	1.53888	0.29299	0.62015	0.15517	0.04835	0.46366	0.55419	0.98996	4.37388	2.84388	0.73035	0.48654	0.74649	0.53161	0.81088	0.16899	0.39893
k__Bacteria|p__Bacteroidetes|c__Bacteroidetes_noname|o__Bacteroidetes_noname|f__Bacteroidetes_noname|g__Bacteroidetes_noname|s__Bacteroidetes_bacterium_oral_taxon_272|t__GCF_000442105	0.17445	1.04093	0.00368	1.53888	0.29299	0.62015	0.15517	0.04835	0.46366	0.55419	0.98996	4.37388	2.84388	0.73035	0.48654	0.74649	0.53161	0.81088	0.16899	0.39893
k__Bacteria|p__Bacteroidetes|c__Bacteroidetes_noname|o__Bacteroidetes_noname|f__Bacteroidetes_noname|g__Bacteroidetes_noname|s__Bacteroidetes_oral_taxon_274	4.98976	5.74069	11.0465	0.65503	3.30049	3.07751	9.6808	1.15923	0.95274	13.7013	2.41409	4.74564	7.152	3.39483	3.8203	2.02311	5.65674	0.98807	10.1983	1.01247
k__Bacteria|p__Bacteroidetes|c__Bacteroidetes_noname|o__Bacteroidetes_noname|f__Bacteroidetes_noname|g__Bacteroidetes_noname|s__Bacteroidetes_oral_taxon_274|t__GCF_000163695	4.98976	5.74069	11.0465	0.65503	3.30049	3.07751	9.6808	1.15923	0.95274	13.7013	2.41409	4.74564	7.152	3.39483	3.8203	2.02311	5.65674	0.98807	10.1983	1.01247
k__Bacteria|p__Bacteroidetes|c__Bacteroidia	2.49138	2.83477	3.36493	3.11434	2.22444	2.18083	2.95179	4.14653	0.90318	4.32892	3.68906	10.1625	5.84603	2.16091	7.17371	21.6947	3.93214	1.13612	4.07356	2.36707
k__Bacteria|p__Bacteroidetes|c__Bacteroidia|o__Bacteroidales	2.49138	2.83477	3.36493	3.11434	2.22444	2.18083	2.95179	4.14653	0.90318	4.32892	3.68906	10.1625	5.84603	2.16091	7.17371	21.6947	3.93214	1.13612	4.07356	2.36707
k__Bacteria|p__Bacteroidetes|c__Bacteroidia|o__Bacteroidales|f__Porphyromonadaceae	2.37894	1.84625	2.46949	3.11434	2.22444	1.01257	1.89511	4.11727	0.63708	4.05402	2.07547	9.67483	3.82177	1.29424	5.36527	21.4459	3.3402	1.13612	2.52565	1.48426
k__Bacteria|p__Bacteroidetes|c__Bacteroidia|o__Bacteroidales|f__Porphyromonadaceae|g__Parabacteroides	0	0	0	0	0	0	0	0	0	0	0	0	0	0	0	0	0	0	0	0.00292
k__Bacteria|p__Bacteroidetes|c__Bacteroidia|o__Bacteroidales|f__Porphyromonadaceae|g__Parabacteroides|s__Parabacteroides_unclassified	0	0	0	0	0	0	0	0	0	0	0	0	0	0	0	0	0	0	0	0.00292
k__Bacteria|p__Bacteroidetes|c__Bacteroidia|o__Bacteroidales|f__Porphyromonadaceae|g__Porphyromonas	0.53201	0.44009	0.50638	0.4296	0.37077	0.4062	0.56388	1.23035	0.02269	0.78112	1.66979	1.33899	1.14345	0.36546	0.67163	10.3214	1.07244	0.40306	0.27843	1.02804
k__Bacteria|p__Bacteroidetes|c__Bacteroidia|o__Bacteroidales|f__Porphyromonadaceae|g__Porphyromonas|s__Porphyromonas_catoniae	0.23657	0.20878	0.06057	0	0	0.27179	0.17438	0	0	0.06181	0.04562	0	0.0075	0.05598	0.23852	0	0	0	0.04947	0.51881
k__Bacteria|p__Bacteroidetes|c__Bacteroidia|o__Bacteroidales|f__Porphyromonadaceae|g__Porphyromonas|s__Porphyromonas_catoniae|t__GCF_000318215	0.23657	0.20878	0.06057	0	0	0.27179	0.17438	0	0	0.06181	0.04562	0	0.0075	0.05598	0.23852	0	0	0	0.04947	0.51881
k__Bacteria|p__Bacteroidetes|c__Bacteroidia|o__Bacteroidales|f__Porphyromonadaceae|g__Porphyromonas|s__Porphyromonas_endodontalis	0.14372	0.07882	0.02675	0.01247	0.10323	0.00561	0.11358	0	0	0	0.05647	0.00238	0.11104	0.01162	0.00801	0	0	0	0.01157	0.00255
k__Bacteria|p__Bacteroidetes|c__Bacteroidia|o__Bacteroidales|f__Porphyromonadaceae|g__Porphyromonas|s__Porphyromonas_endodontalis|t__GCF_000174815	0.14372	0.07882	0.02675	0.01247	0.10323	0.00561	0.11358	0	0	0	0.05647	0.00238	0.11104	0.01162	0.00801	0	0	0	0.01157	0.00255
k__Bacteria|p__Bacteroidetes|c__Bacteroidia|o__Bacteroidales|f__Porphyromonadaceae|g__Porphyromonas|s__Porphyromonas_gingivalis	0.15172	0.15248	0.41905	0.41712	0.26755	0.1288	0.27591	1.23035	0.02269	0.71931	1.29729	1.33661	1.02491	0.29786	0.4251	10.3214	1.07244	0.40306	0.21738	0.06688
k__Bacteria|p__Bacteroidetes|c__Bacteroidia|o__Bacteroidales|f__Porphyromonadaceae|g__Porphyromonas|s__Porphyromonas_gingivalis|t__Porphyromonas_gingivalis_unclassified	0.15172	0.15248	0.41905	0.41712	0.26755	0.1288	0.27591	1.23035	0.02269	0.71931	1.29729	1.33661	1.02491	0.29786	0.4251	10.3214	1.07244	0.40306	0.21738	0.06688
k__Bacteria|p__Bacteroidetes|c__Bacteroidia|o__Bacteroidales|f__Porphyromonadaceae|g__Porphyromonas|s__Porphyromonas_sp_oral_taxon_279	0	0	0	0	0	0	0	0	0	0	0.27041	0	0	0	0	0	0	0	0	0.43979
k__Bacteria|p__Bacteroidetes|c__Bacteroidia|o__Bacteroidales|f__Porphyromonadaceae|g__Porphyromonas|s__Porphyromonas_sp_oral_taxon_279|t__GCF_000292995	0	0	0	0	0	0	0	0	0	0	0.27041	0	0	0	0	0	0	0	0	0.43979
k__Bacteria|p__Bacteroidetes|c__Bacteroidia|o__Bacteroidales|f__Porphyromonadaceae|g__Tannerella	1.84693	1.40617	1.96312	2.68475	1.85366	0.60636	1.33123	2.88692	0.61438	3.2729	0.40567	8.33584	2.67832	0.92878	4.69364	11.1246	2.26775	0.73306	2.24723	0.4533
k__Bacteria|p__Bacteroidetes|c__Bacteroidia|o__Bacteroidales|f__Porphyromonadaceae|g__Tannerella|s__Tannerella_forsythia	1.84693	1.40617	1.96312	2.68475	1.85366	0.60636	1.33123	2.88692	0.61438	3.2729	0.40567	8.33584	2.67832	0.92878	4.69364	11.1246	2.26775	0.73306	2.24723	0.4533
k__Bacteria|p__Bacteroidetes|c__Bacteroidia|o__Bacteroidales|f__Porphyromonadaceae|g__Tannerella|s__Tannerella_forsythia|t__GCF_000238215	1.84693	1.40617	1.96312	2.68475	1.85366	0.60636	1.33123	2.88692	0.61438	3.2729	0.40567	8.33584	2.67832	0.92878	4.69364	11.1246	2.26775	0.73306	2.24723	0.4533
k__Bacteria|p__Bacteroidetes|c__Bacteroidia|o__Bacteroidales|f__Prevotellaceae	0.11244	0.98852	0.89544	0	0	1.16826	1.05669	0.02926	0.26611	0.2749	1.61359	0.4877	2.02427	0.86668	1.80844	0.24875	0.59195	0	1.5479	0.8828
k__Bacteria|p__Bacteroidetes|c__Bacteroidia|o__Bacteroidales|f__Prevotellaceae|g__Alloprevotella	0	0.01602	0.03672	0	0	0	0	0.02926	0	0.01691	0.02589	0.01523	0.01344	0	0	0.04456	0	0	0	0.01359
k__Bacteria|p__Bacteroidetes|c__Bacteroidia|o__Bacteroidales|f__Prevotellaceae|g__Alloprevotella|s__Alloprevotella_tannerae	0	0	0	0	0	0	0	0	0	0.01691	0	0	0	0	0	0	0	0	0	0.01359
k__Bacteria|p__Bacteroidetes|c__Bacteroidia|o__Bacteroidales|f__Prevotellaceae|g__Alloprevotella|s__Alloprevotella_tannerae|t__GCF_000159995	0	0	0	0	0	0	0	0	0	0.01691	0	0	0	0	0	0	0	0	0	0.01359
k__Bacteria|p__Bacteroidetes|c__Bacteroidia|o__Bacteroidales|f__Prevotellaceae|g__Alloprevotella|s__Alloprevotella_unclassified	0	0.01602	0.03672	0	0	0	0	0.02926	0	0	0.02589	0.01523	0.01344	0	0	0.04456	0	0	0	0
k__Bacteria|p__Bacteroidetes|c__Bacteroidia|o__Bacteroidales|f__Prevotellaceae|g__Prevotella	0.11244	0.97249	0.85872	0	0	1.16826	1.05669	0	0.26611	0.25799	1.5877	0.47247	2.01082	0.86668	1.80844	0.20419	0.59195	0	1.5479	0.86921
k__Bacteria|p__Bacteroidetes|c__Bacteroidia|o__Bacteroidales|f__Prevotellaceae|g__Prevotella|s__Candidatus_Prevotella_conceptionensis	0.05473	0.15639	0.36298	0	0	0.0609	0.15186	0	0	0.07063	0.12214	0.01672	0.22163	0.06678	0.34952	0	0	0	0.26019	0.04761
k__Bacteria|p__Bacteroidetes|c__Bacteroidia|o__Bacteroidales|f__Prevotellaceae|g__Prevotella|s__Candidatus_Prevotella_conceptionensis|t__GCF_000312305	0.05473	0.15639	0.36298	0	0	0.0609	0.15186	0	0	0.07063	0.12214	0.01672	0.22163	0.06678	0.34952	0	0	0	0.26019	0.04761
k__Bacteria|p__Bacteroidetes|c__Bacteroidia|o__Bacteroidales|f__Prevotellaceae|g__Prevotella|s__Prevotella_baroniae	0	0	0	0	0	0	0	0	0	0	0.00482	0	0.00985	0.00078	0	0	0	0	0	0.00664
k__Bacteria|p__Bacteroidetes|c__Bacteroidia|o__Bacteroidales|f__Prevotellaceae|g__Prevotella|s__Prevotella_baroniae|t__GCF_000468635	0	0	0	0	0	0	0	0	0	0	0.00482	0	0.00985	0.00078	0	0	0	0	0	0.00664
k__Bacteria|p__Bacteroidetes|c__Bacteroidia|o__Bacteroidales|f__Prevotellaceae|g__Prevotella|s__Prevotella_buccae	0	0	0	0	0	0	0	0	0	0	0	0	0.1555	0.02685	0	0	0	0	0	0.00398
k__Bacteria|p__Bacteroidetes|c__Bacteroidia|o__Bacteroidales|f__Prevotellaceae|g__Prevotella|s__Prevotella_buccae|t__Prevotella_buccae_unclassified	0	0	0	0	0	0	0	0	0	0	0	0	0.1555	0.02685	0	0	0	0	0	0.00398
k__Bacteria|p__Bacteroidetes|c__Bacteroidia|o__Bacteroidales|f__Prevotellaceae|g__Prevotella|s__Prevotella_dentalis	0	0	0	0	0	0	0	0	0	0	0	0.00102	0.06248	0	0	0	0	0	0	0
k__Bacteria|p__Bacteroidetes|c__Bacteroidia|o__Bacteroidales|f__Prevotellaceae|g__Prevotella|s__Prevotella_dentalis|t__Prevotella_dentalis_unclassified	0	0	0	0	0	0	0	0	0	0	0	0.00102	0.06248	0	0	0	0	0	0	0
k__Bacteria|p__Bacteroidetes|c__Bacteroidia|o__Bacteroidales|f__Prevotellaceae|g__Prevotella|s__Prevotella_intermedia	0	0.03257	0.07075	0	0	0.05954	0.14119	0	0	0.04436	0.40131	0.08823	0.3893	0.15743	0.51312	0.01067	0	0	0.44594	0.12566
k__Bacteria|p__Bacteroidetes|c__Bacteroidia|o__Bacteroidales|f__Prevotellaceae|g__Prevotella|s__Prevotella_intermedia|t__GCF_000261025	0	0.03257	0.07075	0	0	0.05954	0.14119	0	0	0.04436	0.40131	0.08823	0.3893	0.15743	0.51312	0.01067	0	0	0.44594	0.12566
k__Bacteria|p__Bacteroidetes|c__Bacteroidia|o__Bacteroidales|f__Prevotellaceae|g__Prevotella|s__Prevotella_loescheii	0	0.28747	0.18799	0	0	0.63428	0.36237	0	0.01324	0.07036	0.60281	0.17474	0.38979	0.16075	0.72454	0.17826	0.50322	0	0.34015	0.32388
k__Bacteria|p__Bacteroidetes|c__Bacteroidia|o__Bacteroidales|f__Prevotellaceae|g__Prevotella|s__Prevotella_loescheii|t__GCF_000378085	0	0.28747	0.18799	0	0	0.63428	0.36237	0	0.01324	0.07036	0.60281	0.17474	0.38979	0.16075	0.72454	0.17826	0.50322	0	0.34015	0.32388
k__Bacteria|p__Bacteroidetes|c__Bacteroidia|o__Bacteroidales|f__Prevotellaceae|g__Prevotella|s__Prevotella_maculosa	0	0.02926	0	0	0	0.04829	0.01701	0	0	0.01731	0.05477	0.05918	0.32698	0.05333	0	0	0	0	0.06837	0.05231
k__Bacteria|p__Bacteroidetes|c__Bacteroidia|o__Bacteroidales|f__Prevotellaceae|g__Prevotella|s__Prevotella_maculosa|t__Prevotella_maculosa_unclassified	0	0.02926	0	0	0	0.04829	0.01701	0	0	0.01731	0.05477	0.05918	0.32698	0.05333	0	0	0	0	0.06837	0.05231
k__Bacteria|p__Bacteroidetes|c__Bacteroidia|o__Bacteroidales|f__Prevotellaceae|g__Prevotella|s__Prevotella_marshii	0	0	0	0	0	0	0	0	0	0	0	0	0	0	0	0	0	0	0	0.0014
k__Bacteria|p__Bacteroidetes|c__Bacteroidia|o__Bacteroidales|f__Prevotellaceae|g__Prevotella|s__Prevotella_marshii|t__GCF_000146675	0	0	0	0	0	0	0	0	0	0	0	0	0	0	0	0	0	0	0	0.0014
k__Bacteria|p__Bacteroidetes|c__Bacteroidia|o__Bacteroidales|f__Prevotellaceae|g__Prevotella|s__Prevotella_melaninogenica	0	0	0	0	0	0	0	0	0	0	0.00767	0	0	0.00226	0	0	0	0	0	0.00583
k__Bacteria|p__Bacteroidetes|c__Bacteroidia|o__Bacteroidales|f__Prevotellaceae|g__Prevotella|s__Prevotella_melaninogenica|t__Prevotella_melaninogenica_unclassified	0	0	0	0	0	0	0	0	0	0	0.00767	0	0	0.00226	0	0	0	0	0	0.00583
k__Bacteria|p__Bacteroidetes|c__Bacteroidia|o__Bacteroidales|f__Prevotellaceae|g__Prevotella|s__Prevotella_micans	0	0	0.14403	0	0	0	0.00787	0	0	0.00652	0.04292	0	0.05814	0.08758	0.01071	0	0	0	0.1495	0.02029
k__Bacteria|p__Bacteroidetes|c__Bacteroidia|o__Bacteroidales|f__Prevotellaceae|g__Prevotella|s__Prevotella_micans|t__Prevotella_micans_unclassified	0	0	0.14403	0	0	0	0.00787	0	0	0.00652	0.04292	0	0.05814	0.08758	0.01071	0	0	0	0.1495	0.02029
k__Bacteria|p__Bacteroidetes|c__Bacteroidia|o__Bacteroidales|f__Prevotellaceae|g__Prevotella|s__Prevotella_oralis	0	0	0	0	0	0	0	0	0	0	0	0.01574	0.00312	0	0	0	0	0	0	0
k__Bacteria|p__Bacteroidetes|c__Bacteroidia|o__Bacteroidales|f__Prevotellaceae|g__Prevotella|s__Prevotella_oralis|t__Prevotella_oralis_unclassified	0	0	0	0	0	0	0	0	0	0	0	0.01574	0.00312	0	0	0	0	0	0	0
k__Bacteria|p__Bacteroidetes|c__Bacteroidia|o__Bacteroidales|f__Prevotellaceae|g__Prevotella|s__Prevotella_pleuritidis	0	0	0	0	0	0	0	0	0.25287	0.00154	0.0015	0.0128	0	0.01796	0	0	0	0	0	0
k__Bacteria|p__Bacteroidetes|c__Bacteroidia|o__Bacteroidales|f__Prevotellaceae|g__Prevotella|s__Prevotella_pleuritidis|t__GCF_000468135	0	0	0	0	0	0	0	0	0.25287	0.00154	0.0015	0.0128	0	0.01796	0	0	0	0	0	0
k__Bacteria|p__Bacteroidetes|c__Bacteroidia|o__Bacteroidales|f__Prevotellaceae|g__Prevotella|s__Prevotella_saccharolytica	0.05771	0.4668	0.09297	0	0	0.36525	0.3764	0	0	0.04726	0.34976	0.10405	0.39402	0.29295	0.21055	0.01526	0.08873	0	0.28376	0.2816
k__Bacteria|p__Bacteroidetes|c__Bacteroidia|o__Bacteroidales|f__Prevotellaceae|g__Prevotella|s__Prevotella_saccharolytica|t__GCF_000318195	0.05771	0.4668	0.09297	0	0	0.36525	0.3764	0	0	0.04726	0.34976	0.10405	0.39402	0.29295	0.21055	0.01526	0.08873	0	0.28376	0.2816
k__Bacteria|p__Bacteroidetes|c__Flavobacteriia	1.71942	3.46649	1.54113	0.23338	0.60867	4.26266	5.22606	0.3953	1.03103	1.45766	6.6854	0.7878	2.17664	2.74382	4.18746	0.40756	5.28785	1.44478	1.61287	16.8087
k__Bacteria|p__Bacteroidetes|c__Flavobacteriia|o__Flavobacteriales	1.71942	3.46649	1.54113	0.23338	0.60867	4.26266	5.22606	0.3953	1.03103	1.45766	6.6854	0.7878	2.17664	2.74382	4.18746	0.40756	5.28785	1.44478	1.61287	16.8087
k__Bacteria|p__Bacteroidetes|c__Flavobacteriia|o__Flavobacteriales|f__Flavobacteriaceae	1.71942	3.46649	1.54113	0.23338	0.60867	4.26266	5.22606	0.3953	1.03103	1.45766	6.6854	0.7878	2.17664	2.74382	4.18746	0.40756	5.28785	1.44478	1.61287	16.8087
k__Bacteria|p__Bacteroidetes|c__Flavobacteriia|o__Flavobacteriales|f__Flavobacteriaceae|g__Capnocytophaga	1.5963	3.44039	1.54113	0.23338	0.60867	4.26266	5.11493	0.3953	1.03103	1.40214	6.57714	0.7878	2.17664	2.55839	4.13397	0.40756	5.28785	1.44478	1.55549	16.1846
k__Bacteria|p__Bacteroidetes|c__Flavobacteriia|o__Flavobacteriales|f__Flavobacteriaceae|g__Capnocytophaga|s__Capnocytophaga_gingivalis	0.08499	0.51871	0.09936	0	0	1.83072	1.56006	0	0.09919	0.04808	1.9604	0.04578	0.23365	0.47996	1.11366	0.01836	0.32766	0.38563	0.04014	2.27919
k__Bacteria|p__Bacteroidetes|c__Flavobacteriia|o__Flavobacteriales|f__Flavobacteriaceae|g__Capnocytophaga|s__Capnocytophaga_gingivalis|t__GCF_000174755	0.08499	0.51871	0.09936	0	0	1.83072	1.56006	0	0.09919	0.04808	1.9604	0.04578	0.23365	0.47996	1.11366	0.01836	0.32766	0.38563	0.04014	2.27919
k__Bacteria|p__Bacteroidetes|c__Flavobacteriia|o__Flavobacteriales|f__Flavobacteriaceae|g__Capnocytophaga|s__Capnocytophaga_granulosa	0.23486	0.3124	0.0464	0	0	0.73441	0.58735	0	0	0.06143	0.88688	0.02966	0.09672	0.19764	0.24932	0	0.20768	0.06014	0.19192	0.85616
k__Bacteria|p__Bacteroidetes|c__Flavobacteriia|o__Flavobacteriales|f__Flavobacteriaceae|g__Capnocytophaga|s__Capnocytophaga_granulosa|t__GCF_000411115	0.23486	0.3124	0.0464	0	0	0.73441	0.58735	0	0	0.06143	0.88688	0.02966	0.09672	0.19764	0.24932	0	0.20768	0.06014	0.19192	0.85616
k__Bacteria|p__Bacteroidetes|c__Flavobacteriia|o__Flavobacteriales|f__Flavobacteriaceae|g__Capnocytophaga|s__Capnocytophaga_ochracea	0.1633	0.1611	0.41504	0.01848	0.17262	0.33556	0.2272	0.06225	0	0.10903	0.1521	0.18754	0.06939	0.136	0.30368	0.11443	0.23666	0.05897	0.19921	0.12794
k__Bacteria|p__Bacteroidetes|c__Flavobacteriia|o__Flavobacteriales|f__Flavobacteriaceae|g__Capnocytophaga|s__Capnocytophaga_ochracea|t__Capnocytophaga_ochracea_unclassified	0.1633	0.1611	0.41504	0.01848	0.17262	0.33556	0.2272	0.06225	0	0.10903	0.1521	0.18754	0.06939	0.136	0.30368	0.11443	0.23666	0.05897	0.19921	0.12794
k__Bacteria|p__Bacteroidetes|c__Flavobacteriia|o__Flavobacteriales|f__Flavobacteriaceae|g__Capnocytophaga|s__Capnocytophaga_sp_CM59	0	0	0	0	0	0	0	0	0	0	0.80802	0	0	0	0	0	0	0	0	0.59569
k__Bacteria|p__Bacteroidetes|c__Flavobacteriia|o__Flavobacteriales|f__Flavobacteriaceae|g__Capnocytophaga|s__Capnocytophaga_sp_CM59|t__GCF_000293175	0	0	0	0	0	0	0	0	0	0	0.80802	0	0	0	0	0	0	0	0	0.59569
k__Bacteria|p__Bacteroidetes|c__Flavobacteriia|o__Flavobacteriales|f__Flavobacteriaceae|g__Capnocytophaga|s__Capnocytophaga_sp_oral_taxon_326	0	0	0	0	0	0	0	0	0	0	0	0	0	0	0	0	0	0	0	0.88817
k__Bacteria|p__Bacteroidetes|c__Flavobacteriia|o__Flavobacteriales|f__Flavobacteriaceae|g__Capnocytophaga|s__Capnocytophaga_sp_oral_taxon_326|t__GCF_000318295	0	0	0	0	0	0	0	0	0	0	0	0	0	0	0	0	0	0	0	0.88817
k__Bacteria|p__Bacteroidetes|c__Flavobacteriia|o__Flavobacteriales|f__Flavobacteriaceae|g__Capnocytophaga|s__Capnocytophaga_sp_oral_taxon_329	0	0	0	0	0	0	0.81275	0	0	0	0.83938	0	0	0.34896	0.49832	0	0	0	0	5.84556
k__Bacteria|p__Bacteroidetes|c__Flavobacteriia|o__Flavobacteriales|f__Flavobacteriaceae|g__Capnocytophaga|s__Capnocytophaga_sp_oral_taxon_329|t__GCF_000213295	0	0	0	0	0	0	0.81275	0	0	0	0.83938	0	0	0.34896	0.49832	0	0	0	0	5.84556
k__Bacteria|p__Bacteroidetes|c__Flavobacteriia|o__Flavobacteriales|f__Flavobacteriaceae|g__Capnocytophaga|s__Capnocytophaga_sp_oral_taxon_332	0	0	0	0	0	0	0	0	0	0	0.35076	0	0	0	0	0	0	0	0	1.94823
k__Bacteria|p__Bacteroidetes|c__Flavobacteriia|o__Flavobacteriales|f__Flavobacteriaceae|g__Capnocytophaga|s__Capnocytophaga_sp_oral_taxon_332|t__GCF_000318275	0	0	0	0	0	0	0	0	0	0	0.35076	0	0	0	0	0	0	0	0	1.94823
k__Bacteria|p__Bacteroidetes|c__Flavobacteriia|o__Flavobacteriales|f__Flavobacteriaceae|g__Capnocytophaga|s__Capnocytophaga_sp_oral_taxon_863	0	0	0	0	0	0	0	0	0	0	0	0	0	0	0	0	0	0	0	1.54381
k__Bacteria|p__Bacteroidetes|c__Flavobacteriia|o__Flavobacteriales|f__Flavobacteriaceae|g__Capnocytophaga|s__Capnocytophaga_sp_oral_taxon_863|t__GCF_000466425	0	0	0	0	0	0	0	0	0	0	0	0	0	0	0	0	0	0	0	1.54381
k__Bacteria|p__Bacteroidetes|c__Flavobacteriia|o__Flavobacteriales|f__Flavobacteriaceae|g__Capnocytophaga|s__Capnocytophaga_sputigena	0	0	0	0	0	0	0	0	0	0	0.86594	0	0	0.476	0.96304	0	0	0	0	2.09984
k__Bacteria|p__Bacteroidetes|c__Flavobacteriia|o__Flavobacteriales|f__Flavobacteriaceae|g__Capnocytophaga|s__Capnocytophaga_sputigena|t__GCF_000173675	0	0	0	0	0	0	0	0	0	0	0.86594	0	0	0.476	0.96304	0	0	0	0	2.09984
k__Bacteria|p__Bacteroidetes|c__Flavobacteriia|o__Flavobacteriales|f__Flavobacteriaceae|g__Capnocytophaga|s__Capnocytophaga_unclassified	1.11317	2.44818	0.98032	0.2149	0.43605	1.36197	1.92758	0.33305	0.93183	1.18361	0.71365	0.52482	1.77688	0.91983	1.00594	0.27477	4.51585	0.94004	1.12422	0
k__Bacteria|p__Bacteroidetes|c__Flavobacteriia|o__Flavobacteriales|f__Flavobacteriaceae|g__Chryseobacterium	0	0	0	0	0	0	0	0	0	0	0	0	0	0	0	0	0	0	0	0.00327
k__Bacteria|p__Bacteroidetes|c__Flavobacteriia|o__Flavobacteriales|f__Flavobacteriaceae|g__Chryseobacterium|s__Chryseobacterium_unclassified	0	0	0	0	0	0	0	0	0	0	0	0	0	0	0	0	0	0	0	0.00327
k__Bacteria|p__Bacteroidetes|c__Flavobacteriia|o__Flavobacteriales|f__Flavobacteriaceae|g__Gillisia	0	0	0	0	0	0	0	0	0	0	0	0	0	0	0	0	0	0	0	0.01359
k__Bacteria|p__Bacteroidetes|c__Flavobacteriia|o__Flavobacteriales|f__Flavobacteriaceae|g__Gillisia|s__Gillisia_unclassified	0	0	0	0	0	0	0	0	0	0	0	0	0	0	0	0	0	0	0	0.01359
k__Bacteria|p__Bacteroidetes|c__Flavobacteriia|o__Flavobacteriales|f__Flavobacteriaceae|g__Riemerella	0.12311	0.0261	0	0	0	0	0.11113	0	0	0.05552	0.10827	0	0	0.18542	0.05349	0	0	0	0.05737	0.60724
k__Bacteria|p__Bacteroidetes|c__Flavobacteriia|o__Flavobacteriales|f__Flavobacteriaceae|g__Riemerella|s__Riemerella_unclassified	0.12311	0.0261	0	0	0	0	0.11113	0	0	0.05552	0.10827	0	0	0.18542	0.05349	0	0	0	0.05737	0.60724
k__Bacteria|p__Candidatus_Saccharibacteria	9.17711	11.0156	2.95383	0.16131	1.73906	1.51749	10.4619	1.58834	0.75107	1.67157	2.10101	1.80772	2.55055	3.26887	2.20886	2.22714	3.40982	0.63172	8.1392	2.75473
k__Bacteria|p__Candidatus_Saccharibacteria|c__Candidatus_Saccharibacteria_noname	9.17711	11.0156	2.95383	0.16131	1.73906	1.51749	10.4619	1.58834	0.75107	1.67157	2.10101	1.80772	2.55055	3.26887	2.20886	2.22714	3.40982	0.63172	8.1392	2.75473
k__Bacteria|p__Candidatus_Saccharibacteria|c__Candidatus_Saccharibacteria_noname|o__Candidatus_Saccharibacteria_noname	9.17711	11.0156	2.95383	0.16131	1.73906	1.51749	10.4619	1.58834	0.75107	1.67157	2.10101	1.80772	2.55055	3.26887	2.20886	2.22714	3.40982	0.63172	8.1392	2.75473
k__Bacteria|p__Candidatus_Saccharibacteria|c__Candidatus_Saccharibacteria_noname|o__Candidatus_Saccharibacteria_noname|f__Candidatus_Saccharibacteria_noname	9.17711	11.0156	2.95383	0.16131	1.73906	1.51749	10.4619	1.58834	0.75107	1.67157	2.10101	1.80772	2.55055	3.26887	2.20886	2.22714	3.40982	0.63172	8.1392	2.75473
k__Bacteria|p__Candidatus_Saccharibacteria|c__Candidatus_Saccharibacteria_noname|o__Candidatus_Saccharibacteria_noname|f__Candidatus_Saccharibacteria_noname|g__Candidatus_Saccharibacteria_noname	9.17711	11.0156	2.81977	0.0741	0.35774	1.17892	10.4619	0.19179	0.67798	1.36542	2.10101	0.92989	2.29707	3.26887	2.20886	0.45749	1.35601	0.60644	8.1392	2.75473
k__Bacteria|p__Candidatus_Saccharibacteria|c__Candidatus_Saccharibacteria_noname|o__Candidatus_Saccharibacteria_noname|f__Candidatus_Saccharibacteria_noname|g__Candidatus_Saccharibacteria_noname_unclassified	0	0	0.13406	0.08721	1.38133	0.33857	0	1.39656	0.07309	0.30615	0	0.87783	0.25348	0	0	1.76965	2.05381	0.02528	0	0
k__Bacteria|p__Candidatus_Saccharibacteria|c__Candidatus_Saccharibacteria_noname|o__Candidatus_Saccharibacteria_noname|f__Candidatus_Saccharibacteria_noname|g__Candidatus_Saccharibacteria_noname|s__candidate_division_TM7_single_cell_isolate_TM7b	3.61683	5.15618	1.15081	0	0.08323	0.41479	4.85262	0	0.12819	0.6265	0.51425	0.23435	0.89244	1.43883	1.02325	0.12035	0	0.21336	3.74622	1.33202
k__Bacteria|p__Candidatus_Saccharibacteria|c__Candidatus_Saccharibacteria_noname|o__Candidatus_Saccharibacteria_noname|f__Candidatus_Saccharibacteria_noname|g__Candidatus_Saccharibacteria_noname|s__candidate_division_TM7_single_cell_isolate_TM7b|t__GCF_000170655	3.61683	5.15618	1.15081	0	0.08323	0.41479	4.85262	0	0.12819	0.6265	0.51425	0.23435	0.89244	1.43883	1.02325	0.12035	0	0.21336	3.74622	1.33202
k__Bacteria|p__Candidatus_Saccharibacteria|c__Candidatus_Saccharibacteria_noname|o__Candidatus_Saccharibacteria_noname|f__Candidatus_Saccharibacteria_noname|g__Candidatus_Saccharibacteria_noname|s__candidate_division_TM7_single_cell_isolate_TM7c	5.56028	5.85942	1.66896	0.0741	0.27451	0.76413	5.60927	0.19179	0.54979	0.73892	1.58676	0.69554	1.40462	1.83004	1.18561	0.33714	1.35601	0.39308	4.39297	1.42271
k__Bacteria|p__Candidatus_Saccharibacteria|c__Candidatus_Saccharibacteria_noname|o__Candidatus_Saccharibacteria_noname|f__Candidatus_Saccharibacteria_noname|g__Candidatus_Saccharibacteria_noname|s__candidate_division_TM7_single_cell_isolate_TM7c|t__GCF_000170675	5.56028	5.85942	1.66896	0.0741	0.27451	0.76413	5.60927	0.19179	0.54979	0.73892	1.58676	0.69554	1.40462	1.83004	1.18561	0.33714	1.35601	0.39308	4.39297	1.42271
k__Bacteria|p__Deinococcus_Thermus	0	0	0	0	0	0	0	0	0	0	0	0	0	0	0	0	0	0.08521	0	0.00601
k__Bacteria|p__Deinococcus_Thermus|c__Deinococci	0	0	0	0	0	0	0	0	0	0	0	0	0	0	0	0	0	0.08521	0	0.00601
k__Bacteria|p__Deinococcus_Thermus|c__Deinococci|o__Deinococcales	0	0	0	0	0	0	0	0	0	0	0	0	0	0	0	0	0	0.08521	0	0.00601
k__Bacteria|p__Deinococcus_Thermus|c__Deinococci|o__Deinococcales|f__Deinococcaceae	0	0	0	0	0	0	0	0	0	0	0	0	0	0	0	0	0	0.08521	0	0.00601
k__Bacteria|p__Deinococcus_Thermus|c__Deinococci|o__Deinococcales|f__Deinococcaceae|g__Deinococcus	0	0	0	0	0	0	0	0	0	0	0	0	0	0	0	0	0	0.08521	0	0.00601
k__Bacteria|p__Deinococcus_Thermus|c__Deinococci|o__Deinococcales|f__Deinococcaceae|g__Deinococcus|s__Deinococcus_unclassified	0	0	0	0	0	0	0	0	0	0	0	0	0	0	0	0	0	0.08521	0	0.00601
k__Bacteria|p__Firmicutes	18.2565	20.0516	16.3933	17.3132	9.43939	34.8607	22.0957	10.3565	38.4604	17.7896	42.4075	31.0709	25.2558	42.0772	33.6684	9.70126	23.2254	14.6084	19.3475	30.2588
k__Bacteria|p__Firmicutes|c__Bacilli	2.85859	9.39197	4.31018	0.64139	1.65364	19.8966	9.24619	0.64341	12.5684	1.02222	22.1876	2.95067	7.88131	25.4335	17.5364	1.56342	14.5912	3.07513	7.12882	22.6688
k__Bacteria|p__Firmicutes|c__Bacilli|o__Bacillales	0.45641	2.36031	0.57959	0.01103	0.0591	6.33535	0.99511	0.00432	1.35392	0.05137	11.2968	0.11994	2.04979	0.92648	1.22668	0.0672	0.95467	0.19706	1.33103	1.49387
k__Bacteria|p__Firmicutes|c__Bacilli|o__Bacillales|f__Bacillaceae	0	0	0	0	0	0	0	0	0.71884	0	0	0	0	0	0	0	0	0	0	0
k__Bacteria|p__Firmicutes|c__Bacilli|o__Bacillales|f__Bacillaceae|g__Bacillus	0	0	0	0	0	0	0	0	0.71884	0	0	0	0	0	0	0	0	0	0	0
k__Bacteria|p__Firmicutes|c__Bacilli|o__Bacillales|f__Bacillaceae|g__Bacillus|s__Bacillus_megaterium	0	0	0	0	0	0	0	0	0.58269	0	0	0	0	0	0	0	0	0	0	0
k__Bacteria|p__Firmicutes|c__Bacilli|o__Bacillales|f__Bacillaceae|g__Bacillus|s__Bacillus_megaterium|t__Bacillus_megaterium_unclassified	0	0	0	0	0	0	0	0	0.58269	0	0	0	0	0	0	0	0	0	0	0
k__Bacteria|p__Firmicutes|c__Bacilli|o__Bacillales|f__Bacillaceae|g__Bacillus|s__Bacillus_oceanisediminis	0	0	0	0	0	0	0	0	0.13615	0	0	0	0	0	0	0	0	0	0	0
k__Bacteria|p__Firmicutes|c__Bacilli|o__Bacillales|f__Bacillaceae|g__Bacillus|s__Bacillus_oceanisediminis|t__GCF_000294775	0	0	0	0	0	0	0	0	0.13615	0	0	0	0	0	0	0	0	0	0	0
k__Bacteria|p__Firmicutes|c__Bacilli|o__Bacillales|f__Bacillales_noname	0.45641	2.36031	0.57959	0.01103	0.0591	6.33535	0.99511	0.00432	0.63508	0.05137	11.2968	0.11994	2.04979	0.92648	1.22668	0.0672	0.95467	0.19706	1.33103	1.49387
k__Bacteria|p__Firmicutes|c__Bacilli|o__Bacillales|f__Bacillales_noname|g__Gemella	0.45641	2.36031	0.57959	0.01103	0.0591	6.33535	0.99511	0.00432	0.63508	0.05137	11.2968	0.11994	2.04979	0.92648	1.22668	0.0672	0.95467	0.19706	1.33103	1.49387
k__Bacteria|p__Firmicutes|c__Bacilli|o__Bacillales|f__Bacillales_noname|g__Gemella|s__Gemella_haemolysans	0	0	0	0	0	0	0	0	0	0	0.09668	0	0.00274	0	0	0	0	0	0	0.02197
k__Bacteria|p__Firmicutes|c__Bacilli|o__Bacillales|f__Bacillales_noname|g__Gemella|s__Gemella_haemolysans|t__Gemella_haemolysans_unclassified	0	0	0	0	0	0	0	0	0	0	0.09668	0	0.00274	0	0	0	0	0	0	0.02197
k__Bacteria|p__Firmicutes|c__Bacilli|o__Bacillales|f__Bacillales_noname|g__Gemella|s__Gemella_morbillorum	0.45641	2.36031	0.57959	0.01103	0.0591	6.33535	0.99511	0.00432	0.63508	0.05137	11.1775	0.11994	2.04705	0.92648	1.22668	0.0672	0.95467	0.19706	1.33103	1.46789
k__Bacteria|p__Firmicutes|c__Bacilli|o__Bacillales|f__Bacillales_noname|g__Gemella|s__Gemella_morbillorum|t__GCF_000185645	0.45641	2.36031	0.57959	0.01103	0.0591	6.33535	0.99511	0.00432	0.63508	0.05137	11.1775	0.11994	2.04705	0.92648	1.22668	0.0672	0.95467	0.19706	1.33103	1.46789
k__Bacteria|p__Firmicutes|c__Bacilli|o__Bacillales|f__Bacillales_noname|g__Gemella|s__Gemella_sanguinis	0	0	0	0	0	0	0	0	0	0	0.0226	0	0	0	0	0	0	0	0	0.00401
k__Bacteria|p__Firmicutes|c__Bacilli|o__Bacillales|f__Bacillales_noname|g__Gemella|s__Gemella_sanguinis|t__GCF_000204335	0	0	0	0	0	0	0	0	0	0	0.0226	0	0	0	0	0	0	0	0	0.00401
k__Bacteria|p__Firmicutes|c__Bacilli|o__Lactobacillales	2.40218	7.03167	3.73059	0.63037	1.59454	13.5613	8.25108	0.63909	11.2144	0.97086	10.8909	2.83073	5.83152	24.507	16.3098	1.49622	13.6366	2.87807	5.79779	21.1749
k__Bacteria|p__Firmicutes|c__Bacilli|o__Lactobacillales|f__Aerococcaceae	0.21777	1.12928	0.46249	0.00382	0.0355	1.22668	1.49531	0.01188	0.25546	0.06973	2.69482	0.15583	0.45652	2.16724	2.65802	0.12061	1.66695	0.09461	0.25521	3.90834
k__Bacteria|p__Firmicutes|c__Bacilli|o__Lactobacillales|f__Aerococcaceae|g__Abiotrophia	0.21777	1.12928	0.46249	0.00382	0.0355	1.22668	1.49531	0.01188	0.25546	0.06973	2.69482	0.15583	0.45652	2.16724	2.65802	0.12061	1.66695	0.09461	0.25521	3.90834
k__Bacteria|p__Firmicutes|c__Bacilli|o__Lactobacillales|f__Aerococcaceae|g__Abiotrophia|s__Abiotrophia_defectiva	0.21777	1.12928	0.46249	0.00382	0.0355	1.22668	1.49531	0.01188	0.25546	0.06973	2.69482	0.15583	0.45652	2.16724	2.65802	0.12061	1.66695	0.09461	0.25521	3.90834
k__Bacteria|p__Firmicutes|c__Bacilli|o__Lactobacillales|f__Aerococcaceae|g__Abiotrophia|s__Abiotrophia_defectiva|t__GCF_000160075	0.21777	1.12928	0.46249	0.00382	0.0355	1.22668	1.49531	0.01188	0.25546	0.06973	2.69482	0.15583	0.45652	2.16724	2.65802	0.12061	1.66695	0.09461	0.25521	3.90834
k__Bacteria|p__Firmicutes|c__Bacilli|o__Lactobacillales|f__Carnobacteriaceae	0	0.19777	0.14895	0	0	0.53669	0.08204	0	0.12663	0.01127	0.7865	0.10591	0.10756	0.51544	0.5657	0.02143	0.43426	0	0.05826	1.79963
k__Bacteria|p__Firmicutes|c__Bacilli|o__Lactobacillales|f__Carnobacteriaceae|g__Granulicatella	0	0.19777	0.14895	0	0	0.53669	0.08204	0	0.12663	0.01127	0.7865	0.10591	0.10756	0.51544	0.5657	0.02143	0.43426	0	0.05826	1.79963
k__Bacteria|p__Firmicutes|c__Bacilli|o__Lactobacillales|f__Carnobacteriaceae|g__Granulicatella|s__Granulicatella_adiacens	0	0.19777	0.12316	0	0	0.53669	0.08204	0	0.12663	0.00832	0.74537	0.10591	0.10312	0.51544	0.5657	0	0	0	0.05328	1.78647
k__Bacteria|p__Firmicutes|c__Bacilli|o__Lactobacillales|f__Carnobacteriaceae|g__Granulicatella|s__Granulicatella_adiacens|t__GCF_000160675	0	0.19777	0.12316	0	0	0.53669	0.08204	0	0.12663	0.00832	0.74537	0.10591	0.10312	0.51544	0.5657	0	0	0	0.05328	1.78647
k__Bacteria|p__Firmicutes|c__Bacilli|o__Lactobacillales|f__Carnobacteriaceae|g__Granulicatella|s__Granulicatella_elegans	0	0	0	0	0	0	0	0	0	0	0.04114	0	0	0	0	0	0	0	0	0.01316
k__Bacteria|p__Firmicutes|c__Bacilli|o__Lactobacillales|f__Carnobacteriaceae|g__Granulicatella|s__Granulicatella_elegans|t__GCF_000162475	0	0	0	0	0	0	0	0	0	0	0.04114	0	0	0	0	0	0	0	0	0.01316
k__Bacteria|p__Firmicutes|c__Bacilli|o__Lactobacillales|f__Carnobacteriaceae|g__Granulicatella|s__Granulicatella_unclassified	0	0	0.0258	0	0	0	0	0	0	0.00295	0	0	0.00444	0	0	0.02143	0.43426	0	0.00499	0
k__Bacteria|p__Firmicutes|c__Bacilli|o__Lactobacillales|f__Leuconostocaceae	0	0	0	0	0	0	0	0	0	0	0	0	0	0	0	0	0	0	0	0.00932
k__Bacteria|p__Firmicutes|c__Bacilli|o__Lactobacillales|f__Leuconostocaceae|g__Weissella	0	0	0	0	0	0	0	0	0	0	0	0	0	0	0	0	0	0	0	0.00932
k__Bacteria|p__Firmicutes|c__Bacilli|o__Lactobacillales|f__Leuconostocaceae|g__Weissella|s__Weissella_unclassified	0	0	0	0	0	0	0	0	0	0	0	0	0	0	0	0	0	0	0	0.00932
k__Bacteria|p__Firmicutes|c__Bacilli|o__Lactobacillales|f__Streptococcaceae	2.18442	5.70461	3.11914	0.62654	1.55903	11.7979	6.67372	0.62721	10.8323	0.88986	7.40956	2.56899	5.26744	21.8243	13.086	1.35418	11.5353	2.78345	5.48432	15.4576
k__Bacteria|p__Firmicutes|c__Bacilli|o__Lactobacillales|f__Streptococcaceae|g__Streptococcus	2.18442	5.70461	3.11914	0.62654	1.55903	11.7979	6.67372	0.62721	10.8323	0.88986	7.40956	2.56899	5.26744	21.8243	13.086	1.35418	11.5353	2.78345	5.48432	15.4576
k__Bacteria|p__Firmicutes|c__Bacilli|o__Lactobacillales|f__Streptococcaceae|g__Streptococcus|s__Streptococcus_anginosus	0	0.0268	0.33332	0.08486	1.20221	0.3316	0.00748	0.23412	2.84133	0	0.12239	0.09776	0.11453	0.7796	0.02403	0.05646	0	1.19072	0.31833	0.6955
k__Bacteria|p__Firmicutes|c__Bacilli|o__Lactobacillales|f__Streptococcaceae|g__Streptococcus|s__Streptococcus_anginosus|t__Streptococcus_anginosus_unclassified	0	0.0268	0.33332	0.08486	1.20221	0.3316	0.00748	0.23412	2.84133	0	0.12239	0.09776	0.11453	0.7796	0.02403	0.05646	0	1.19072	0.31833	0.6955
k__Bacteria|p__Firmicutes|c__Bacilli|o__Lactobacillales|f__Streptococcaceae|g__Streptococcus|s__Streptococcus_australis	0	0	0	0	0	0	0	0	0	0	0.01116	0	0	0	0	0	0	0	0	0.00421
k__Bacteria|p__Firmicutes|c__Bacilli|o__Lactobacillales|f__Streptococcaceae|g__Streptococcus|s__Streptococcus_australis|t__Streptococcus_australis_unclassified	0	0	0	0	0	0	0	0	0	0	0.01116	0	0	0	0	0	0	0	0	0.00421
k__Bacteria|p__Firmicutes|c__Bacilli|o__Lactobacillales|f__Streptococcaceae|g__Streptococcus|s__Streptococcus_constellatus	0.0089	0.15772	0.32136	0.33957	0.01444	0.26706	0.13455	0.09631	0.31069	0.00742	0.12035	0.91085	0.13132	0.27416	0.13864	0.11407	0.05509	0.02882	0.95564	0.2235
k__Bacteria|p__Firmicutes|c__Bacilli|o__Lactobacillales|f__Streptococcaceae|g__Streptococcus|s__Streptococcus_constellatus|t__Streptococcus_constellatus_unclassified	0.0089	0.15772	0.32136	0.33957	0.01444	0.26706	0.13455	0.09631	0.31069	0.00742	0.12035	0.91085	0.13132	0.27416	0.13864	0.11407	0.05509	0.02882	0.95564	0.2235
k__Bacteria|p__Firmicutes|c__Bacilli|o__Lactobacillales|f__Streptococcaceae|g__Streptococcus|s__Streptococcus_cristatus	0.1354	0.3153	0.08277	0	0	0.58756	0.31674	0	0.23106	0.05822	0.34179	0.06041	1.93142	0.57191	0.22476	0.08855	0.21905	0	0.40083	0.4881
k__Bacteria|p__Firmicutes|c__Bacilli|o__Lactobacillales|f__Streptococcaceae|g__Streptococcus|s__Streptococcus_cristatus|t__Streptococcus_cristatus_unclassified	0.1354	0.3153	0.08277	0	0	0.58756	0.31674	0	0.23106	0.05822	0.34179	0.06041	1.93142	0.57191	0.22476	0.08855	0.21905	0	0.40083	0.4881
k__Bacteria|p__Firmicutes|c__Bacilli|o__Lactobacillales|f__Streptococcaceae|g__Streptococcus|s__Streptococcus_gordonii	0.09996	0.14903	0.09105	0	0.01686	1.07512	0.08693	0	0.49016	0.02156	2.21248	0.13774	0.05233	0.91653	0.09005	0.10946	0.47031	0.16246	0.1457	0.77629
k__Bacteria|p__Firmicutes|c__Bacilli|o__Lactobacillales|f__Streptococcaceae|g__Streptococcus|s__Streptococcus_gordonii|t__GCF_000017005	0.09996	0.14903	0.09105	0	0.01686	1.07512	0.08693	0	0.49016	0.02156	2.21248	0.13774	0.05233	0.91653	0.09005	0.10946	0.47031	0.16246	0.1457	0.77629
k__Bacteria|p__Firmicutes|c__Bacilli|o__Lactobacillales|f__Streptococcaceae|g__Streptococcus|s__Streptococcus_infantis	0	0	0	0	0	0	0	0	0	0	0.0983	0	0.01164	0	0	0	0	0	0	0.18248
k__Bacteria|p__Firmicutes|c__Bacilli|o__Lactobacillales|f__Streptococcaceae|g__Streptococcus|s__Streptococcus_infantis|t__Streptococcus_infantis_unclassified	0	0	0	0	0	0	0	0	0	0	0.0983	0	0.01164	0	0	0	0	0	0	0.18248
k__Bacteria|p__Firmicutes|c__Bacilli|o__Lactobacillales|f__Streptococcaceae|g__Streptococcus|s__Streptococcus_intermedius	0.20072	0.01139	0.12507	0	0.01506	0.06707	0.07035	0	0.30307	0	0	0.09476	0	0.02408	0	0.02988	0	0.02453	0	0
k__Bacteria|p__Firmicutes|c__Bacilli|o__Lactobacillales|f__Streptococcaceae|g__Streptococcus|s__Streptococcus_intermedius|t__Streptococcus_intermedius_unclassified	0.20072	0.01139	0.12507	0	0.01506	0.06707	0.07035	0	0.30307	0	0	0.09476	0	0.02408	0	0.02988	0	0.02453	0	0
k__Bacteria|p__Firmicutes|c__Bacilli|o__Lactobacillales|f__Streptococcaceae|g__Streptococcus|s__Streptococcus_mitis_oralis_pneumoniae	0	0	0	0	0	0	0	0	0	0	0.10403	0	0.03215	0.01699	0.00233	0	0	0	0.00786	0.04547
k__Bacteria|p__Firmicutes|c__Bacilli|o__Lactobacillales|f__Streptococcaceae|g__Streptococcus|s__Streptococcus_mitis_oralis_pneumoniae|t__Streptococcus_mitis_oralis_pneumoniae_unclassified	0	0	0	0	0	0	0	0	0	0	0.10403	0	0.03215	0.01699	0.00233	0	0	0	0.00786	0.04547
k__Bacteria|p__Firmicutes|c__Bacilli|o__Lactobacillales|f__Streptococcaceae|g__Streptococcus|s__Streptococcus_mutans	0	0	0	0	0	0	0	0	0	0	0	0	0	0	0	0	0	0	0	0.15042
k__Bacteria|p__Firmicutes|c__Bacilli|o__Lactobacillales|f__Streptococcaceae|g__Streptococcus|s__Streptococcus_mutans|t__Streptococcus_mutans_unclassified	0	0	0	0	0	0	0	0	0	0	0	0	0	0	0	0	0	0	0	0.15042
k__Bacteria|p__Firmicutes|c__Bacilli|o__Lactobacillales|f__Streptococcaceae|g__Streptococcus|s__Streptococcus_oligofermentans	0.12484	0.33796	0.15248	0	0	0.62871	0.32557	0	0.29819	0.02647	0.38667	0.09659	2.54724	2.65925	0.19799	0.1342	0	0	0.51065	0.2762
k__Bacteria|p__Firmicutes|c__Bacilli|o__Lactobacillales|f__Streptococcaceae|g__Streptococcus|s__Streptococcus_oligofermentans|t__GCF_000385925	0.12484	0.33796	0.15248	0	0	0.62871	0.32557	0	0.29819	0.02647	0.38667	0.09659	2.54724	2.65925	0.19799	0.1342	0	0	0.51065	0.2762
k__Bacteria|p__Firmicutes|c__Bacilli|o__Lactobacillales|f__Streptococcaceae|g__Streptococcus|s__Streptococcus_peroris	0	0	0	0	0	0	0	0	0	0	0	0	0	0	0	0	0	0	0	0.02229
k__Bacteria|p__Firmicutes|c__Bacilli|o__Lactobacillales|f__Streptococcaceae|g__Streptococcus|s__Streptococcus_peroris|t__GCF_000187585	0	0	0	0	0	0	0	0	0	0	0	0	0	0	0	0	0	0	0	0.02229
k__Bacteria|p__Firmicutes|c__Bacilli|o__Lactobacillales|f__Streptococcaceae|g__Streptococcus|s__Streptococcus_pseudopneumoniae	0	0	0	0	0	0	0	0	0	0	0	0	0	0	0.00156	0	0	0	0	0
k__Bacteria|p__Firmicutes|c__Bacilli|o__Lactobacillales|f__Streptococcaceae|g__Streptococcus|s__Streptococcus_pseudopneumoniae|t__Streptococcus_pseudopneumoniae_unclassified	0	0	0	0	0	0	0	0	0	0	0	0	0	0	0.00156	0	0	0	0	0
k__Bacteria|p__Firmicutes|c__Bacilli|o__Lactobacillales|f__Streptococcaceae|g__Streptococcus|s__Streptococcus_salivarius	0	0	0	0	0	0	0	0	0	0	0	0	0	0	0	0	0	0	0	0.0003
k__Bacteria|p__Firmicutes|c__Bacilli|o__Lactobacillales|f__Streptococcaceae|g__Streptococcus|s__Streptococcus_salivarius|t__Streptococcus_salivarius_unclassified	0	0	0	0	0	0	0	0	0	0	0	0	0	0	0	0	0	0	0	0.0003
k__Bacteria|p__Firmicutes|c__Bacilli|o__Lactobacillales|f__Streptococcaceae|g__Streptococcus|s__Streptococcus_sanguinis	1.61459	4.68078	2.0131	0.20211	0.31046	8.75933	5.59985	0.29678	6.27946	0.77618	3.99042	1.15296	0.43472	16.5093	12.4046	0.82156	10.7341	1.37693	3.09787	11.9597
k__Bacteria|p__Firmicutes|c__Bacilli|o__Lactobacillales|f__Streptococcaceae|g__Streptococcus|s__Streptococcus_sanguinis|t__Streptococcus_sanguinis_unclassified	1.61459	4.68078	2.0131	0.20211	0.31046	8.75933	5.59985	0.29678	6.27946	0.77618	3.99042	1.15296	0.43472	16.5093	12.4046	0.82156	10.7341	1.37693	3.09787	11.9597
k__Bacteria|p__Firmicutes|c__Bacilli|o__Lactobacillales|f__Streptococcaceae|g__Streptococcus|s__Streptococcus_sp_F0441	0	0	0	0	0	0	0	0	0	0	0	0	0	0	0	0	0	0	0	0.30044
k__Bacteria|p__Firmicutes|c__Bacilli|o__Lactobacillales|f__Streptococcaceae|g__Streptococcus|s__Streptococcus_sp_F0441|t__GCF_000314775	0	0	0	0	0	0	0	0	0	0	0	0	0	0	0	0	0	0	0	0.30044
k__Bacteria|p__Firmicutes|c__Bacilli|o__Lactobacillales|f__Streptococcaceae|g__Streptococcus|s__Streptococcus_sp_oral_taxon_071	0	0	0	0	0	0	0	0	0	0	0	0	0	0	0	0	0	0	0	0.15156
k__Bacteria|p__Firmicutes|c__Bacilli|o__Lactobacillales|f__Streptococcaceae|g__Streptococcus|s__Streptococcus_sp_oral_taxon_071|t__GCF_000146755	0	0	0	0	0	0	0	0	0	0	0	0	0	0	0	0	0	0	0	0.15156
k__Bacteria|p__Firmicutes|c__Bacilli|o__Lactobacillales|f__Streptococcaceae|g__Streptococcus|s__Streptococcus_tigurinus	0	0.02563	0	0	0	0.08146	0.13226	0	0.07839	0	0.02196	0.01792	0.0121	0.07248	0.0021	0	0.0568	0	0.04743	0.18109
k__Bacteria|p__Firmicutes|c__Bacilli|o__Lactobacillales|f__Streptococcaceae|g__Streptococcus|s__Streptococcus_tigurinus|t__Streptococcus_tigurinus_unclassified	0	0.02563	0	0	0	0.08146	0.13226	0	0.07839	0	0.02196	0.01792	0.0121	0.07248	0.0021	0	0.0568	0	0.04743	0.18109
k__Bacteria|p__Firmicutes|c__Clostridia	15.327	9.03017	11.8117	16.4312	7.68311	13.3273	12.1897	9.71307	25.7066	16.5925	19.0876	27.3525	12.7284	15.1554	15.3682	8.09213	8.63422	11.5333	11.1452	6.8845
k__Bacteria|p__Firmicutes|c__Clostridia|o__Clostridiales	15.327	9.03017	11.8117	16.4312	7.68311	13.3273	12.1897	9.71307	25.7066	16.5925	19.0876	27.3525	12.7284	15.1554	15.3682	8.09213	8.63422	11.5333	11.1452	6.8845
k__Bacteria|p__Firmicutes|c__Clostridia|o__Clostridiales|f__Clostridiales_Family_XIII_Incertae_Sedis	0.43711	0.32152	0.26384	1.1677	0.40008	0.16938	0.34125	1.66531	7.35705	0.25792	3.24872	0.73198	0.95196	1.17208	0.89544	0.99503	0.67398	1.0181	0.55972	0.18642
k__Bacteria|p__Firmicutes|c__Clostridia|o__Clostridiales|f__Clostridiales_Family_XIII_Incertae_Sedis|g__Clostridiales_Family_XIII_Incertae_Sedis_noname	0	0.02263	0.1108	0.03106	0	0	0.00249	0	0.08824	0.01875	0.0703	0.01847	0.39312	0.0693	0.0006	0	0	0	0.15104	0.02797
k__Bacteria|p__Firmicutes|c__Clostridia|o__Clostridiales|f__Clostridiales_Family_XIII_Incertae_Sedis|g__Clostridiales_Family_XIII_Incertae_Sedis_noname|s__Eubacterium_infirmum	0	0.02263	0.1108	0.03106	0	0	0.00249	0	0.08824	0.01875	0.0703	0.01847	0.39312	0.0693	0.0006	0	0	0	0.15104	0.02797
k__Bacteria|p__Firmicutes|c__Clostridia|o__Clostridiales|f__Clostridiales_Family_XIII_Incertae_Sedis|g__Clostridiales_Family_XIII_Incertae_Sedis_noname|s__Eubacterium_infirmum|t__GCF_000242675	0	0.02263	0.1108	0.03106	0	0	0.00249	0	0.08824	0.01875	0.0703	0.01847	0.39312	0.0693	0.0006	0	0	0	0.15104	0.02797
k__Bacteria|p__Firmicutes|c__Clostridia|o__Clostridiales|f__Clostridiales_Family_XIII_Incertae_Sedis|g__Clostridiales_Family_XIII_Incertae_Sedis_unclassified	0.43711	0.29888	0.15304	1.13664	0.40008	0.16938	0.33875	1.66531	0	0.02245	0	0.71351	0.06929	0	0.12898	0.24953	0.67398	1.0181	0.40868	0
k__Bacteria|p__Firmicutes|c__Clostridia|o__Clostridiales|f__Clostridiales_Family_XIII_Incertae_Sedis|g__Mogibacterium	0	0	0	0	0	0	0	0	7.26881	0.21672	3.17842	0	0.48955	1.10279	0.76587	0.7455	0	0	0	0.15845
k__Bacteria|p__Firmicutes|c__Clostridia|o__Clostridiales|f__Clostridiales_Family_XIII_Incertae_Sedis|g__Mogibacterium|s__Mogibacterium_sp_CM50	0	0	0	0	0	0	0	0	7.26881	0.21672	3.17842	0	0.48955	1.10279	0.76587	0.7455	0	0	0	0.15845
k__Bacteria|p__Firmicutes|c__Clostridia|o__Clostridiales|f__Clostridiales_Family_XIII_Incertae_Sedis|g__Mogibacterium|s__Mogibacterium_sp_CM50|t__GCF_000293155	0	0	0	0	0	0	0	0	7.26881	0.21672	3.17842	0	0.48955	1.10279	0.76587	0.7455	0	0	0	0.15845
k__Bacteria|p__Firmicutes|c__Clostridia|o__Clostridiales|f__Clostridiales_Family_XI_Incertae_Sedis	1.21531	1.29462	1.03979	3.38637	2.18208	4.59802	1.40664	1.72772	2.82687	3.0442	3.6781	0.53977	2.06184	2.96535	0.36711	0.44593	1.6711	4.41668	0.8472	0.53937
k__Bacteria|p__Firmicutes|c__Clostridia|o__Clostridiales|f__Clostridiales_Family_XI_Incertae_Sedis|g__Parvimonas	1.21531	1.29462	1.03979	3.38637	2.18208	4.59802	1.40664	1.72772	2.82687	3.0442	3.6781	0.53977	2.06184	2.96535	0.36711	0.44593	1.6711	4.41668	0.8472	0.53937
k__Bacteria|p__Firmicutes|c__Clostridia|o__Clostridiales|f__Clostridiales_Family_XI_Incertae_Sedis|g__Parvimonas|s__Parvimonas_micra	0.07124	0.09184	0.19788	0.22092	0.33893	0.54383	0.20611	0.28183	0.39997	0.58545	0.4348	0.19952	0.06927	0.25484	0.01887	0.07879	0	0.70416	0.10942	0.11752
k__Bacteria|p__Firmicutes|c__Clostridia|o__Clostridiales|f__Clostridiales_Family_XI_Incertae_Sedis|g__Parvimonas|s__Parvimonas_micra|t__GCF_000154405	0.07124	0.09184	0.19788	0.22092	0.33893	0.54383	0.20611	0.28183	0.39997	0.58545	0.4348	0.19952	0.06927	0.25484	0.01887	0.07879	0	0.70416	0.10942	0.11752
k__Bacteria|p__Firmicutes|c__Clostridia|o__Clostridiales|f__Clostridiales_Family_XI_Incertae_Sedis|g__Parvimonas|s__Parvimonas_sp_oral_taxon_393	0	0.70952	0	0	0	1.98044	0	0	0	0	1.96376	0	1.1702	0	0	0	0	0	0	0
k__Bacteria|p__Firmicutes|c__Clostridia|o__Clostridiales|f__Clostridiales_Family_XI_Incertae_Sedis|g__Parvimonas|s__Parvimonas_sp_oral_taxon_393|t__GCF_000223315	0	0.70952	0	0	0	1.98044	0	0	0	0	1.96376	0	1.1702	0	0	0	0	0	0	0
k__Bacteria|p__Firmicutes|c__Clostridia|o__Clostridiales|f__Clostridiales_Family_XI_Incertae_Sedis|g__Parvimonas|s__Parvimonas_unclassified	1.14407	0.49326	0.84191	3.16545	1.84315	2.07374	1.20053	1.44589	2.4269	2.45875	1.27954	0.34025	0.82237	2.71051	0.34824	0.36714	1.6711	3.71252	0.73778	0.42186
k__Bacteria|p__Firmicutes|c__Clostridia|o__Clostridiales|f__Eubacteriaceae	8.35306	1.86192	2.72743	9.22124	2.81653	1.54853	2.08469	5.16887	12.7833	10.4003	2.31634	21.9684	0.89413	6.04182	7.26008	5.32554	2.99745	4.00707	2.07101	2.73936
k__Bacteria|p__Firmicutes|c__Clostridia|o__Clostridiales|f__Eubacteriaceae|g__Eubacteriaceae_noname	0	0.13703	0.00847	0.02089	0.0332	0.17345	0.2932	0	0	0.02036	0.12851	0.0589	0.31284	0.07172	0.1762	0.00983	0	0.0056	0.08936	0.14796
k__Bacteria|p__Firmicutes|c__Clostridia|o__Clostridiales|f__Eubacteriaceae|g__Eubacteriaceae_noname|s__Eubacteriaceae_bacterium_ACC19a	0	0.00138	0	0	0	0.0027	0.00206	0	0	0	0.01275	0.01102	0.0232	0.0148	0.00718	0	0	0	0.01979	0.01229
k__Bacteria|p__Firmicutes|c__Clostridia|o__Clostridiales|f__Eubacteriaceae|g__Eubacteriaceae_noname|s__Eubacteriaceae_bacterium_ACC19a|t__GCF_000238115	0	0.00138	0	0	0	0.0027	0.00206	0	0	0	0.01275	0.01102	0.0232	0.0148	0.00718	0	0	0	0.01979	0.01229
k__Bacteria|p__Firmicutes|c__Clostridia|o__Clostridiales|f__Eubacteriaceae|g__Eubacteriaceae_noname|s__Eubacteriaceae_bacterium_CM2	0	0.01348	0	0	0	0.04824	0.04342	0	0	0	0.00964	0.00132	0.04303	0.01215	0.01416	0	0	0	0	0.01151
k__Bacteria|p__Firmicutes|c__Clostridia|o__Clostridiales|f__Eubacteriaceae|g__Eubacteriaceae_noname|s__Eubacteriaceae_bacterium_CM2|t__GCF_000238095	0	0.01348	0	0	0	0.04824	0.04342	0	0	0	0.00964	0.00132	0.04303	0.01215	0.01416	0	0	0	0	0.01151
k__Bacteria|p__Firmicutes|c__Clostridia|o__Clostridiales|f__Eubacteriaceae|g__Eubacteriaceae_noname|s__Eubacteriaceae_bacterium_CM5	0	0.03268	0	0.02089	0.0332	0.06461	0.03294	0	0	0.0051	0.04028	0.04002	0.06242	0.02573	0.01431	0.00983	0	0.0056	0.02726	0.01325
k__Bacteria|p__Firmicutes|c__Clostridia|o__Clostridiales|f__Eubacteriaceae|g__Eubacteriaceae_noname|s__Eubacteriaceae_bacterium_CM5|t__GCF_000238135	0	0.03268	0	0.02089	0.0332	0.06461	0.03294	0	0	0.0051	0.04028	0.04002	0.06242	0.02573	0.01431	0.00983	0	0.0056	0.02726	0.01325
k__Bacteria|p__Firmicutes|c__Clostridia|o__Clostridiales|f__Eubacteriaceae|g__Eubacteriaceae_noname|s__Eubacteriaceae_bacterium_OBRC8	0	0.08948	0.00847	0	0	0.0579	0.21478	0	0	0.01526	0.06583	0.00655	0.18419	0.01903	0.14055	0	0	0	0.0423	0.11091
k__Bacteria|p__Firmicutes|c__Clostridia|o__Clostridiales|f__Eubacteriaceae|g__Eubacteriaceae_noname|s__Eubacteriaceae_bacterium_OBRC8|t__GCF_000293035	0	0.08948	0.00847	0	0	0.0579	0.21478	0	0	0.01526	0.06583	0.00655	0.18419	0.01903	0.14055	0	0	0	0.0423	0.11091
k__Bacteria|p__Firmicutes|c__Clostridia|o__Clostridiales|f__Eubacteriaceae|g__Eubacterium	8.35306	1.63858	2.71896	2.67934	2.63432	1.31881	1.66022	3.76889	6.69534	10.3799	1.28526	20.6792	0.35818	4.64939	6.20716	3.61409	2.96707	3.77725	1.48997	2.44201
k__Bacteria|p__Firmicutes|c__Clostridia|o__Clostridiales|f__Eubacteriaceae|g__Eubacterium|s__Eubacterium_brachy	1.11109	0.1829	1.09014	0.83672	0.32542	0.69386	0.24124	0.62709	3.34134	2.44773	0.01492	0.80095	0.01297	0.75289	0.83295	0.27276	0.33296	0.96606	0.14834	0.59354
k__Bacteria|p__Firmicutes|c__Clostridia|o__Clostridiales|f__Eubacteriaceae|g__Eubacterium|s__Eubacterium_brachy|t__GCF_000488855	1.11109	0.1829	1.09014	0.83672	0.32542	0.69386	0.24124	0.62709	3.34134	2.44773	0.01492	0.80095	0.01297	0.75289	0.83295	0.27276	0.33296	0.96606	0.14834	0.59354
k__Bacteria|p__Firmicutes|c__Clostridia|o__Clostridiales|f__Eubacteriaceae|g__Eubacterium|s__Eubacterium_saphenum	7.24197	1.45569	1.62882	1.84262	2.30889	0.62495	1.41899	3.1418	3.354	7.93217	1.27034	19.8783	0.34521	3.8965	5.37421	3.34133	2.63411	2.81119	1.34162	1.84847
k__Bacteria|p__Firmicutes|c__Clostridia|o__Clostridiales|f__Eubacteriaceae|g__Eubacterium|s__Eubacterium_saphenum|t__GCF_000161975	7.24197	1.45569	1.62882	1.84262	2.30889	0.62495	1.41899	3.1418	3.354	7.93217	1.27034	19.8783	0.34521	3.8965	5.37421	3.34133	2.63411	2.81119	1.34162	1.84847
k__Bacteria|p__Firmicutes|c__Clostridia|o__Clostridiales|f__Eubacteriaceae|g__Pseudoramibacter	0	0.08631	0	6.52101	0.14902	0.05626	0.13127	1.39998	6.08791	0	0.90257	1.23022	0.22311	1.32071	0.87671	1.70162	0.03038	0.22422	0.49169	0.14939
k__Bacteria|p__Firmicutes|c__Clostridia|o__Clostridiales|f__Eubacteriaceae|g__Pseudoramibacter|s__Pseudoramibacter_alactolyticus	0	0.08631	0	6.52101	0.14902	0.05626	0.13127	1.39998	6.08791	0	0.90257	1.23022	0.22311	1.32071	0.87671	1.70162	0.03038	0.22422	0.49169	0.14939
k__Bacteria|p__Firmicutes|c__Clostridia|o__Clostridiales|f__Eubacteriaceae|g__Pseudoramibacter|s__Pseudoramibacter_alactolyticus|t__GCF_000185505	0	0.08631	0	6.52101	0.14902	0.05626	0.13127	1.39998	6.08791	0	0.90257	1.23022	0.22311	1.32071	0.87671	1.70162	0.03038	0.22422	0.49169	0.14939
k__Bacteria|p__Firmicutes|c__Clostridia|o__Clostridiales|f__Lachnospiraceae	2.87717	2.41923	4.83489	0.091	0.75439	3.36283	1.81918	0.06859	1.1402	0.75124	3.38584	0.49271	2.63073	2.04451	2.15369	0.29578	0.96833	0.18273	3.89446	0.89169
k__Bacteria|p__Firmicutes|c__Clostridia|o__Clostridiales|f__Lachnospiraceae|g__Blautia	0	0	0	0	0	0	0	0	0	0	0	0	0	0.02901	0	0	0	0	0	0.02555
k__Bacteria|p__Firmicutes|c__Clostridia|o__Clostridiales|f__Lachnospiraceae|g__Blautia|s__Ruminococcus_torques	0	0	0	0	0	0	0	0	0	0	0	0	0	0.02901	0	0	0	0	0	0.02555
k__Bacteria|p__Firmicutes|c__Clostridia|o__Clostridiales|f__Lachnospiraceae|g__Blautia|s__Ruminococcus_torques|t__Ruminococcus_torques_unclassified	0	0	0	0	0	0	0	0	0	0	0	0	0	0.02901	0	0	0	0	0	0.02555
k__Bacteria|p__Firmicutes|c__Clostridia|o__Clostridiales|f__Lachnospiraceae|g__Butyrivibrio	0	0.03574	0	0	0	0	0	0	0	0.01256	0.05376	0	0	0	0	0.0517	0	0	0	0
k__Bacteria|p__Firmicutes|c__Clostridia|o__Clostridiales|f__Lachnospiraceae|g__Butyrivibrio|s__Butyrivibrio_unclassified	0	0.03574	0	0	0	0	0	0	0	0.01256	0.05376	0	0	0	0	0.0517	0	0	0	0
k__Bacteria|p__Firmicutes|c__Clostridia|o__Clostridiales|f__Lachnospiraceae|g__Catonella	0.10587	0.47627	0.23337	0	0.0421	0.46051	0.34744	0	0.02775	0.10824	1.01935	0.23986	0.79948	0.56511	0.40269	0.06809	0.12642	0	1.36948	0.18523
k__Bacteria|p__Firmicutes|c__Clostridia|o__Clostridiales|f__Lachnospiraceae|g__Catonella|s__Catonella_morbi	0.10587	0.47627	0.23337	0	0.0421	0.46051	0.34744	0	0.02775	0.10824	1.01935	0.23986	0.79948	0.56511	0.40269	0.06809	0.12642	0	1.36948	0.18523
k__Bacteria|p__Firmicutes|c__Clostridia|o__Clostridiales|f__Lachnospiraceae|g__Catonella|s__Catonella_morbi|t__GCF_000160035	0.10587	0.47627	0.23337	0	0.0421	0.46051	0.34744	0	0.02775	0.10824	1.01935	0.23986	0.79948	0.56511	0.40269	0.06809	0.12642	0	1.36948	0.18523
k__Bacteria|p__Firmicutes|c__Clostridia|o__Clostridiales|f__Lachnospiraceae|g__Johnsonella	2.7713	1.59061	4.22859	0.091	0.71228	2.69226	1.08252	0.06859	1.11244	0.63044	2.03669	0.217	1.16715	1.34169	1.3678	0.17599	0.84191	0.18273	2.24987	0.07773
k__Bacteria|p__Firmicutes|c__Clostridia|o__Clostridiales|f__Lachnospiraceae|g__Johnsonella|s__Johnsonella_ignava	2.7713	1.59061	4.22859	0.091	0.71228	2.69226	1.08252	0.06859	1.11244	0.63044	2.03669	0.217	1.16715	1.34169	1.3678	0.17599	0.84191	0.18273	2.24987	0.07773
k__Bacteria|p__Firmicutes|c__Clostridia|o__Clostridiales|f__Lachnospiraceae|g__Johnsonella|s__Johnsonella_ignava|t__GCF_000235445	2.7713	1.59061	4.22859	0.091	0.71228	2.69226	1.08252	0.06859	1.11244	0.63044	2.03669	0.217	1.16715	1.34169	1.3678	0.17599	0.84191	0.18273	2.24987	0.07773
k__Bacteria|p__Firmicutes|c__Clostridia|o__Clostridiales|f__Lachnospiraceae|g__Lachnoanaerobaculum	0	0	0	0	0	0	0	0	0	0	0.00734	0	0.03038	0.00264	0.00856	0	0	0	0	0.04384
k__Bacteria|p__Firmicutes|c__Clostridia|o__Clostridiales|f__Lachnospiraceae|g__Lachnoanaerobaculum|s__Lachnoanaerobaculum_saburreum	0	0	0	0	0	0	0	0	0	0	0.00734	0	0.03038	0.00264	0.00856	0	0	0	0	0.04384
k__Bacteria|p__Firmicutes|c__Clostridia|o__Clostridiales|f__Lachnospiraceae|g__Lachnoanaerobaculum|s__Lachnoanaerobaculum_saburreum|t__Lachnoanaerobaculum_saburreum_unclassified	0	0	0	0	0	0	0	0	0	0	0.00734	0	0.03038	0.00264	0.00856	0	0	0	0	0.04384
k__Bacteria|p__Firmicutes|c__Clostridia|o__Clostridiales|f__Lachnospiraceae|g__Lachnospiraceae_noname	0	0.28561	0.02888	0	0	0.21005	0.35184	0	0	0	0.20818	0.03585	0.29387	0.10528	0.37463	0	0	0	0.27511	0.55276
k__Bacteria|p__Firmicutes|c__Clostridia|o__Clostridiales|f__Lachnospiraceae|g__Lachnospiraceae_noname|s__Lachnospiraceae_bacterium_ICM7	0	0	0	0	0	0	0	0	0	0	0.02992	0	0.05412	0	0	0	0	0	0	0.07647
k__Bacteria|p__Firmicutes|c__Clostridia|o__Clostridiales|f__Lachnospiraceae|g__Lachnospiraceae_noname|s__Lachnospiraceae_bacterium_ICM7|t__GCF_000287675	0	0	0	0	0	0	0	0	0	0	0.02992	0	0.05412	0	0	0	0	0	0	0.07647
k__Bacteria|p__Firmicutes|c__Clostridia|o__Clostridiales|f__Lachnospiraceae|g__Lachnospiraceae_noname|s__Lachnospiraceae_bacterium_oral_taxon_082	0	0	0	0	0	0	0	0	0	0	0.00492	0	0	0	0	0	0	0	0	0.00384
k__Bacteria|p__Firmicutes|c__Clostridia|o__Clostridiales|f__Lachnospiraceae|g__Lachnospiraceae_noname|s__Lachnospiraceae_bacterium_oral_taxon_082|t__GCF_000242315	0	0	0	0	0	0	0	0	0	0	0.00492	0	0	0	0	0	0	0	0	0.00384
k__Bacteria|p__Firmicutes|c__Clostridia|o__Clostridiales|f__Lachnospiraceae|g__Lachnospiraceae_noname|s__Lachnospiraceae_oral_taxon_107	0	0.28561	0.02888	0	0	0.21005	0.35184	0	0	0	0.17335	0.03585	0.23975	0.10528	0.37463	0	0	0	0.27511	0.47245
k__Bacteria|p__Firmicutes|c__Clostridia|o__Clostridiales|f__Lachnospiraceae|g__Lachnospiraceae_noname|s__Lachnospiraceae_oral_taxon_107|t__GCF_000209465	0	0.28561	0.02888	0	0	0.21005	0.35184	0	0	0	0.17335	0.03585	0.23975	0.10528	0.37463	0	0	0	0.27511	0.47245
k__Bacteria|p__Firmicutes|c__Clostridia|o__Clostridiales|f__Lachnospiraceae|g__Oribacterium	0	0.031	0.34404	0	0	0	0.03739	0	0	0	0.0387	0	0.33986	0.00077	0	0	0	0	0	0.00658
k__Bacteria|p__Firmicutes|c__Clostridia|o__Clostridiales|f__Lachnospiraceae|g__Oribacterium|s__Oribacterium_sinus	0	0	0	0	0	0	0	0	0	0	0	0	0.01054	0	0	0	0	0	0	0
k__Bacteria|p__Firmicutes|c__Clostridia|o__Clostridiales|f__Lachnospiraceae|g__Oribacterium|s__Oribacterium_sinus|t__GCF_000160635	0	0	0	0	0	0	0	0	0	0	0	0	0.01054	0	0	0	0	0	0	0
k__Bacteria|p__Firmicutes|c__Clostridia|o__Clostridiales|f__Lachnospiraceae|g__Oribacterium|s__Oribacterium_sp_oral_taxon_078	0	0.031	0.34404	0	0	0	0.03739	0	0	0	0.0387	0	0.32932	0.00077	0	0	0	0	0	0.00658
k__Bacteria|p__Firmicutes|c__Clostridia|o__Clostridiales|f__Lachnospiraceae|g__Oribacterium|s__Oribacterium_sp_oral_taxon_078|t__Oribacterium_sp_oral_taxon_078_unclassified	0	0.031	0.34404	0	0	0	0.03739	0	0	0	0.0387	0	0.32932	0.00077	0	0	0	0	0	0.00658
k__Bacteria|p__Firmicutes|c__Clostridia|o__Clostridiales|f__Lachnospiraceae|g__Stomatobaculum	0	0	0	0	0	0	0	0	0	0	0.02182	0	0	0	0	0	0	0	0	0
k__Bacteria|p__Firmicutes|c__Clostridia|o__Clostridiales|f__Lachnospiraceae|g__Stomatobaculum|s__Stomatobaculum_longum	0	0	0	0	0	0	0	0	0	0	0.02182	0	0	0	0	0	0	0	0	0
k__Bacteria|p__Firmicutes|c__Clostridia|o__Clostridiales|f__Lachnospiraceae|g__Stomatobaculum|s__Stomatobaculum_longum|t__GCF_000242235	0	0	0	0	0	0	0	0	0	0	0.02182	0	0	0	0	0	0	0	0	0
k__Bacteria|p__Firmicutes|c__Clostridia|o__Clostridiales|f__Peptostreptococcaceae	2.44436	3.13289	2.92117	2.52146	1.53003	3.62552	6.52144	1.08257	1.59921	2.13892	6.43979	3.61963	6.18979	2.9316	4.68399	1.02985	1.9941	1.90867	3.77283	2.52765
k__Bacteria|p__Firmicutes|c__Clostridia|o__Clostridiales|f__Peptostreptococcaceae|g__Filifactor	1.72379	0.78117	2.05694	2.45243	1.30061	0.85883	0.68607	1.01402	0.73307	1.95715	0.52053	2.88383	0.30514	1.10947	1.35092	0.6977	0.84271	1.65218	0.71178	0.53639
k__Bacteria|p__Firmicutes|c__Clostridia|o__Clostridiales|f__Peptostreptococcaceae|g__Filifactor|s__Filifactor_alocis	1.72379	0.78117	2.05694	2.45243	1.30061	0.85883	0.68607	1.01402	0.73307	1.95715	0.52053	2.88383	0.30514	1.10947	1.35092	0.6977	0.84271	1.65218	0.71178	0.53639
k__Bacteria|p__Firmicutes|c__Clostridia|o__Clostridiales|f__Peptostreptococcaceae|g__Filifactor|s__Filifactor_alocis|t__GCF_000163895	1.72379	0.78117	2.05694	2.45243	1.30061	0.85883	0.68607	1.01402	0.73307	1.95715	0.52053	2.88383	0.30514	1.10947	1.35092	0.6977	0.84271	1.65218	0.71178	0.53639
k__Bacteria|p__Firmicutes|c__Clostridia|o__Clostridiales|f__Peptostreptococcaceae|g__Peptostreptococcaceae_noname	0.32632	2.11278	0.83662	0.00482	0.04165	2.34533	5.1353	0.03239	0.52647	0.16735	4.76612	0.37425	1.9634	1.48393	2.8798	0.25798	0.98533	0.22826	2.06169	1.78058
k__Bacteria|p__Firmicutes|c__Clostridia|o__Clostridiales|f__Peptostreptococcaceae|g__Peptostreptococcaceae_noname|s__Eubacterium_yurii	0.32632	2.11278	0.83662	0.00482	0.04165	2.34533	5.1353	0.03239	0.52647	0.16735	4.76612	0.37425	1.9634	1.48393	2.8798	0.25798	0.98533	0.22826	2.06169	1.78058
k__Bacteria|p__Firmicutes|c__Clostridia|o__Clostridiales|f__Peptostreptococcaceae|g__Peptostreptococcaceae_noname|s__Eubacterium_yurii|t__GCF_000146855	0.32632	2.11278	0.83662	0.00482	0.04165	2.34533	5.1353	0.03239	0.52647	0.16735	4.76612	0.37425	1.9634	1.48393	2.8798	0.25798	0.98533	0.22826	2.06169	1.78058
k__Bacteria|p__Firmicutes|c__Clostridia|o__Clostridiales|f__Peptostreptococcaceae|g__Peptostreptococcus	0.39425	0.23894	0.0276	0.0642	0.18777	0.42136	0.70006	0.03617	0.33967	0.01442	1.15314	0.36155	3.92126	0.33819	0.45327	0.07417	0.16606	0.02824	0.99936	0.21069
k__Bacteria|p__Firmicutes|c__Clostridia|o__Clostridiales|f__Peptostreptococcaceae|g__Peptostreptococcus|s__Peptostreptococcus_stomatis	0.39425	0.23894	0.0276	0.0642	0.15798	0.42136	0.70006	0	0.33967	0.01442	1.15314	0.36155	3.92126	0.33819	0.45327	0.07132	0.16606	0.02824	0.99936	0.21069
k__Bacteria|p__Firmicutes|c__Clostridia|o__Clostridiales|f__Peptostreptococcaceae|g__Peptostreptococcus|s__Peptostreptococcus_stomatis|t__GCF_000147675	0.39425	0.23894	0.0276	0.0642	0.15798	0.42136	0.70006	0	0.33967	0.01442	1.15314	0.36155	3.92126	0.33819	0.45327	0.07132	0.16606	0.02824	0.99936	0.21069
k__Bacteria|p__Firmicutes|c__Clostridia|o__Clostridiales|f__Peptostreptococcaceae|g__Peptostreptococcus|s__Peptostreptococcus_unclassified	0	0	0	0	0.02979	0	0	0.03617	0	0	0	0	0	0	0	0.00285	0	0	0	0
k__Bacteria|p__Firmicutes|c__Clostridia|o__Clostridiales|f__Ruminococcaceae	0	0	0.02456	0.04341	0	0.02303	0.01648	0	0	0	0.01881	0	0	0	0.00793	0	0.32927	0	0	0
k__Bacteria|p__Firmicutes|c__Clostridia|o__Clostridiales|f__Ruminococcaceae|g__Anaerotruncus	0	0	0	0.04341	0	0	0	0	0	0	0	0	0	0	0	0	0	0	0	0
k__Bacteria|p__Firmicutes|c__Clostridia|o__Clostridiales|f__Ruminococcaceae|g__Anaerotruncus|s__Anaerotruncus_unclassified	0	0	0	0.04341	0	0	0	0	0	0	0	0	0	0	0	0	0	0	0	0
k__Bacteria|p__Firmicutes|c__Clostridia|o__Clostridiales|f__Ruminococcaceae|g__Subdoligranulum	0	0	0.02456	0	0	0.02303	0.01648	0	0	0	0.01881	0	0	0	0.00793	0	0.32927	0	0	0
k__Bacteria|p__Firmicutes|c__Clostridia|o__Clostridiales|f__Ruminococcaceae|g__Subdoligranulum|s__Subdoligranulum_unclassified	0	0	0.02456	0	0	0.02303	0.01648	0	0	0	0.01881	0	0	0	0.00793	0	0.32927	0	0	0
k__Bacteria|p__Firmicutes|c__Erysipelotrichia	0	0.07782	0	0	0.01871	0.0738	0.44733	0	0.12694	0	0.41591	0.08496	0.47938	0.95086	0.16248	0.04178	0	0	0.08535	0.17945
k__Bacteria|p__Firmicutes|c__Erysipelotrichia|o__Erysipelotrichales	0	0.07782	0	0	0.01871	0.0738	0.44733	0	0.12694	0	0.41591	0.08496	0.47938	0.95086	0.16248	0.04178	0	0	0.08535	0.17945
k__Bacteria|p__Firmicutes|c__Erysipelotrichia|o__Erysipelotrichales|f__Erysipelotrichaceae	0	0.07782	0	0	0.01871	0.0738	0.44733	0	0.12694	0	0.41591	0.08496	0.47938	0.95086	0.16248	0.04178	0	0	0.08535	0.17945
k__Bacteria|p__Firmicutes|c__Erysipelotrichia|o__Erysipelotrichales|f__Erysipelotrichaceae|g__Bulleidia	0	0	0	0	0	0.02207	0	0	0	0	0	0	0	0.00152	0.00562	0	0	0	0.02066	0
k__Bacteria|p__Firmicutes|c__Erysipelotrichia|o__Erysipelotrichales|f__Erysipelotrichaceae|g__Bulleidia|s__Bulleidia_extructa	0	0	0	0	0	0.02207	0	0	0	0	0	0	0	0.00152	0.00562	0	0	0	0.02066	0
k__Bacteria|p__Firmicutes|c__Erysipelotrichia|o__Erysipelotrichales|f__Erysipelotrichaceae|g__Bulleidia|s__Bulleidia_extructa|t__GCF_000177375	0	0	0	0	0	0.02207	0	0	0	0	0	0	0	0.00152	0.00562	0	0	0	0.02066	0
k__Bacteria|p__Firmicutes|c__Erysipelotrichia|o__Erysipelotrichales|f__Erysipelotrichaceae|g__Eggerthia	0	0.07276	0	0	0	0	0.39044	0	0.05497	0	0.08217	0.05693	0.08758	0.8218	0.15622	0.03975	0	0	0.05488	0.08533
k__Bacteria|p__Firmicutes|c__Erysipelotrichia|o__Erysipelotrichales|f__Erysipelotrichaceae|g__Eggerthia|s__Eggerthia_catenaformis	0	0.07276	0	0	0	0	0.39044	0	0.05497	0	0.08217	0.05693	0.08758	0.8218	0.15622	0.03975	0	0	0.05488	0.08533
k__Bacteria|p__Firmicutes|c__Erysipelotrichia|o__Erysipelotrichales|f__Erysipelotrichaceae|g__Eggerthia|s__Eggerthia_catenaformis|t__GCF_000340375	0	0.07276	0	0	0	0	0.39044	0	0.05497	0	0.08217	0.05693	0.08758	0.8218	0.15622	0.03975	0	0	0.05488	0.08533
k__Bacteria|p__Firmicutes|c__Erysipelotrichia|o__Erysipelotrichales|f__Erysipelotrichaceae|g__Solobacterium	0	0.00506	0	0	0.01871	0.05173	0.05689	0	0.07198	0	0.33374	0.02803	0.3918	0.12755	0.00065	0.00203	0	0	0.0098	0.09412
k__Bacteria|p__Firmicutes|c__Erysipelotrichia|o__Erysipelotrichales|f__Erysipelotrichaceae|g__Solobacterium|s__Solobacterium_moorei	0	0.00506	0	0	0.01871	0.05173	0.05689	0	0.07198	0	0.33374	0.02803	0.3918	0.12755	0.00065	0.00203	0	0	0.0098	0.09412
k__Bacteria|p__Firmicutes|c__Erysipelotrichia|o__Erysipelotrichales|f__Erysipelotrichaceae|g__Solobacterium|s__Solobacterium_moorei|t__GCF_000186945	0	0.00506	0	0	0.01871	0.05173	0.05689	0	0.07198	0	0.33374	0.02803	0.3918	0.12755	0.00065	0.00203	0	0	0.0098	0.09412
k__Bacteria|p__Firmicutes|c__Negativicutes	0.07087	1.55165	0.27151	0.2406	0.08394	1.56301	0.21254	0	0.05853	0.17487	0.71636	0.68283	4.16666	0.53744	0.60131	0.00394	0	0	0.98808	0.52608
k__Bacteria|p__Firmicutes|c__Negativicutes|o__Selenomonadales	0.07087	1.55165	0.27151	0.2406	0.08394	1.56301	0.21254	0	0.05853	0.17487	0.71636	0.68283	4.16666	0.53744	0.60131	0.00394	0	0	0.98808	0.52608
k__Bacteria|p__Firmicutes|c__Negativicutes|o__Selenomonadales|f__Veillonellaceae	0.07087	1.55165	0.27151	0.2406	0.08394	1.56301	0.21254	0	0.05853	0.17487	0.71636	0.68283	4.16666	0.53744	0.60131	0.00394	0	0	0.98808	0.52608
k__Bacteria|p__Firmicutes|c__Negativicutes|o__Selenomonadales|f__Veillonellaceae|g__Anaeroglobus	0	0	0	0	0	0	0	0	0	0	0.24293	0	0.27778	0.00843	0	0	0	0	0	0
k__Bacteria|p__Firmicutes|c__Negativicutes|o__Selenomonadales|f__Veillonellaceae|g__Anaeroglobus|s__Anaeroglobus_geminatus	0	0	0	0	0	0	0	0	0	0	0.24293	0	0.27778	0.00843	0	0	0	0	0	0
k__Bacteria|p__Firmicutes|c__Negativicutes|o__Selenomonadales|f__Veillonellaceae|g__Anaeroglobus|s__Anaeroglobus_geminatus|t__GCF_000239275	0	0	0	0	0	0	0	0	0	0	0.24293	0	0.27778	0.00843	0	0	0	0	0	0
k__Bacteria|p__Firmicutes|c__Negativicutes|o__Selenomonadales|f__Veillonellaceae|g__Centipeda	0	0.02576	0	0	0	0.05886	0	0	0	0.00784	0.05736	0.04725	0.26243	0.0354	0.01394	0	0	0	0.12634	0.02442
k__Bacteria|p__Firmicutes|c__Negativicutes|o__Selenomonadales|f__Veillonellaceae|g__Centipeda|s__Centipeda_periodontii	0	0.02576	0	0	0	0.05886	0	0	0	0.00784	0.05736	0.04725	0.26243	0.0354	0.01394	0	0	0	0.12634	0.02442
k__Bacteria|p__Firmicutes|c__Negativicutes|o__Selenomonadales|f__Veillonellaceae|g__Centipeda|s__Centipeda_periodontii|t__GCF_000213975	0	0.02576	0	0	0	0.05886	0	0	0	0.00784	0.05736	0.04725	0.26243	0.0354	0.01394	0	0	0	0.12634	0.02442
k__Bacteria|p__Firmicutes|c__Negativicutes|o__Selenomonadales|f__Veillonellaceae|g__Dialister	0	0.11087	0	0.02618	0.07514	0.25838	0.06129	0	0.04403	0.04295	0.16806	0.22519	0.92747	0.08231	0.00485	0	0	0	0.02055	0.05831
k__Bacteria|p__Firmicutes|c__Negativicutes|o__Selenomonadales|f__Veillonellaceae|g__Dialister|s__Dialister_invisus	0	0.11087	0	0.02618	0.07514	0.25838	0.06129	0	0.04403	0.04295	0.16806	0.22519	0.92747	0.08231	0.00485	0	0	0	0.02055	0.05831
k__Bacteria|p__Firmicutes|c__Negativicutes|o__Selenomonadales|f__Veillonellaceae|g__Dialister|s__Dialister_invisus|t__GCF_000160055	0	0.11087	0	0.02618	0.07514	0.25838	0.06129	0	0.04403	0.04295	0.16806	0.22519	0.92747	0.08231	0.00485	0	0	0	0.02055	0.05831
k__Bacteria|p__Firmicutes|c__Negativicutes|o__Selenomonadales|f__Veillonellaceae|g__Mitsuokella	0.07087	0.05045	0	0.21442	0	0	0	0	0	0	0.01935	0.12286	0.11753	0.05522	0.01632	0	0	0	0.12106	0.04862
k__Bacteria|p__Firmicutes|c__Negativicutes|o__Selenomonadales|f__Veillonellaceae|g__Mitsuokella|s__Mitsuokella_unclassified	0.07087	0.05045	0	0.21442	0	0	0	0	0	0	0.01935	0.12286	0.11753	0.05522	0.01632	0	0	0	0.12106	0.04862
k__Bacteria|p__Firmicutes|c__Negativicutes|o__Selenomonadales|f__Veillonellaceae|g__Selenomonas	0	1.35958	0.25428	0	0.0088	1.00707	0.15124	0	0	0.12407	0.13543	0.26422	2.46563	0.26118	0.17455	0.00394	0	0	0.72012	0.27363
k__Bacteria|p__Firmicutes|c__Negativicutes|o__Selenomonadales|f__Veillonellaceae|g__Selenomonas|s__Selenomonas_flueggei	0	0	0	0	0	0	0	0	0	0	0	0	0.03056	0	0	0	0	0	0	0.00822
k__Bacteria|p__Firmicutes|c__Negativicutes|o__Selenomonadales|f__Veillonellaceae|g__Selenomonas|s__Selenomonas_flueggei|t__GCF_000160695	0	0	0	0	0	0	0	0	0	0	0	0	0.03056	0	0	0	0	0	0	0.00822
k__Bacteria|p__Firmicutes|c__Negativicutes|o__Selenomonadales|f__Veillonellaceae|g__Selenomonas|s__Selenomonas_infelix	0	0.02666	0.05391	0	0	0.05442	0.02967	0	0	0.02206	0.04989	0.04058	0.14794	0.05252	0.04212	0	0	0	0.25924	0.04514
k__Bacteria|p__Firmicutes|c__Negativicutes|o__Selenomonadales|f__Veillonellaceae|g__Selenomonas|s__Selenomonas_infelix|t__GCF_000234095	0	0.02666	0.05391	0	0	0.05442	0.02967	0	0	0.02206	0.04989	0.04058	0.14794	0.05252	0.04212	0	0	0	0.25924	0.04514
k__Bacteria|p__Firmicutes|c__Negativicutes|o__Selenomonadales|f__Veillonellaceae|g__Selenomonas|s__Selenomonas_noxia	0	1.30692	0.20037	0	0.00614	0.93809	0.07774	0	0	0.10049	0.04978	0.11148	0.38271	0.14338	0.11342	0	0	0	0.16314	0.18216
k__Bacteria|p__Firmicutes|c__Negativicutes|o__Selenomonadales|f__Veillonellaceae|g__Selenomonas|s__Selenomonas_noxia|t__Selenomonas_noxia_unclassified	0	1.30692	0.20037	0	0.00614	0.93809	0.07774	0	0	0.10049	0.04978	0.11148	0.38271	0.14338	0.11342	0	0	0	0.16314	0.18216
k__Bacteria|p__Firmicutes|c__Negativicutes|o__Selenomonadales|f__Veillonellaceae|g__Selenomonas|s__Selenomonas_sp_oral_taxon_892	0	0	0	0	0	0	0	0	0	0	0	0	1.38516	0	0	0	0	0	0	0
k__Bacteria|p__Firmicutes|c__Negativicutes|o__Selenomonadales|f__Veillonellaceae|g__Selenomonas|s__Selenomonas_sp_oral_taxon_892|t__GCF_000468035	0	0	0	0	0	0	0	0	0	0	0	0	1.38516	0	0	0	0	0	0	0
k__Bacteria|p__Firmicutes|c__Negativicutes|o__Selenomonadales|f__Veillonellaceae|g__Selenomonas|s__Selenomonas_sputigena	0	0.026	0	0	0.00266	0.01456	0.04383	0	0	0.00152	0.03575	0.11215	0.51926	0.06527	0.01901	0.00394	0	0	0.29774	0.03811
k__Bacteria|p__Firmicutes|c__Negativicutes|o__Selenomonadales|f__Veillonellaceae|g__Selenomonas|s__Selenomonas_sputigena|t__Selenomonas_sputigena_unclassified	0	0.026	0	0	0.00266	0.01456	0.04383	0	0	0.00152	0.03575	0.11215	0.51926	0.06527	0.01901	0.00394	0	0	0.29774	0.03811
k__Bacteria|p__Firmicutes|c__Negativicutes|o__Selenomonadales|f__Veillonellaceae|g__Veillonella	0	0.00498	0.01723	0	0	0.23871	0	0	0.0145	0	0.09323	0.02331	0.11582	0.0949	0.39164	0	0	0	0	0.1211
k__Bacteria|p__Firmicutes|c__Negativicutes|o__Selenomonadales|f__Veillonellaceae|g__Veillonella|s__Veillonella_parvula	0	0	0.01469	0	0	0.21291	0	0	0	0	0.09033	0.01785	0.06991	0.0949	0.33947	0	0	0	0	0.11371
k__Bacteria|p__Firmicutes|c__Negativicutes|o__Selenomonadales|f__Veillonellaceae|g__Veillonella|s__Veillonella_parvula|t__Veillonella_parvula_unclassified	0	0	0.01469	0	0	0.21291	0	0	0	0	0.09033	0.01785	0.06991	0.0949	0.33947	0	0	0	0	0.11371
k__Bacteria|p__Firmicutes|c__Negativicutes|o__Selenomonadales|f__Veillonellaceae|g__Veillonella|s__Veillonella_unclassified	0	0.00498	0.00254	0	0	0.0258	0	0	0.0145	0	0.00289	0.00546	0.04592	0	0.05217	0	0	0	0	0.00739
k__Bacteria|p__Fusobacteria	1.9372	2.96688	3.24513	0.3407	1.22399	3.35002	3.53812	0.48939	2.611	1.99105	2.82119	3.56035	4.07402	2.42852	3.10582	0.78533	2.59085	1.14431	2.65468	5.86209
k__Bacteria|p__Fusobacteria|c__Fusobacteriia	1.9372	2.96688	3.24513	0.3407	1.22399	3.35002	3.53812	0.48939	2.611	1.99105	2.82119	3.56035	4.07402	2.42852	3.10582	0.78533	2.59085	1.14431	2.65468	5.86209
k__Bacteria|p__Fusobacteria|c__Fusobacteriia|o__Fusobacteriales	1.9372	2.96688	3.24513	0.3407	1.22399	3.35002	3.53812	0.48939	2.611	1.99105	2.82119	3.56035	4.07402	2.42852	3.10582	0.78533	2.59085	1.14431	2.65468	5.86209
k__Bacteria|p__Fusobacteria|c__Fusobacteriia|o__Fusobacteriales|f__Fusobacteriaceae	0.64907	1.0642	2.01395	0.2248	0.572	2.01947	1.14696	0.29141	2.42811	1.5023	1.81814	3.12729	1.02036	1.0729	1.19546	0.6976	1.70824	0.76044	0.7968	1.85851
k__Bacteria|p__Fusobacteria|c__Fusobacteriia|o__Fusobacteriales|f__Fusobacteriaceae|g__Fusobacterium	0.64907	1.0642	2.01395	0.2248	0.572	2.01947	1.14696	0.29141	2.42811	1.5023	1.81814	3.12729	1.02036	1.0729	1.19546	0.6976	1.70824	0.76044	0.7968	1.85851
k__Bacteria|p__Fusobacteria|c__Fusobacteriia|o__Fusobacteriales|f__Fusobacteriaceae|g__Fusobacterium|s__Fusobacterium_nucleatum	0.64907	1.06223	2.01395	0.2248	0.572	1.9607	1.11921	0.29141	2.42811	1.5023	1.38047	3.12729	0.68261	1.01377	1.12792	0.6976	1.70824	0.76044	0.7968	1.57073
k__Bacteria|p__Fusobacteria|c__Fusobacteriia|o__Fusobacteriales|f__Fusobacteriaceae|g__Fusobacterium|s__Fusobacterium_nucleatum|t__Fusobacterium_nucleatum_unclassified	0.64907	1.06223	2.01395	0.2248	0.572	1.9607	1.11921	0.29141	2.42811	1.5023	1.38047	3.12729	0.68261	1.01377	1.12792	0.6976	1.70824	0.76044	0.7968	1.57073
k__Bacteria|p__Fusobacteria|c__Fusobacteriia|o__Fusobacteriales|f__Fusobacteriaceae|g__Fusobacterium|s__Fusobacterium_periodonticum	0	0.00198	0	0	0	0.05877	0.02775	0	0	0	0.43766	0	0.33775	0.05913	0.06754	0	0	0	0	0.28778
k__Bacteria|p__Fusobacteria|c__Fusobacteriia|o__Fusobacteriales|f__Fusobacteriaceae|g__Fusobacterium|s__Fusobacterium_periodonticum|t__Fusobacterium_periodonticum_unclassified	0	0.00198	0	0	0	0.05877	0.02775	0	0	0	0.43766	0	0.33775	0.05913	0.06754	0	0	0	0	0.28778
k__Bacteria|p__Fusobacteria|c__Fusobacteriia|o__Fusobacteriales|f__Leptotrichiaceae	1.28813	1.90267	1.23118	0.1159	0.65199	1.33054	2.39117	0.19798	0.18289	0.48875	1.00305	0.43306	3.05367	1.35562	1.91036	0.08773	0.88261	0.38388	1.85788	4.00358
k__Bacteria|p__Fusobacteria|c__Fusobacteriia|o__Fusobacteriales|f__Leptotrichiaceae|g__Leptotrichia	0.63923	0.96604	0.72867	0.10581	0.47873	0.63974	1.35589	0.15616	0.08057	0.33738	0.378	0.30511	2.48244	0.76932	0.7709	0.01356	0.59378	0.25857	1.59936	2.72609
k__Bacteria|p__Fusobacteria|c__Fusobacteriia|o__Fusobacteriales|f__Leptotrichiaceae|g__Leptotrichiaceae_unclassified	0.6489	0.93663	0.50251	0.01009	0.17326	0.6908	1.03528	0.04181	0.10232	0.15137	0.62505	0.12795	0.57123	0.58629	1.13946	0.07417	0.28883	0.1253	0.25852	1.27749
k__Bacteria|p__Fusobacteria|c__Fusobacteriia|o__Fusobacteriales|f__Leptotrichiaceae|g__Leptotrichia|s__Leptotrichia_buccalis	0.10189	0.42684	0.24429	0	0.10583	0.21925	0.51918	0	0.02244	0.08508	0.13224	0.0902	1.52334	0.26368	0.25477	0	0	0.01653	1.00654	0.31766
k__Bacteria|p__Fusobacteria|c__Fusobacteriia|o__Fusobacteriales|f__Leptotrichiaceae|g__Leptotrichia|s__Leptotrichia_buccalis|t__GCF_000023905	0.10189	0.42684	0.24429	0	0.10583	0.21925	0.51918	0	0.02244	0.08508	0.13224	0.0902	1.52334	0.26368	0.25477	0	0	0.01653	1.00654	0.31766
k__Bacteria|p__Fusobacteria|c__Fusobacteriia|o__Fusobacteriales|f__Leptotrichiaceae|g__Leptotrichia|s__Leptotrichia_goodfellowii	0	0.00382	0	0	0	0.00486	0	0	0	0.00451	0	0	0	0	0	0	0	0	0	0.02887
k__Bacteria|p__Fusobacteria|c__Fusobacteriia|o__Fusobacteriales|f__Leptotrichiaceae|g__Leptotrichia|s__Leptotrichia_goodfellowii|t__GCF_000176335	0	0.00382	0	0	0	0.00486	0	0	0	0.00451	0	0	0	0	0	0	0	0	0	0.02887
k__Bacteria|p__Fusobacteria|c__Fusobacteriia|o__Fusobacteriales|f__Leptotrichiaceae|g__Leptotrichia|s__Leptotrichia_hofstadii	0	0.05818	0.0197	0	0	0.00756	0.08864	0	0	0.01992	0.03505	0	0.10675	0.05736	0.03983	0	0	0	0.08638	0.23632
k__Bacteria|p__Fusobacteria|c__Fusobacteriia|o__Fusobacteriales|f__Leptotrichiaceae|g__Leptotrichia|s__Leptotrichia_hofstadii|t__GCF_000162955	0	0.05818	0.0197	0	0	0.00756	0.08864	0	0	0.01992	0.03505	0	0.10675	0.05736	0.03983	0	0	0	0.08638	0.23632
k__Bacteria|p__Fusobacteria|c__Fusobacteriia|o__Fusobacteriales|f__Leptotrichiaceae|g__Leptotrichia|s__Leptotrichia_shahii	0	0.02	0	0	0	0	0.04131	0	0	0.00746	0.01106	0	0.08085	0.03706	0.01902	0	0	0	0.04635	0.08741
k__Bacteria|p__Fusobacteria|c__Fusobacteriia|o__Fusobacteriales|f__Leptotrichiaceae|g__Leptotrichia|s__Leptotrichia_shahii|t__GCF_000373045	0	0.02	0	0	0	0	0.04131	0	0	0.00746	0.01106	0	0.08085	0.03706	0.01902	0	0	0	0.04635	0.08741
k__Bacteria|p__Fusobacteria|c__Fusobacteriia|o__Fusobacteriales|f__Leptotrichiaceae|g__Leptotrichia|s__Leptotrichia_sp_oral_taxon_215	0	0	0	0	0	0	0	0	0	0	0	0	0	0	0	0	0	0	0	0.6337
k__Bacteria|p__Fusobacteria|c__Fusobacteriia|o__Fusobacteriales|f__Leptotrichiaceae|g__Leptotrichia|s__Leptotrichia_sp_oral_taxon_215|t__GCF_000469505	0	0	0	0	0	0	0	0	0	0	0	0	0	0	0	0	0	0	0	0.6337
k__Bacteria|p__Fusobacteria|c__Fusobacteriia|o__Fusobacteriales|f__Leptotrichiaceae|g__Leptotrichia|s__Leptotrichia_sp_oral_taxon_225	0	0	0	0	0	0	0	0	0	0	0	0	0	0	0	0	0	0	0	1.02387
k__Bacteria|p__Fusobacteria|c__Fusobacteriia|o__Fusobacteriales|f__Leptotrichiaceae|g__Leptotrichia|s__Leptotrichia_sp_oral_taxon_225|t__GCF_000469525	0	0	0	0	0	0	0	0	0	0	0	0	0	0	0	0	0	0	0	1.02387
k__Bacteria|p__Fusobacteria|c__Fusobacteriia|o__Fusobacteriales|f__Leptotrichiaceae|g__Leptotrichia|s__Leptotrichia_sp_oral_taxon_879	0	0	0	0	0	0	0	0	0	0	0	0	0	0	0	0	0	0	0	0.32862
k__Bacteria|p__Fusobacteria|c__Fusobacteriia|o__Fusobacteriales|f__Leptotrichiaceae|g__Leptotrichia|s__Leptotrichia_sp_oral_taxon_879|t__GCF_000469385	0	0	0	0	0	0	0	0	0	0	0	0	0	0	0	0	0	0	0	0.32862
k__Bacteria|p__Fusobacteria|c__Fusobacteriia|o__Fusobacteriales|f__Leptotrichiaceae|g__Leptotrichia|s__Leptotrichia_unclassified	0.51121	0.45721	0.45336	0.10581	0.35476	0.40807	0.68108	0.15616	0.05813	0.21119	0.19365	0.20353	0.70899	0.38394	0.44876	0.01356	0.59378	0.24204	0.37578	0
k__Bacteria|p__Fusobacteria|c__Fusobacteriia|o__Fusobacteriales|f__Leptotrichiaceae|g__Leptotrichia|s__Leptotrichia_wadei	0.02613	0	0.01133	0	0.01814	0	0.02568	0	0	0.00922	0.006	0.01138	0.0625	0.02729	0.00853	0	0	0	0.08431	0.06962
k__Bacteria|p__Fusobacteria|c__Fusobacteriia|o__Fusobacteriales|f__Leptotrichiaceae|g__Leptotrichia|s__Leptotrichia_wadei|t__Leptotrichia_wadei_unclassified	0.02613	0	0.01133	0	0.01814	0	0.02568	0	0	0.00922	0.006	0.01138	0.0625	0.02729	0.00853	0	0	0	0.08431	0.06962
k__Bacteria|p__Proteobacteria	21.6626	24.499	21.6699	31.0637	28.2799	26.5379	21.1544	18.6526	9.27307	28.762	27.6982	11.4822	26.3699	14.5917	21.5092	13.8391	22.7805	17.1423	30.6726	30.3585
k__Bacteria|p__Proteobacteria|c__Betaproteobacteria	2.62651	6.54958	2.43947	0.28969	0.50461	17.0926	8.43266	0.30011	1.71295	1.36654	19.3147	1.45508	3.18622	6.72329	10.4335	1.48224	10.3936	1.31135	2.3014	22.2021
k__Bacteria|p__Proteobacteria|c__Betaproteobacteria|o__Burkholderiales	0.36746	1.49914	0.57281	0.04536	0.0158	6.49203	2.87386	0.05495	0.30754	0.26422	5.45245	0.93255	0.80989	2.59476	4.19441	0.57099	4.11603	0.4168	0.66773	3.7686
k__Bacteria|p__Proteobacteria|c__Betaproteobacteria|o__Burkholderiales|f__Alcaligenaceae	0	0	0	0	0	0	0	0	0	0	0.01495	0	0.01513	0	0.01261	0	0	0	0	0.01445
k__Bacteria|p__Proteobacteria|c__Betaproteobacteria|o__Burkholderiales|f__Alcaligenaceae|g__Bordetella	0	0	0	0	0	0	0	0	0	0	0	0	0	0	0	0	0	0	0	0.01445
k__Bacteria|p__Proteobacteria|c__Betaproteobacteria|o__Burkholderiales|f__Alcaligenaceae|g__Bordetella|s__Bordetella_unclassified	0	0	0	0	0	0	0	0	0	0	0	0	0	0	0	0	0	0	0	0.01445
k__Bacteria|p__Proteobacteria|c__Betaproteobacteria|o__Burkholderiales|f__Alcaligenaceae|g__Pusillimonas	0	0	0	0	0	0	0	0	0	0	0.01495	0	0.01513	0	0.01261	0	0	0	0	0
k__Bacteria|p__Proteobacteria|c__Betaproteobacteria|o__Burkholderiales|f__Alcaligenaceae|g__Pusillimonas|s__Pusillimonas_unclassified	0	0	0	0	0	0	0	0	0	0	0.01495	0	0.01513	0	0.01261	0	0	0	0	0
k__Bacteria|p__Proteobacteria|c__Betaproteobacteria|o__Burkholderiales|f__Burkholderiaceae	0.30564	1.30464	0.57281	0.04536	0.0158	6.33888	2.8601	0.05495	0.30754	0.21704	5.40824	0.93255	0.79476	2.58905	4.17045	0.57099	4.11603	0.4168	0.66773	3.56316
k__Bacteria|p__Proteobacteria|c__Betaproteobacteria|o__Burkholderiales|f__Burkholderiaceae|g__Burkholderia	0	0	0	0	0	0	0	0	0	0	0.03946	0	0	0	0	0	0	0	0	0
k__Bacteria|p__Proteobacteria|c__Betaproteobacteria|o__Burkholderiales|f__Burkholderiaceae|g__Burkholderia|s__Burkholderia_unclassified	0	0	0	0	0	0	0	0	0	0	0.03946	0	0	0	0	0	0	0	0	0
k__Bacteria|p__Proteobacteria|c__Betaproteobacteria|o__Burkholderiales|f__Burkholderiaceae|g__Lautropia	0.30564	1.30464	0.57281	0.04536	0.0158	6.33888	2.8601	0.05495	0.30754	0.21704	5.36877	0.93255	0.79476	2.58905	4.17045	0.57099	4.11603	0.4168	0.66773	3.56093
k__Bacteria|p__Proteobacteria|c__Betaproteobacteria|o__Burkholderiales|f__Burkholderiaceae|g__Lautropia|s__Lautropia_mirabilis	0.30564	1.30464	0.57281	0.04536	0.0158	6.33888	2.8601	0.05495	0.30754	0.21704	5.36877	0.93255	0.79476	2.58905	4.17045	0.57099	4.11603	0.4168	0.66773	3.56093
k__Bacteria|p__Proteobacteria|c__Betaproteobacteria|o__Burkholderiales|f__Burkholderiaceae|g__Lautropia|s__Lautropia_mirabilis|t__GCF_000186425	0.30564	1.30464	0.57281	0.04536	0.0158	6.33888	2.8601	0.05495	0.30754	0.21704	5.36877	0.93255	0.79476	2.58905	4.17045	0.57099	4.11603	0.4168	0.66773	3.56093
k__Bacteria|p__Proteobacteria|c__Betaproteobacteria|o__Burkholderiales|f__Burkholderiaceae|g__Ralstonia	0	0	0	0	0	0	0	0	0	0	0	0	0	0	0	0	0	0	0	0.00223
k__Bacteria|p__Proteobacteria|c__Betaproteobacteria|o__Burkholderiales|f__Burkholderiaceae|g__Ralstonia|s__Ralstonia_unclassified	0	0	0	0	0	0	0	0	0	0	0	0	0	0	0	0	0	0	0	0.00223
k__Bacteria|p__Proteobacteria|c__Betaproteobacteria|o__Burkholderiales|f__Burkholderiales_noname	0	0.08071	0	0	0	0.07582	0	0	0	0	0	0	0	0	0	0	0	0	0	0
k__Bacteria|p__Proteobacteria|c__Betaproteobacteria|o__Burkholderiales|f__Burkholderiales_noname|g__Thiomonas	0	0.08071	0	0	0	0.07582	0	0	0	0	0	0	0	0	0	0	0	0	0	0
k__Bacteria|p__Proteobacteria|c__Betaproteobacteria|o__Burkholderiales|f__Burkholderiales_noname|g__Thiomonas|s__Thiomonas_unclassified	0	0.08071	0	0	0	0.07582	0	0	0	0	0	0	0	0	0	0	0	0	0	0
k__Bacteria|p__Proteobacteria|c__Betaproteobacteria|o__Burkholderiales|f__Comamonadaceae	0.06181	0.11378	0	0	0	0.07733	0.01376	0	0	0.04718	0.02926	0	0	0.00571	0.01136	0	0	0	0	0.19099
k__Bacteria|p__Proteobacteria|c__Betaproteobacteria|o__Burkholderiales|f__Comamonadaceae|g__Alicycliphilus	0	0	0	0	0	0.04853	0	0	0	0.01301	0	0	0	0	0	0	0	0	0	0.03745
k__Bacteria|p__Proteobacteria|c__Betaproteobacteria|o__Burkholderiales|f__Comamonadaceae|g__Alicycliphilus|s__Alicycliphilus_unclassified	0	0	0	0	0	0.04853	0	0	0	0.01301	0	0	0	0	0	0	0	0	0	0.03745
k__Bacteria|p__Proteobacteria|c__Betaproteobacteria|o__Burkholderiales|f__Comamonadaceae|g__Comamonas	0	0	0	0	0	0	0	0	0	0	0.01141	0	0	0	0.00963	0	0	0	0	0
k__Bacteria|p__Proteobacteria|c__Betaproteobacteria|o__Burkholderiales|f__Comamonadaceae|g__Comamonas|s__Comamonas_unclassified	0	0	0	0	0	0	0	0	0	0	0.01141	0	0	0	0.00963	0	0	0	0	0
k__Bacteria|p__Proteobacteria|c__Betaproteobacteria|o__Burkholderiales|f__Comamonadaceae|g__Limnohabitans	0	0.03666	0	0	0	0	0.00352	0	0	0.00398	0	0	0	0	0.00173	0	0	0	0	0.03457
k__Bacteria|p__Proteobacteria|c__Betaproteobacteria|o__Burkholderiales|f__Comamonadaceae|g__Limnohabitans|s__Limnohabitans_unclassified	0	0.03666	0	0	0	0	0.00352	0	0	0.00398	0	0	0	0	0.00173	0	0	0	0	0.03457
k__Bacteria|p__Proteobacteria|c__Betaproteobacteria|o__Burkholderiales|f__Comamonadaceae|g__Polaromonas	0.06181	0.07712	0	0	0	0.0288	0.01024	0	0	0.03019	0.01785	0	0	0.00571	0	0	0	0	0	0.11897
k__Bacteria|p__Proteobacteria|c__Betaproteobacteria|o__Burkholderiales|f__Comamonadaceae|g__Polaromonas|s__Polaromonas_unclassified	0.06181	0.07712	0	0	0	0.0288	0.01024	0	0	0.03019	0.01785	0	0	0.00571	0	0	0	0	0	0.11897
k__Bacteria|p__Proteobacteria|c__Betaproteobacteria|o__Gallionellales	0	0	0	0	0	0	0	0	0	0	0	0	0	0	0.05789	0	0	0	0.10733	0.21553
k__Bacteria|p__Proteobacteria|c__Betaproteobacteria|o__Gallionellales|f__Gallionellaceae	0	0	0	0	0	0	0	0	0	0	0	0	0	0	0.05789	0	0	0	0.10733	0.21553
k__Bacteria|p__Proteobacteria|c__Betaproteobacteria|o__Gallionellales|f__Gallionellaceae|g__Gallionellaceae_unclassified	0	0	0	0	0	0	0	0	0	0	0	0	0	0	0.05789	0	0	0	0.10733	0.21553
k__Bacteria|p__Proteobacteria|c__Betaproteobacteria|o__Hydrogenophilales	0	0	0	0	0	0	0	0	0.40415	0	0	0	0	0	0	0	0	0	0	0
k__Bacteria|p__Proteobacteria|c__Betaproteobacteria|o__Hydrogenophilales|f__Hydrogenophilaceae	0	0	0	0	0	0	0	0	0.40415	0	0	0	0	0	0	0	0	0	0	0
k__Bacteria|p__Proteobacteria|c__Betaproteobacteria|o__Hydrogenophilales|f__Hydrogenophilaceae|g__Hydrogenophilaceae_unclassified	0	0	0	0	0	0	0	0	0.28986	0	0	0	0	0	0	0	0	0	0	0
k__Bacteria|p__Proteobacteria|c__Betaproteobacteria|o__Hydrogenophilales|f__Hydrogenophilaceae|g__Thiobacillus	0	0	0	0	0	0	0	0	0.11428	0	0	0	0	0	0	0	0	0	0	0
k__Bacteria|p__Proteobacteria|c__Betaproteobacteria|o__Hydrogenophilales|f__Hydrogenophilaceae|g__Thiobacillus|s__Thiobacillus_thioparus	0	0	0	0	0	0	0	0	0.11428	0	0	0	0	0	0	0	0	0	0	0
k__Bacteria|p__Proteobacteria|c__Betaproteobacteria|o__Hydrogenophilales|f__Hydrogenophilaceae|g__Thiobacillus|s__Thiobacillus_thioparus|t__GCF_000373385	0	0	0	0	0	0	0	0	0.11428	0	0	0	0	0	0	0	0	0	0	0
k__Bacteria|p__Proteobacteria|c__Betaproteobacteria|o__Methylophilales	0	0	0	0	0	0	0	0	0	0	0	0	0	0	0	0.20992	0	0	0	0.00311
k__Bacteria|p__Proteobacteria|c__Betaproteobacteria|o__Methylophilales|f__Methylophilaceae	0	0	0	0	0	0	0	0	0	0	0	0	0	0	0	0.20992	0	0	0	0.00311
k__Bacteria|p__Proteobacteria|c__Betaproteobacteria|o__Methylophilales|f__Methylophilaceae|g__Methylotenera	0	0	0	0	0	0	0	0	0	0	0	0	0	0	0	0.20992	0	0	0	0.00311
k__Bacteria|p__Proteobacteria|c__Betaproteobacteria|o__Methylophilales|f__Methylophilaceae|g__Methylotenera|s__Methylotenera_unclassified	0	0	0	0	0	0	0	0	0	0	0	0	0	0	0	0	0	0	0	0.00311
k__Bacteria|p__Proteobacteria|c__Betaproteobacteria|o__Methylophilales|f__Methylophilaceae|g__Methylotenera|s__Methylotenera_versatilis	0	0	0	0	0	0	0	0	0	0	0	0	0	0	0	0.20992	0	0	0	0
k__Bacteria|p__Proteobacteria|c__Betaproteobacteria|o__Methylophilales|f__Methylophilaceae|g__Methylotenera|s__Methylotenera_versatilis|t__Methylotenera_versatilis_unclassified	0	0	0	0	0	0	0	0	0	0	0	0	0	0	0	0.20992	0	0	0	0
k__Bacteria|p__Proteobacteria|c__Betaproteobacteria|o__Neisseriales	2.25906	5.05044	1.86666	0.24433	0.48881	10.6006	5.5588	0.24517	0.92993	1.10232	13.8622	0.52253	2.37632	4.12854	6.18119	0.70133	6.27762	0.89455	1.52634	18.2148
k__Bacteria|p__Proteobacteria|c__Betaproteobacteria|o__Neisseriales|f__Neisseriaceae	2.25906	5.05044	1.86666	0.24433	0.48881	10.6006	5.5588	0.24517	0.92993	1.10232	13.8622	0.52253	2.37632	4.12854	6.18119	0.70133	6.27762	0.89455	1.52634	18.2148
k__Bacteria|p__Proteobacteria|c__Betaproteobacteria|o__Neisseriales|f__Neisseriaceae|g__Eikenella	1.7558	2.87705	1.28607	0.04798	0.28075	6.55728	1.66263	0.12035	0.20753	0.86383	5.08352	0.19872	0.37176	0.49037	1.25092	0.14105	1.55094	0.35641	0.56815	3.2114
k__Bacteria|p__Proteobacteria|c__Betaproteobacteria|o__Neisseriales|f__Neisseriaceae|g__Eikenella|s__Eikenella_corrodens	1.7558	2.87705	1.28607	0.04798	0.28075	6.55728	1.66263	0.12035	0.20753	0.86383	5.08352	0.19872	0.37176	0.49037	1.25092	0.14105	1.55094	0.35641	0.56815	3.2114
k__Bacteria|p__Proteobacteria|c__Betaproteobacteria|o__Neisseriales|f__Neisseriaceae|g__Eikenella|s__Eikenella_corrodens|t__Eikenella_corrodens_unclassified	1.7558	2.87705	1.28607	0.04798	0.28075	2.24599	1.02701	0.12035	0.20753	0.86383	2.08037	0.19872	0.37176	0.49037	1.25092	0.14105	1.55094	0.35641	0.56815	1.35525
k__Bacteria|p__Proteobacteria|c__Betaproteobacteria|o__Neisseriales|f__Neisseriaceae|g__Eikenella|s__Eikenella_corrodens|t__GCF_000158615	0	0	0	0	0	2.47963	0	0	0	0	1.77482	0	0	0	0	0	0	0	0	1.24748
k__Bacteria|p__Proteobacteria|c__Betaproteobacteria|o__Neisseriales|f__Neisseriaceae|g__Eikenella|s__Eikenella_corrodens|t__GCF_000504685	0	0	0	0	0	1.83165	0.63562	0	0	0	1.22833	0	0	0	0	0	0	0	0	0.60867
k__Bacteria|p__Proteobacteria|c__Betaproteobacteria|o__Neisseriales|f__Neisseriaceae|g__Kingella	0	0.05568	0.02836	0	0	0.06939	0.2944	0	0	0.04147	0.16998	0	0	0.13087	0.22688	0	0.22755	0	0	0.25304
k__Bacteria|p__Proteobacteria|c__Betaproteobacteria|o__Neisseriales|f__Neisseriaceae|g__Kingella|s__Kingella_denitrificans	0	0.05568	0	0	0	0.06939	0.2944	0	0	0.01294	0.07565	0	0	0.13087	0.22688	0	0	0	0	0.25255
k__Bacteria|p__Proteobacteria|c__Betaproteobacteria|o__Neisseriales|f__Neisseriaceae|g__Kingella|s__Kingella_denitrificans|t__GCF_000190695	0	0.05568	0	0	0	0.06939	0.2944	0	0	0.01294	0.07565	0	0	0.13087	0.22688	0	0	0	0	0.25255
k__Bacteria|p__Proteobacteria|c__Betaproteobacteria|o__Neisseriales|f__Neisseriaceae|g__Kingella|s__Kingella_unclassified	0	0	0.02836	0	0	0	0	0	0	0.02853	0.09433	0	0	0	0	0	0.22755	0	0	0.00049
k__Bacteria|p__Proteobacteria|c__Betaproteobacteria|o__Neisseriales|f__Neisseriaceae|g__Neisseria	0.50326	2.11772	0.55222	0.19635	0.20806	3.97395	3.60177	0.12481	0.7224	0.19702	8.60875	0.32381	2.00456	3.5073	4.70339	0.56028	4.49913	0.53814	0.95818	14.7504
k__Bacteria|p__Proteobacteria|c__Betaproteobacteria|o__Neisseriales|f__Neisseriaceae|g__Neisseria|s__Neisseria_cinerea	0	0	0	0	0	0	0	0	0	0	0	0	0	0	0	0	0	0	0	0.00845
k__Bacteria|p__Proteobacteria|c__Betaproteobacteria|o__Neisseriales|f__Neisseriaceae|g__Neisseria|s__Neisseria_cinerea|t__GCF_000173895	0	0	0	0	0	0	0	0	0	0	0	0	0	0	0	0	0	0	0	0.00845
k__Bacteria|p__Proteobacteria|c__Betaproteobacteria|o__Neisseriales|f__Neisseriaceae|g__Neisseria|s__Neisseria_elongata	0	0.75729	0	0	0	0.51171	1.31561	0	0.0088	0.0163	1.05951	0.04173	0.69134	0.91504	0.64757	0.02766	0.70534	0	0.19305	3.39966
k__Bacteria|p__Proteobacteria|c__Betaproteobacteria|o__Neisseriales|f__Neisseriaceae|g__Neisseria|s__Neisseria_elongata|t__GCF_000176755	0	0.75729	0	0	0	0.51171	1.31561	0	0.0088	0.0163	1.05951	0.04173	0.69134	0.91504	0.64757	0.02766	0.70534	0	0.19305	3.39966
k__Bacteria|p__Proteobacteria|c__Betaproteobacteria|o__Neisseriales|f__Neisseriaceae|g__Neisseria|s__Neisseria_flavescens	0	0	0	0	0	0	0	0	0	0	0.43336	0	0.07868	0.01675	0	0	0	0	0	0.09464
k__Bacteria|p__Proteobacteria|c__Betaproteobacteria|o__Neisseriales|f__Neisseriaceae|g__Neisseria|s__Neisseria_flavescens|t__Neisseria_flavescens_unclassified	0	0	0	0	0	0	0	0	0	0	0.43336	0	0.07868	0.01675	0	0	0	0	0	0.09464
k__Bacteria|p__Proteobacteria|c__Betaproteobacteria|o__Neisseriales|f__Neisseriaceae|g__Neisseria|s__Neisseria_gonorrhoeae	0	0.00219	0	0	0	0	0.01429	0	0	0	0	0	0.00645	0.02465	0	0	0	0	0	0.00895
k__Bacteria|p__Proteobacteria|c__Betaproteobacteria|o__Neisseriales|f__Neisseriaceae|g__Neisseria|s__Neisseria_gonorrhoeae|t__Neisseria_gonorrhoeae_unclassified	0	0.00219	0	0	0	0	0.01429	0	0	0	0	0	0.00645	0.02465	0	0	0	0	0	0.00895
k__Bacteria|p__Proteobacteria|c__Betaproteobacteria|o__Neisseriales|f__Neisseriaceae|g__Neisseria|s__Neisseria_lactamica	0	0	0	0	0	0	0	0	0	0	0.01562	0	0.00616	0	0.00789	0	0	0	0	0.0104
k__Bacteria|p__Proteobacteria|c__Betaproteobacteria|o__Neisseriales|f__Neisseriaceae|g__Neisseria|s__Neisseria_lactamica|t__Neisseria_lactamica_unclassified	0	0	0	0	0	0	0	0	0	0	0.01562	0	0.00616	0	0.00789	0	0	0	0	0.0104
k__Bacteria|p__Proteobacteria|c__Betaproteobacteria|o__Neisseriales|f__Neisseriaceae|g__Neisseria|s__Neisseria_macacae	0	0.0575	0	0	0	0.14687	0.45349	0	0.03248	0.04738	0.72647	0.03646	0.05171	0.34311	0.25515	0	0.64882	0	0.1585	0.78804
k__Bacteria|p__Proteobacteria|c__Betaproteobacteria|o__Neisseriales|f__Neisseriaceae|g__Neisseria|s__Neisseria_macacae|t__GCF_000220865	0	0.0575	0	0	0	0.14687	0.45349	0	0.03248	0.04738	0.72647	0.03646	0.05171	0.34311	0.25515	0	0.64882	0	0.1585	0.78804
k__Bacteria|p__Proteobacteria|c__Betaproteobacteria|o__Neisseriales|f__Neisseriaceae|g__Neisseria|s__Neisseria_meningitidis	0	0	0	0	0	0	0	0	0.02041	0.00576	0.07076	0	0	0.0104	0.01749	0.02549	0.14693	0	0.00703	0.02829
k__Bacteria|p__Proteobacteria|c__Betaproteobacteria|o__Neisseriales|f__Neisseriaceae|g__Neisseria|s__Neisseria_meningitidis|t__Neisseria_meningitidis_unclassified	0	0	0	0	0	0	0	0	0.02041	0.00576	0.07076	0	0	0.0104	0.01749	0.02549	0.14693	0	0.00703	0.02829
k__Bacteria|p__Proteobacteria|c__Betaproteobacteria|o__Neisseriales|f__Neisseriaceae|g__Neisseria|s__Neisseria_polysaccharea	0	0	0	0	0	0	0	0	0	0	0.00286	0	0	0.00278	0	0	0	0	0	0
k__Bacteria|p__Proteobacteria|c__Betaproteobacteria|o__Neisseriales|f__Neisseriaceae|g__Neisseria|s__Neisseria_polysaccharea|t__GCF_000176735	0	0	0	0	0	0	0	0	0	0	0.00286	0	0	0.00278	0	0	0	0	0	0
k__Bacteria|p__Proteobacteria|c__Betaproteobacteria|o__Neisseriales|f__Neisseriaceae|g__Neisseria|s__Neisseria_sicca	0	0.35792	0.10233	0	0	0.80743	0.71725	0.0162	0.18699	0.06388	3.78746	0.20282	0.22717	0.63598	0.72931	0.08479	2.07661	0.15525	0.32411	2.56512
k__Bacteria|p__Proteobacteria|c__Betaproteobacteria|o__Neisseriales|f__Neisseriaceae|g__Neisseria|s__Neisseria_sicca|t__Neisseria_sicca_unclassified	0	0.35792	0.10233	0	0	0.80743	0.71725	0.0162	0.18699	0.06388	3.78746	0.20282	0.22717	0.63598	0.72931	0.08479	2.07661	0.15525	0.32411	2.56512
k__Bacteria|p__Proteobacteria|c__Betaproteobacteria|o__Neisseriales|f__Neisseriaceae|g__Neisseria|s__Neisseria_sp_GT4A_CT1	0	0	0	0	0	0	0	0	0	0	0	0	0	0	0	0	0	0	0	1.01236
k__Bacteria|p__Proteobacteria|c__Betaproteobacteria|o__Neisseriales|f__Neisseriaceae|g__Neisseria|s__Neisseria_sp_GT4A_CT1|t__GCF_000227275	0	0	0	0	0	0	0	0	0	0	0	0	0	0	0	0	0	0	0	1.01236
k__Bacteria|p__Proteobacteria|c__Betaproteobacteria|o__Neisseriales|f__Neisseriaceae|g__Neisseria|s__Neisseria_sp_oral_taxon_014	0	0	0	0	0	0	0	0	0	0	0.75503	0	0	0.54053	0.9892	0	0	0	0	1.29417
k__Bacteria|p__Proteobacteria|c__Betaproteobacteria|o__Neisseriales|f__Neisseriaceae|g__Neisseria|s__Neisseria_sp_oral_taxon_014|t__GCF_000090875	0	0	0	0	0	0	0	0	0	0	0.75503	0	0	0.54053	0.9892	0	0	0	0	1.29417
k__Bacteria|p__Proteobacteria|c__Betaproteobacteria|o__Neisseriales|f__Neisseriaceae|g__Neisseria|s__Neisseria_subflava	0	0	0	0	0	0	0	0	0	0	0.029	0	0	0.0054	0	0	0	0	0	0.02791
k__Bacteria|p__Proteobacteria|c__Betaproteobacteria|o__Neisseriales|f__Neisseriaceae|g__Neisseria|s__Neisseria_subflava|t__GCF_000173955	0	0	0	0	0	0	0	0	0	0	0.029	0	0	0.0054	0	0	0	0	0	0.02791
k__Bacteria|p__Proteobacteria|c__Betaproteobacteria|o__Neisseriales|f__Neisseriaceae|g__Neisseria|s__Neisseria_unclassified	0.50326	0.94282	0.4499	0.19635	0.20806	2.50794	1.10113	0.10861	0.4737	0.0637	1.72867	0.0428	0.94306	1.01265	2.05679	0.42234	0.92143	0.38288	0.27549	5.51241
k__Bacteria|p__Proteobacteria|c__Betaproteobacteria|o__Rhodocyclales	0	0	0	0	0	0	0	0	0.07134	0	0	0	0	0	0	0	0	0	0	0
k__Bacteria|p__Proteobacteria|c__Betaproteobacteria|o__Rhodocyclales|f__Rhodocyclaceae	0	0	0	0	0	0	0	0	0.07134	0	0	0	0	0	0	0	0	0	0	0
k__Bacteria|p__Proteobacteria|c__Betaproteobacteria|o__Rhodocyclales|f__Rhodocyclaceae|g__Azoarcus	0	0	0	0	0	0	0	0	0.07134	0	0	0	0	0	0	0	0	0	0	0
k__Bacteria|p__Proteobacteria|c__Betaproteobacteria|o__Rhodocyclales|f__Rhodocyclaceae|g__Azoarcus|s__Azoarcus_unclassified	0	0	0	0	0	0	0	0	0.07134	0	0	0	0	0	0	0	0	0	0	0
k__Bacteria|p__Proteobacteria|c__Deltaproteobacteria	15.817	12.9691	14.4398	28.9775	25.9327	3.40483	4.17689	17.0713	5.6667	23.8469	1.90368	6.6501	17.5177	4.10489	6.14867	9.99321	7.17206	11.4102	22.4578	0.42019
k__Bacteria|p__Proteobacteria|c__Deltaproteobacteria|o__Desulfobacterales	15.817	12.9691	14.4398	28.9775	25.9327	3.40483	4.17689	17.0713	5.6667	23.6751	1.90368	6.60531	17.2582	4.09847	6.14262	9.99321	7.17206	11.4102	22.3691	0.42019
k__Bacteria|p__Proteobacteria|c__Deltaproteobacteria|o__Desulfobacterales|f__Desulfobulbaceae	15.817	12.9691	14.4398	28.9775	25.9327	3.40483	4.17689	17.0713	5.6667	23.6751	1.90368	6.60531	17.2582	4.09847	6.14262	9.99321	7.17206	11.4102	22.3691	0.42019
k__Bacteria|p__Proteobacteria|c__Deltaproteobacteria|o__Desulfobacterales|f__Desulfobulbaceae|g__Desulfobulbus	15.817	12.9691	14.4398	28.9775	25.9327	3.40483	4.17689	17.0713	5.6667	23.6751	1.90368	6.60531	17.2582	4.09847	6.14262	9.99321	7.17206	11.4102	22.3691	0.42019
k__Bacteria|p__Proteobacteria|c__Deltaproteobacteria|o__Desulfobacterales|f__Desulfobulbaceae|g__Desulfobulbus|s__Desulfobulbus_sp_oral_taxon_041	15.817	12.9691	14.4398	28.9775	25.9327	3.40483	4.17689	17.0713	5.6667	23.6751	1.90368	6.60531	17.2582	4.09847	6.14262	9.99321	7.17206	11.4102	22.3691	0.42019
k__Bacteria|p__Proteobacteria|c__Deltaproteobacteria|o__Desulfobacterales|f__Desulfobulbaceae|g__Desulfobulbus|s__Desulfobulbus_sp_oral_taxon_041|t__Desulfobulbus_sp_oral_taxon_041_unclassified	0	0	0	0	0	0	0	1.5627	0	0	0	0	0	0.14392	0	0	7.17206	1.39173	0	0.01401
k__Bacteria|p__Proteobacteria|c__Deltaproteobacteria|o__Desulfobacterales|f__Desulfobulbaceae|g__Desulfobulbus|s__Desulfobulbus_sp_oral_taxon_041|t__GCF_000349345	9.06105	7.20048	7.93984	16.9955	14.9659	1.90581	2.34298	15.5086	3.13537	12.1611	1.00928	3.53005	9.458	3.95455	3.28257	5.94086	0	10.0184	11.8423	0.40617
k__Bacteria|p__Proteobacteria|c__Deltaproteobacteria|o__Desulfobacterales|f__Desulfobulbaceae|g__Desulfobulbus|s__Desulfobulbus_sp_oral_taxon_041|t__GCF_000349365	6.75591	5.76863	6.49997	11.9821	10.9668	1.49902	1.83391	0	2.53133	11.514	0.8944	3.07527	7.80018	0	2.86005	4.05235	0	0	10.5268	0
k__Bacteria|p__Proteobacteria|c__Deltaproteobacteria|o__Desulfovibrionales	0	0	0	0	0	0	0	0	0	0.17177	0	0.04479	0.25957	0.00643	0.00605	0	0	0	0.08864	0
k__Bacteria|p__Proteobacteria|c__Deltaproteobacteria|o__Desulfovibrionales|f__Desulfovibrionaceae	0	0	0	0	0	0	0	0	0	0.17177	0	0.04479	0.25957	0.00643	0.00605	0	0	0	0.08864	0
k__Bacteria|p__Proteobacteria|c__Deltaproteobacteria|o__Desulfovibrionales|f__Desulfovibrionaceae|g__Desulfovibrio	0	0	0	0	0	0	0	0	0	0.17177	0	0.04479	0.25957	0.00643	0.00605	0	0	0	0.08864	0
k__Bacteria|p__Proteobacteria|c__Deltaproteobacteria|o__Desulfovibrionales|f__Desulfovibrionaceae|g__Desulfovibrio|s__Desulfovibrio_desulfuricans	0	0	0	0	0	0	0	0	0	0.17177	0	0.04479	0.25957	0.00643	0.00605	0	0	0	0.08864	0
k__Bacteria|p__Proteobacteria|c__Deltaproteobacteria|o__Desulfovibrionales|f__Desulfovibrionaceae|g__Desulfovibrio|s__Desulfovibrio_desulfuricans|t__Desulfovibrio_desulfuricans_unclassified	0	0	0	0	0	0	0	0	0	0.17177	0	0.04479	0.25957	0.00643	0.00605	0	0	0	0.08864	0
k__Bacteria|p__Proteobacteria|c__Epsilonproteobacteria	2.3852	2.43046	3.53523	1.78255	1.80159	2.43524	4.68859	1.07654	0.90894	2.20838	3.17767	2.95729	4.80403	1.64298	2.62868	1.52981	1.87332	1.14703	4.46951	2.52968
k__Bacteria|p__Proteobacteria|c__Epsilonproteobacteria|o__Campylobacterales	2.3852	2.43046	3.53523	1.78255	1.80159	2.43524	4.68859	1.07654	0.90894	2.20838	3.17767	2.95729	4.80403	1.64298	2.62868	1.52981	1.87332	1.14703	4.46951	2.52968
k__Bacteria|p__Proteobacteria|c__Epsilonproteobacteria|o__Campylobacterales|f__Campylobacteraceae	2.3852	2.43046	3.53523	1.78255	1.80159	2.43524	4.68859	1.07654	0.90894	2.20838	3.17767	2.95729	4.80403	1.64298	2.62868	1.52981	1.87332	1.14703	4.46951	2.52968
k__Bacteria|p__Proteobacteria|c__Epsilonproteobacteria|o__Campylobacterales|f__Campylobacteraceae|g__Campylobacter	2.3852	2.43046	3.53523	1.78255	1.80159	2.43524	4.68859	1.07654	0.90894	2.20838	3.17767	2.95729	4.80403	1.64298	2.62868	1.52981	1.87332	1.14703	4.46951	2.52968
k__Bacteria|p__Proteobacteria|c__Epsilonproteobacteria|o__Campylobacterales|f__Campylobacteraceae|g__Campylobacter|s__Campylobacter_concisus	0	0	0	0	0	0	0	0	0	0	0.00523	0	0.0169	0	0.00221	0	0	0	0	0.00322
k__Bacteria|p__Proteobacteria|c__Epsilonproteobacteria|o__Campylobacterales|f__Campylobacteraceae|g__Campylobacter|s__Campylobacter_concisus|t__GCF_000017725	0	0	0	0	0	0	0	0	0	0	0.00523	0	0.0169	0	0.00221	0	0	0	0	0.00322
k__Bacteria|p__Proteobacteria|c__Epsilonproteobacteria|o__Campylobacterales|f__Campylobacteraceae|g__Campylobacter|s__Campylobacter_gracilis	0.15467	0.82647	1.20884	0.0454	0.50361	0.43324	1.12837	0.33882	0.11302	0.63607	0.16327	0.48242	0.65122	0.2787	0.3761	0.12605	0.49574	0.09472	0.7526	0.10312
k__Bacteria|p__Proteobacteria|c__Epsilonproteobacteria|o__Campylobacterales|f__Campylobacteraceae|g__Campylobacter|s__Campylobacter_gracilis|t__GCF_000175875	0.15467	0.82647	1.20884	0.0454	0.50361	0.43324	1.12837	0.33882	0.11302	0.63607	0.16327	0.48242	0.65122	0.2787	0.3761	0.12605	0.49574	0.09472	0.7526	0.10312
k__Bacteria|p__Proteobacteria|c__Epsilonproteobacteria|o__Campylobacterales|f__Campylobacteraceae|g__Campylobacter|s__Campylobacter_rectus	1.97811	0.60851	1.5586	1.72431	1.20027	0.51405	0.89531	0.54086	0.36821	1.44927	0.41137	2.04248	0.18774	0.57512	0.93561	1.1123	0	0.70575	0.85233	0.69448
k__Bacteria|p__Proteobacteria|c__Epsilonproteobacteria|o__Campylobacterales|f__Campylobacteraceae|g__Campylobacter|s__Campylobacter_rectus|t__GCF_000174175	1.97811	0.60851	1.5586	1.72431	1.20027	0.51405	0.89531	0.54086	0.36821	1.44927	0.41137	2.04248	0.18774	0.57512	0.93561	1.1123	0	0.70575	0.85233	0.69448
k__Bacteria|p__Proteobacteria|c__Epsilonproteobacteria|o__Campylobacterales|f__Campylobacteraceae|g__Campylobacter|s__Campylobacter_showae	0.25242	0.99548	0.76779	0.01283	0.09771	1.48796	2.66491	0.19686	0.42771	0.12304	2.59781	0.43239	3.94817	0.78916	1.31475	0.29146	1.37758	0.34656	2.86458	1.72887
k__Bacteria|p__Proteobacteria|c__Epsilonproteobacteria|o__Campylobacterales|f__Campylobacteraceae|g__Campylobacter|s__Campylobacter_showae|t__Campylobacter_showae_unclassified	0.25242	0.99548	0.76779	0.01283	0.09771	1.48796	2.66491	0.19686	0.42771	0.12304	2.59781	0.43239	3.94817	0.78916	1.31475	0.29146	1.37758	0.34656	2.86458	0.85137
k__Bacteria|p__Proteobacteria|c__Epsilonproteobacteria|o__Campylobacterales|f__Campylobacteraceae|g__Campylobacter|s__Campylobacter_showae|t__GCF_000175655	0	0	0	0	0	0	0	0	0	0	0	0	0	0	0	0	0	0	0	0.39872
k__Bacteria|p__Proteobacteria|c__Epsilonproteobacteria|o__Campylobacterales|f__Campylobacteraceae|g__Campylobacter|s__Campylobacter_showae|t__GCF_000344295	0	0	0	0	0	0	0	0	0	0	0	0	0	0	0	0	0	0	0	0.47878
k__Bacteria|p__Proteobacteria|c__Gammaproteobacteria	0.83397	2.54988	1.25542	0.01388	0.04099	3.60517	3.85626	0.20469	0.98449	1.3402	3.30216	0.41973	0.86193	2.12056	2.29838	0.83386	3.34146	3.27369	1.44387	5.2065
k__Bacteria|p__Proteobacteria|c__Gammaproteobacteria|o__Cardiobacteriales	0.78325	1.73884	0.55879	0.01388	0.03732	2.18919	2.6759	0.00611	0.11071	0.99749	1.2257	0.20893	0.42145	0.95922	1.59661	0.18534	2.06456	0.14667	1.20166	1.06134
k__Bacteria|p__Proteobacteria|c__Gammaproteobacteria|o__Cardiobacteriales|f__Cardiobacteriaceae	0.78325	1.73884	0.55879	0.01388	0.03732	2.18919	2.6759	0.00611	0.11071	0.99749	1.2257	0.20893	0.42145	0.95922	1.59661	0.18534	2.06456	0.14667	1.20166	1.06134
k__Bacteria|p__Proteobacteria|c__Gammaproteobacteria|o__Cardiobacteriales|f__Cardiobacteriaceae|g__Cardiobacteriaceae_unclassified	0.26806	0.3697	0.13554	0.01388	0.03732	0.47233	0.26587	0.00611	0.06552	0.17718	0.34377	0.11518	0.14059	0.11015	0.31287	0.07617	1.54182	0.11916	0.17775	0.07061
k__Bacteria|p__Proteobacteria|c__Gammaproteobacteria|o__Cardiobacteriales|f__Cardiobacteriaceae|g__Cardiobacterium	0.5152	1.36915	0.42325	0	0	1.71686	2.41003	0	0.04519	0.82031	0.88192	0.09374	0.28086	0.84908	1.28374	0.10917	0.52274	0.02751	1.02391	0.99073
k__Bacteria|p__Proteobacteria|c__Gammaproteobacteria|o__Cardiobacteriales|f__Cardiobacteriaceae|g__Cardiobacterium|s__Cardiobacterium_hominis	0	0.16384	0.05469	0	0	0.43209	1.30434	0	0	0.17568	0.1861	0	0.04728	0.42426	0.51714	0.02758	0.18862	0.01298	0.07452	0.48607
k__Bacteria|p__Proteobacteria|c__Gammaproteobacteria|o__Cardiobacteriales|f__Cardiobacteriaceae|g__Cardiobacterium|s__Cardiobacterium_hominis|t__GCF_000160655	0	0.16384	0.05469	0	0	0.43209	1.30434	0	0	0.17568	0.1861	0	0.04728	0.42426	0.51714	0.02758	0.18862	0.01298	0.07452	0.48607
k__Bacteria|p__Proteobacteria|c__Gammaproteobacteria|o__Cardiobacteriales|f__Cardiobacteriaceae|g__Cardiobacterium|s__Cardiobacterium_valvarum	0.5152	1.2053	0.36856	0	0	1.28477	1.10569	0	0.04519	0.64463	0.69583	0.09374	0.23358	0.42482	0.7666	0.08159	0.33412	0.01452	0.94939	0.50466
k__Bacteria|p__Proteobacteria|c__Gammaproteobacteria|o__Cardiobacteriales|f__Cardiobacteriaceae|g__Cardiobacterium|s__Cardiobacterium_valvarum|t__GCF_000239355	0.5152	1.2053	0.36856	0	0	1.28477	1.10569	0	0.04519	0.64463	0.69583	0.09374	0.23358	0.42482	0.7666	0.08159	0.33412	0.01452	0.94939	0.50466
k__Bacteria|p__Proteobacteria|c__Gammaproteobacteria|o__Enterobacteriales	0	0	0	0	0	0	0	0	0	0	0	0	0	0	0	0	0	0	0	0.00536
k__Bacteria|p__Proteobacteria|c__Gammaproteobacteria|o__Enterobacteriales|f__Enterobacteriaceae	0	0	0	0	0	0	0	0	0	0	0	0	0	0	0	0	0	0	0	0.00536
k__Bacteria|p__Proteobacteria|c__Gammaproteobacteria|o__Enterobacteriales|f__Enterobacteriaceae|g__Buchnera	0	0	0	0	0	0	0	0	0	0	0	0	0	0	0	0	0	0	0	0.00536
k__Bacteria|p__Proteobacteria|c__Gammaproteobacteria|o__Enterobacteriales|f__Enterobacteriaceae|g__Buchnera|s__Buchnera_aphidicola	0	0	0	0	0	0	0	0	0	0	0	0	0	0	0	0	0	0	0	0.00536
k__Bacteria|p__Proteobacteria|c__Gammaproteobacteria|o__Enterobacteriales|f__Enterobacteriaceae|g__Buchnera|s__Buchnera_aphidicola|t__Buchnera_aphidicola_unclassified	0	0	0	0	0	0	0	0	0	0	0	0	0	0	0	0	0	0	0	0.00536
k__Bacteria|p__Proteobacteria|c__Gammaproteobacteria|o__Legionellales	0	0	0	0	0	0	0	0	0	0	0	0	0	0	0	0	0	0	0	0.0092
k__Bacteria|p__Proteobacteria|c__Gammaproteobacteria|o__Legionellales|f__Legionellaceae	0	0	0	0	0	0	0	0	0	0	0	0	0	0	0	0	0	0	0	0.0092
k__Bacteria|p__Proteobacteria|c__Gammaproteobacteria|o__Legionellales|f__Legionellaceae|g__Legionellaceae_unclassified	0	0	0	0	0	0	0	0	0	0	0	0	0	0	0	0	0	0	0	0.0092
k__Bacteria|p__Proteobacteria|c__Gammaproteobacteria|o__Oceanospirillales	0	0	0	0	0	0	0	0	0	0	0	0	0	0	0	0.56746	0	0	0	0
k__Bacteria|p__Proteobacteria|c__Gammaproteobacteria|o__Oceanospirillales|f__Halomonadaceae	0	0	0	0	0	0	0	0	0	0	0	0	0	0	0	0.56746	0	0	0	0
k__Bacteria|p__Proteobacteria|c__Gammaproteobacteria|o__Oceanospirillales|f__Halomonadaceae|g__Halomonas	0	0	0	0	0	0	0	0	0	0	0	0	0	0	0	0.56746	0	0	0	0
k__Bacteria|p__Proteobacteria|c__Gammaproteobacteria|o__Oceanospirillales|f__Halomonadaceae|g__Halomonas|s__Halomonas_unclassified	0	0	0	0	0	0	0	0	0	0	0	0	0	0	0	0.56746	0	0	0	0
k__Bacteria|p__Proteobacteria|c__Gammaproteobacteria|o__Pasteurellales	0.05071	0.81103	0.69663	0	0.00367	1.41599	1.18037	0.01256	0.47237	0.34271	2.07646	0.2108	0.42089	1.16134	0.70177	0.08105	1.2769	0.73881	0.24221	4.13061
k__Bacteria|p__Proteobacteria|c__Gammaproteobacteria|o__Pasteurellales|f__Pasteurellaceae	0.05071	0.81103	0.69663	0	0.00367	1.41599	1.18037	0.01256	0.47237	0.34271	2.07646	0.2108	0.42089	1.16134	0.70177	0.08105	1.2769	0.73881	0.24221	4.13061
k__Bacteria|p__Proteobacteria|c__Gammaproteobacteria|o__Pasteurellales|f__Pasteurellaceae|g__Actinobacillus	0	0.01888	0	0	0	0	0	0	0	0.00951	0.0316	0	0.01488	0.01398	0	0	0	0	0	0.17852
k__Bacteria|p__Proteobacteria|c__Gammaproteobacteria|o__Pasteurellales|f__Pasteurellaceae|g__Actinobacillus|s__Actinobacillus_unclassified	0	0.01888	0	0	0	0	0	0	0	0.00951	0.0316	0	0.01488	0.01398	0	0	0	0	0	0.17852
k__Bacteria|p__Proteobacteria|c__Gammaproteobacteria|o__Pasteurellales|f__Pasteurellaceae|g__Aggregatibacter	0.05071	0.79215	0.69663	0	0.00367	1.29058	1.18037	0.01256	0.47237	0.3332	1.74242	0.2108	0.40601	1.1414	0.66617	0.08105	1.2769	0.73881	0.24221	3.80919
k__Bacteria|p__Proteobacteria|c__Gammaproteobacteria|o__Pasteurellales|f__Pasteurellaceae|g__Aggregatibacter|s__Aggregatibacter_actinomycetemcomitans	0	0.00668	0	0	0	0	0	0	0.1234	0	0.01263	0.01309	0	0.03353	0	0.01647	0	0	0	0.03306
k__Bacteria|p__Proteobacteria|c__Gammaproteobacteria|o__Pasteurellales|f__Pasteurellaceae|g__Aggregatibacter|s__Aggregatibacter_actinomycetemcomitans|t__Aggregatibacter_actinomycetemcomitans_unclassified	0	0.00668	0	0	0	0	0	0	0.1234	0	0.01263	0.01309	0	0.03353	0	0.01647	0	0	0	0.03306
k__Bacteria|p__Proteobacteria|c__Gammaproteobacteria|o__Pasteurellales|f__Pasteurellaceae|g__Aggregatibacter|s__Aggregatibacter_aphrophilus	0.01911	0.69036	0.69663	0	0	0.99638	0.57775	0	0.32683	0.25718	0.83826	0.1923	0.03764	0.8603	0.43155	0.02702	0.49983	0.72573	0.09402	3.05526
k__Bacteria|p__Proteobacteria|c__Gammaproteobacteria|o__Pasteurellales|f__Pasteurellaceae|g__Aggregatibacter|s__Aggregatibacter_aphrophilus|t__Aggregatibacter_aphrophilus_unclassified	0.01911	0.69036	0.69663	0	0	0.99638	0.57775	0	0.32683	0.25718	0.83826	0.1923	0.03764	0.8603	0.43155	0.02702	0.49983	0.72573	0.09402	3.05526
k__Bacteria|p__Proteobacteria|c__Gammaproteobacteria|o__Pasteurellales|f__Pasteurellaceae|g__Aggregatibacter|s__Aggregatibacter_segnis	0	0.09512	0	0	0	0.29419	0.60262	0	0.02215	0.07602	0.89152	0.00541	0.32488	0.23504	0.23463	0.01934	0	0.01308	0.10019	0.62289
k__Bacteria|p__Proteobacteria|c__Gammaproteobacteria|o__Pasteurellales|f__Pasteurellaceae|g__Aggregatibacter|s__Aggregatibacter_segnis|t__GCF_000185305	0	0.09512	0	0	0	0.29419	0.60262	0	0.02215	0.07602	0.89152	0.00541	0.32488	0.23504	0.23463	0.01934	0	0.01308	0.10019	0.62289
k__Bacteria|p__Proteobacteria|c__Gammaproteobacteria|o__Pasteurellales|f__Pasteurellaceae|g__Aggregatibacter|s__Aggregatibacter_unclassified	0.0316	0	0	0	0.00367	0	0	0.01256	0	0	0	0	0.04349	0.01254	0	0.01822	0.77707	0	0.04799	0.09797
k__Bacteria|p__Proteobacteria|c__Gammaproteobacteria|o__Pasteurellales|f__Pasteurellaceae|g__Haemophilus	0	0	0	0	0	0.12541	0	0	0	0	0.30244	0	0	0.00596	0.03108	0	0	0	0	0.13412
k__Bacteria|p__Proteobacteria|c__Gammaproteobacteria|o__Pasteurellales|f__Pasteurellaceae|g__Haemophilus|s__Haemophilus_haemolyticus	0	0	0	0	0	0	0	0	0	0	0.04395	0	0	0	0	0	0	0	0	0.00799
k__Bacteria|p__Proteobacteria|c__Gammaproteobacteria|o__Pasteurellales|f__Pasteurellaceae|g__Haemophilus|s__Haemophilus_haemolyticus|t__GCF_000262285	0	0	0	0	0	0	0	0	0	0	0.04395	0	0	0	0	0	0	0	0	0.00799
k__Bacteria|p__Proteobacteria|c__Gammaproteobacteria|o__Pasteurellales|f__Pasteurellaceae|g__Haemophilus|s__Haemophilus_influenzae	0	0	0	0	0	0	0	0	0	0	0.0192	0	0	0	0	0	0	0	0	0.00723
k__Bacteria|p__Proteobacteria|c__Gammaproteobacteria|o__Pasteurellales|f__Pasteurellaceae|g__Haemophilus|s__Haemophilus_influenzae|t__Haemophilus_influenzae_unclassified	0	0	0	0	0	0	0	0	0	0	0.0192	0	0	0	0	0	0	0	0	0.00723
k__Bacteria|p__Proteobacteria|c__Gammaproteobacteria|o__Pasteurellales|f__Pasteurellaceae|g__Haemophilus|s__Haemophilus_parainfluenzae	0	0	0	0	0	0.12541	0	0	0	0	0.2393	0	0	0.00596	0.03108	0	0	0	0	0.11474
k__Bacteria|p__Proteobacteria|c__Gammaproteobacteria|o__Pasteurellales|f__Pasteurellaceae|g__Haemophilus|s__Haemophilus_parainfluenzae|t__Haemophilus_parainfluenzae_unclassified	0	0	0	0	0	0.12541	0	0	0	0	0.2393	0	0	0.00596	0.03108	0	0	0	0	0.11474
k__Bacteria|p__Proteobacteria|c__Gammaproteobacteria|o__Pasteurellales|f__Pasteurellaceae|g__Haemophilus|s__Haemophilus_sputorum	0	0	0	0	0	0	0	0	0	0	0	0	0	0	0	0	0	0	0	0.00416
k__Bacteria|p__Proteobacteria|c__Gammaproteobacteria|o__Pasteurellales|f__Pasteurellaceae|g__Haemophilus|s__Haemophilus_sputorum|t__Haemophilus_sputorum_unclassified	0	0	0	0	0	0	0	0	0	0	0	0	0	0	0	0	0	0	0	0.00416
k__Bacteria|p__Proteobacteria|c__Gammaproteobacteria|o__Pasteurellales|f__Pasteurellaceae|g__Pasteurella	0	0	0	0	0	0	0	0	0	0	0	0	0	0	0.00451	0	0	0	0	0.00877
k__Bacteria|p__Proteobacteria|c__Gammaproteobacteria|o__Pasteurellales|f__Pasteurellaceae|g__Pasteurella|s__Pasteurella_unclassified	0	0	0	0	0	0	0	0	0	0	0	0	0	0	0.00451	0	0	0	0	0.00877
k__Bacteria|p__Proteobacteria|c__Gammaproteobacteria|o__Pseudomonadales	0	0	0	0	0	0	0	0.18602	0.37804	0	0	0	0	0	0	0	0	2.38821	0	0
k__Bacteria|p__Proteobacteria|c__Gammaproteobacteria|o__Pseudomonadales|f__Moraxellaceae	0	0	0	0	0	0	0	0	0.37804	0	0	0	0	0	0	0	0	0	0	0
k__Bacteria|p__Proteobacteria|c__Gammaproteobacteria|o__Pseudomonadales|f__Moraxellaceae|g__Acinetobacter	0	0	0	0	0	0	0	0	0.37804	0	0	0	0	0	0	0	0	0	0	0
k__Bacteria|p__Proteobacteria|c__Gammaproteobacteria|o__Pseudomonadales|f__Moraxellaceae|g__Acinetobacter|s__Acinetobacter_lwoffii	0	0	0	0	0	0	0	0	0.33592	0	0	0	0	0	0	0	0	0	0	0
k__Bacteria|p__Proteobacteria|c__Gammaproteobacteria|o__Pseudomonadales|f__Moraxellaceae|g__Acinetobacter|s__Acinetobacter_lwoffii|t__Acinetobacter_lwoffii_unclassified	0	0	0	0	0	0	0	0	0.33592	0	0	0	0	0	0	0	0	0	0	0
k__Bacteria|p__Proteobacteria|c__Gammaproteobacteria|o__Pseudomonadales|f__Moraxellaceae|g__Acinetobacter|s__Acinetobacter_unclassified	0	0	0	0	0	0	0	0	0.04212	0	0	0	0	0	0	0	0	0	0	0
k__Bacteria|p__Proteobacteria|c__Gammaproteobacteria|o__Pseudomonadales|f__Pseudomonadaceae	0	0	0	0	0	0	0	0.18602	0	0	0	0	0	0	0	0	0	2.38821	0	0
k__Bacteria|p__Proteobacteria|c__Gammaproteobacteria|o__Pseudomonadales|f__Pseudomonadaceae|g__Pseudomonas	0	0	0	0	0	0	0	0.18602	0	0	0	0	0	0	0	0	0	2.38821	0	0
k__Bacteria|p__Proteobacteria|c__Gammaproteobacteria|o__Pseudomonadales|f__Pseudomonadaceae|g__Pseudomonas|s__Pseudomonas_mandelii	0	0	0	0	0	0	0	0	0	0	0	0	0	0	0	0	0	0.43104	0	0
k__Bacteria|p__Proteobacteria|c__Gammaproteobacteria|o__Pseudomonadales|f__Pseudomonadaceae|g__Pseudomonas|s__Pseudomonas_mandelii|t__Pseudomonas_mandelii_unclassified	0	0	0	0	0	0	0	0	0	0	0	0	0	0	0	0	0	0.43104	0	0
k__Bacteria|p__Proteobacteria|c__Gammaproteobacteria|o__Pseudomonadales|f__Pseudomonadaceae|g__Pseudomonas|s__Pseudomonas_unclassified	0	0	0	0	0	0	0	0.18602	0	0	0	0	0	0	0	0	0	1.95717	0	0
k__Bacteria|p__Proteobacteria|c__Gammaproteobacteria|o__Xanthomonadales	0	0	0	0	0	0	0	0	0.02336	0	0	0	0.01959	0	0	0	0	0	0	0
k__Bacteria|p__Proteobacteria|c__Gammaproteobacteria|o__Xanthomonadales|f__Sinobacteraceae	0	0	0	0	0	0	0	0	0	0	0	0	0.01959	0	0	0	0	0	0	0
k__Bacteria|p__Proteobacteria|c__Gammaproteobacteria|o__Xanthomonadales|f__Sinobacteraceae|g__Sinobacteraceae_unclassified	0	0	0	0	0	0	0	0	0	0	0	0	0.01959	0	0	0	0	0	0	0
k__Bacteria|p__Proteobacteria|c__Gammaproteobacteria|o__Xanthomonadales|f__Xanthomonadaceae	0	0	0	0	0	0	0	0	0.02336	0	0	0	0	0	0	0	0	0	0	0
k__Bacteria|p__Proteobacteria|c__Gammaproteobacteria|o__Xanthomonadales|f__Xanthomonadaceae|g__Rhodanobacter	0	0	0	0	0	0	0	0	0.02336	0	0	0	0	0	0	0	0	0	0	0
k__Bacteria|p__Proteobacteria|c__Gammaproteobacteria|o__Xanthomonadales|f__Xanthomonadaceae|g__Rhodanobacter|s__Rhodanobacter_unclassified	0	0	0	0	0	0	0	0	0.02336	0	0	0	0	0	0	0	0	0	0	0
k__Bacteria|p__Spirochaetes	6.40383	5.79477	11.0734	7.10508	9.62317	2.13795	7.2907	6.46912	2.20813	8.99326	1.35686	9.7973	5.79424	3.09022	5.27047	8.24197	4.39424	5.72768	6.10904	1.26298
k__Bacteria|p__Spirochaetes|c__Spirochaetia	6.40383	5.79477	11.0734	7.10508	9.62317	2.13795	7.2907	6.46912	2.20813	8.99326	1.35686	9.7973	5.79424	3.09022	5.27047	8.24197	4.39424	5.72768	6.10904	1.26298
k__Bacteria|p__Spirochaetes|c__Spirochaetia|o__Spirochaetales	6.40383	5.79477	11.0734	7.10508	9.62317	2.13795	7.2907	6.46912	2.20813	8.99326	1.35686	9.7973	5.79424	3.09022	5.27047	8.24197	4.39424	5.72768	6.10904	1.26298
k__Bacteria|p__Spirochaetes|c__Spirochaetia|o__Spirochaetales|f__Spirochaetaceae	6.40383	5.79477	11.0734	7.10508	9.62317	2.13795	7.2907	6.46912	2.20813	8.99326	1.35686	9.7973	5.79424	3.09022	5.27047	8.24197	4.39424	5.72768	6.10904	1.26298
k__Bacteria|p__Spirochaetes|c__Spirochaetia|o__Spirochaetales|f__Spirochaetaceae|g__Treponema	6.40383	5.79477	11.0734	7.10508	9.62317	2.13795	7.2907	6.46912	2.20813	8.99326	1.35686	9.7973	5.79424	3.09022	5.27047	8.24197	4.39424	5.72768	6.10904	1.26298
k__Bacteria|p__Spirochaetes|c__Spirochaetia|o__Spirochaetales|f__Spirochaetaceae|g__Treponema|s__Treponema_denticola	3.36636	2.52358	5.15386	3.21853	4.07967	0.98968	4.09663	1.50309	1.01271	3.47543	0.63448	3.06119	2.45237	1.00844	1.66233	1.91895	1.83316	2.226	2.84236	0.60922
k__Bacteria|p__Spirochaetes|c__Spirochaetia|o__Spirochaetales|f__Spirochaetaceae|g__Treponema|s__Treponema_denticola|t__Treponema_denticola_unclassified	3.36636	2.52358	5.15386	3.21853	4.07967	0.98968	4.09663	1.50309	1.01271	3.47543	0.63448	3.06119	2.45237	1.00844	1.66233	1.91895	1.83316	2.226	2.84236	0.60922
k__Bacteria|p__Spirochaetes|c__Spirochaetia|o__Spirochaetales|f__Spirochaetaceae|g__Treponema|s__Treponema_lecithinolyticum	0.34893	0.20415	0.39454	0.27803	0.05691	0.01475	0.08717	0.25679	0.25618	0.78848	0.04909	0.54286	0.00974	0.19389	0.19745	0.40451	0	0.56101	0.09113	0.07193
k__Bacteria|p__Spirochaetes|c__Spirochaetia|o__Spirochaetales|f__Spirochaetaceae|g__Treponema|s__Treponema_lecithinolyticum|t__GCF_000468055	0.34893	0.20415	0.39454	0.27803	0.05691	0.01475	0.08717	0.25679	0.25618	0.78848	0.04909	0.54286	0.00974	0.19389	0.19745	0.40451	0	0.56101	0.09113	0.07193
k__Bacteria|p__Spirochaetes|c__Spirochaetia|o__Spirochaetales|f__Spirochaetaceae|g__Treponema|s__Treponema_maltophilum	0.92283	1.44305	1.87577	1.36202	1.31643	0.55701	1.07117	1.0886	0.20179	1.9539	0.26042	1.90925	1.24591	0.5357	0.96632	1.37687	1.07377	0.88507	1.08066	0.2322
k__Bacteria|p__Spirochaetes|c__Spirochaetia|o__Spirochaetales|f__Spirochaetaceae|g__Treponema|s__Treponema_maltophilum|t__GCF_000413055	0.92283	1.44305	1.87577	1.36202	1.31643	0.55701	1.07117	1.0886	0.20179	1.9539	0.26042	1.90925	1.24591	0.5357	0.96632	1.37687	1.07377	0.88507	1.08066	0.2322
k__Bacteria|p__Spirochaetes|c__Spirochaetia|o__Spirochaetales|f__Spirochaetaceae|g__Treponema|s__Treponema_medium	0.09372	0.04004	0.16116	0.04663	0.07177	0	0.13144	0	0	0.13191	0.05143	0.08143	0.10935	0.04288	0.06175	0.02131	0	0	0.10875	0.03966
k__Bacteria|p__Spirochaetes|c__Spirochaetia|o__Spirochaetales|f__Spirochaetaceae|g__Treponema|s__Treponema_medium|t__GCF_000413035	0.09372	0.04004	0.16116	0.04663	0.07177	0	0.13144	0	0	0.13191	0.05143	0.08143	0.10935	0.04288	0.06175	0.02131	0	0	0.10875	0.03966
k__Bacteria|p__Spirochaetes|c__Spirochaetia|o__Spirochaetales|f__Spirochaetaceae|g__Treponema|s__Treponema_socranskii	1.67201	1.58395	3.48327	2.19987	4.0984	0.57651	1.88722	3.62062	0.73744	2.61338	0.34883	4.1736	1.95315	1.30845	2.37199	4.52033	1.48732	2.0556	1.98325	0.29689
k__Bacteria|p__Spirochaetes|c__Spirochaetia|o__Spirochaetales|f__Spirochaetaceae|g__Treponema|s__Treponema_socranskii|t__GCF_000413015	0	0.70192	0.96289	0	0	0	0.53447	0	0	0.2752	0	0.43563	0.81499	0	0.3626	0	0	0	0.78921	0.18348
k__Bacteria|p__Spirochaetes|c__Spirochaetia|o__Spirochaetales|f__Spirochaetaceae|g__Treponema|s__Treponema_socranskii|t__Treponema_socranskii_unclassified	1.67201	0.88203	2.52038	2.19987	4.0984	0.57651	1.35275	3.62062	0.73744	2.33819	0.34883	3.73797	1.13817	1.30845	2.0094	4.52033	1.48732	2.0556	1.19405	0.11341
k__Bacteria|p__Spirochaetes|c__Spirochaetia|o__Spirochaetales|f__Spirochaetaceae|g__Treponema|s__Treponema_vincentii	0	0	0.00475	0	0	0	0.01708	0	0	0.03015	0.0126	0.02898	0.02371	0.00087	0.01064	0	0	0	0.00289	0.01308
k__Bacteria|p__Spirochaetes|c__Spirochaetia|o__Spirochaetales|f__Spirochaetaceae|g__Treponema|s__Treponema_vincentii|t__Treponema_vincentii_unclassified	0	0	0.00475	0	0	0	0.01708	0	0	0.03015	0.0126	0.02898	0.02371	0.00087	0.01064	0	0	0	0.00289	0.01308
k__Bacteria|p__Synergistetes	6.8337	2.72148	7.10565	9.84848	4.44151	1.40779	1.40655	2.26991	0.88618	3.50578	0.95706	5.7012	5.92436	1.93983	2.42001	2.58677	2.06025	3.21787	2.37949	0.35237
k__Bacteria|p__Synergistetes|c__Synergistia	6.8337	2.72148	7.10565	9.84848	4.44151	1.40779	1.40655	2.26991	0.88618	3.50578	0.95706	5.7012	5.92436	1.93983	2.42001	2.58677	2.06025	3.21787	2.37949	0.35237
k__Bacteria|p__Synergistetes|c__Synergistia|o__Synergistales	6.8337	2.72148	7.10565	9.84848	4.44151	1.40779	1.40655	2.26991	0.88618	3.50578	0.95706	5.7012	5.92436	1.93983	2.42001	2.58677	2.06025	3.21787	2.37949	0.35237
k__Bacteria|p__Synergistetes|c__Synergistia|o__Synergistales|f__Synergistaceae	6.8337	2.72148	7.10565	9.84848	4.44151	1.40779	1.40655	2.26991	0.88618	3.50578	0.95706	5.7012	5.92436	1.93983	2.42001	2.58677	2.06025	3.21787	2.37949	0.35237
k__Bacteria|p__Synergistetes|c__Synergistia|o__Synergistales|f__Synergistaceae|g__Fretibacterium	6.79633	2.48944	7.10565	6.57348	3.99059	1.39794	1.3353	2.21572	0.7781	3.50578	0.63266	5.69881	3.414	1.78654	2.40122	2.58677	2.06025	2.10475	2.35112	0.32524
k__Bacteria|p__Synergistetes|c__Synergistia|o__Synergistales|f__Synergistaceae|g__Fretibacterium|s__Fretibacterium_fastidiosum	6.79633	2.48944	7.10565	6.57348	3.99059	1.39794	1.3353	2.21572	0.7781	3.50578	0.63266	5.69881	3.414	1.78654	2.40122	2.58677	2.06025	2.10475	2.35112	0.32524
k__Bacteria|p__Synergistetes|c__Synergistia|o__Synergistales|f__Synergistaceae|g__Fretibacterium|s__Fretibacterium_fastidiosum|t__GCF_000210715	6.79633	2.48944	7.10565	6.57348	3.99059	1.39794	1.3353	2.21572	0.7781	3.50578	0.63266	5.69881	3.414	1.78654	2.40122	2.58677	2.06025	2.10475	2.35112	0.32524
k__Bacteria|p__Synergistetes|c__Synergistia|o__Synergistales|f__Synergistaceae|g__Pyramidobacter	0.03737	0.23204	0	3.275	0.45093	0.00985	0.07124	0.05419	0.10808	0	0.3244	0	2.51036	0.15329	0.01879	0	0	1.11312	0.02837	0.02713
k__Bacteria|p__Synergistetes|c__Synergistia|o__Synergistales|f__Synergistaceae|g__Pyramidobacter|s__Pyramidobacter_piscolens	0.03737	0.23204	0	3.275	0.45093	0.00985	0.07124	0.05419	0.10808	0	0.3244	0	2.51036	0.15329	0.01879	0	0	1.11312	0.02837	0.02713
k__Bacteria|p__Synergistetes|c__Synergistia|o__Synergistales|f__Synergistaceae|g__Pyramidobacter|s__Pyramidobacter_piscolens|t__GCF_000177335	0.03737	0.23204	0	3.275	0.45093	0.00985	0.07124	0.05419	0.10808	0	0.3244	0	2.51036	0.15329	0.01879	0	0	1.11312	0.02837	0.02713
k__Bacteria|p__Synergistetes|c__Synergistia|o__Synergistales|f__Synergistaceae|g__Thermanaerovibrio	0	0	0	0	0	0	0	0	0	0	0	0.00239	0	0	0	0	0	0	0	0
k__Bacteria|p__Synergistetes|c__Synergistia|o__Synergistales|f__Synergistaceae|g__Thermanaerovibrio|s__Thermanaerovibrio_unclassified	0	0	0	0	0	0	0	0	0	0	0	0.00239	0	0	0	0	0	0	0	0
k__Bacteria|p__Tenericutes	0	0	0	0	0	0	0	0	0	0	0	0	0	0	0	0	0	0	0	0.00914
k__Bacteria|p__Tenericutes|c__Mollicutes	0	0	0	0	0	0	0	0	0	0	0	0	0	0	0	0	0	0	0	0.00914
k__Bacteria|p__Tenericutes|c__Mollicutes|o__Acholeplasmatales	0	0	0	0	0	0	0	0	0	0	0	0	0	0	0	0	0	0	0	0.00914
k__Bacteria|p__Tenericutes|c__Mollicutes|o__Acholeplasmatales|f__Acholeplasmataceae	0	0	0	0	0	0	0	0	0	0	0	0	0	0	0	0	0	0	0	0.00914
k__Bacteria|p__Tenericutes|c__Mollicutes|o__Acholeplasmatales|f__Acholeplasmataceae|g__Candidatus_Phytoplasma	0	0	0	0	0	0	0	0	0	0	0	0	0	0	0	0	0	0	0	0.00914
k__Bacteria|p__Tenericutes|c__Mollicutes|o__Acholeplasmatales|f__Acholeplasmataceae|g__Candidatus_Phytoplasma|s__Candidatus_Phytoplasma_unclassified	0	0	0	0	0	0	0	0	0	0	0	0	0	0	0	0	0	0	0	0.00914
k__Viruses	0	0.05229	0	0	0	0	0	0	0	0	0	0.01486	0	0	0	0	0	0.54769	0	1.1035
k__Viruses|p__Viruses_noname	0	0.05229	0	0	0	0	0	0	0	0	0	0.01486	0	0	0	0	0	0.54769	0	1.1035
k__Viruses|p__Viruses_noname|c__Viruses_noname	0	0.05229	0	0	0	0	0	0	0	0	0	0.01486	0	0	0	0	0	0.54769	0	1.1035
k__Viruses|p__Viruses_noname|c__Viruses_noname|o__Caudovirales	0	0	0	0	0	0	0	0	0	0	0	0	0	0	0	0	0	0	0	1.1035
k__Viruses|p__Viruses_noname|c__Viruses_noname|o__Caudovirales|f__Myoviridae	0	0	0	0	0	0	0	0	0	0	0	0	0	0	0	0	0	0	0	0.01499
k__Viruses|p__Viruses_noname|c__Viruses_noname|o__Caudovirales|f__Myoviridae|g__I3likevirus	0	0	0	0	0	0	0	0	0	0	0	0	0	0	0	0	0	0	0	0.01499
k__Viruses|p__Viruses_noname|c__Viruses_noname|o__Caudovirales|f__Myoviridae|g__I3likevirus|s__Mycobacterium_phage_Rizal	0	0	0	0	0	0	0	0	0	0	0	0	0	0	0	0	0	0	0	0.01499
k__Viruses|p__Viruses_noname|c__Viruses_noname|o__Caudovirales|f__Myoviridae|g__I3likevirus|s__Mycobacterium_phage_Rizal|t__PRJNA31281	0	0	0	0	0	0	0	0	0	0	0	0	0	0	0	0	0	0	0	0.01499
k__Viruses|p__Viruses_noname|c__Viruses_noname|o__Caudovirales|f__Podoviridae	0	0	0	0	0	0	0	0	0	0	0	0	0	0	0	0	0	0	0	0.00125
k__Viruses|p__Viruses_noname|c__Viruses_noname|o__Caudovirales|f__Podoviridae|g__Bppunalikevirus	0	0	0	0	0	0	0	0	0	0	0	0	0	0	0	0	0	0	0	0.00125
k__Viruses|p__Viruses_noname|c__Viruses_noname|o__Caudovirales|f__Podoviridae|g__Bppunalikevirus|s__Bppunalikevirus_unclassified	0	0	0	0	0	0	0	0	0	0	0	0	0	0	0	0	0	0	0	0.00125
k__Viruses|p__Viruses_noname|c__Viruses_noname|o__Caudovirales|f__Siphoviridae	0	0	0	0	0	0	0	0	0	0	0	0	0	0	0	0	0	0	0	1.08725
k__Viruses|p__Viruses_noname|c__Viruses_noname|o__Caudovirales|f__Siphoviridae|g__Siphoviridae_noname	0	0	0	0	0	0	0	0	0	0	0	0	0	0	0	0	0	0	0	1.08725
k__Viruses|p__Viruses_noname|c__Viruses_noname|o__Caudovirales|f__Siphoviridae|g__Siphoviridae_noname|s__Streptococcus_phage_PH10	0	0	0	0	0	0	0	0	0	0	0	0	0	0	0	0	0	0	0	0.28381
k__Viruses|p__Viruses_noname|c__Viruses_noname|o__Caudovirales|f__Siphoviridae|g__Siphoviridae_noname|s__Streptococcus_phage_PH10|t__PRJNA38365	0	0	0	0	0	0	0	0	0	0	0	0	0	0	0	0	0	0	0	0.28381
k__Viruses|p__Viruses_noname|c__Viruses_noname|o__Caudovirales|f__Siphoviridae|g__Siphoviridae_noname|s__Streptococcus_phage_SM1	0	0	0	0	0	0	0	0	0	0	0	0	0	0	0	0	0	0	0	0.80344
k__Viruses|p__Viruses_noname|c__Viruses_noname|o__Caudovirales|f__Siphoviridae|g__Siphoviridae_noname|s__Streptococcus_phage_SM1|t__PRJNA14295	0	0	0	0	0	0	0	0	0	0	0	0	0	0	0	0	0	0	0	0.80344
k__Viruses|p__Viruses_noname|c__Viruses_noname|o__Viruses_noname	0	0.05229	0	0	0	0	0	0	0	0	0	0.01486	0	0	0	0	0	0.54769	0	0
k__Viruses|p__Viruses_noname|c__Viruses_noname|o__Viruses_noname|f__Narnaviridae	0	0.05229	0	0	0	0	0	0	0	0	0	0	0	0	0	0	0	0	0	0
k__Viruses|p__Viruses_noname|c__Viruses_noname|o__Viruses_noname|f__Narnaviridae|g__Mitovirus	0	0.05229	0	0	0	0	0	0	0	0	0	0	0	0	0	0	0	0	0	0
k__Viruses|p__Viruses_noname|c__Viruses_noname|o__Viruses_noname|f__Narnaviridae|g__Mitovirus|s__Ophiostoma_mitovirus_6	0	0.05229	0	0	0	0	0	0	0	0	0	0	0	0	0	0	0	0	0	0
k__Viruses|p__Viruses_noname|c__Viruses_noname|o__Viruses_noname|f__Narnaviridae|g__Mitovirus|s__Ophiostoma_mitovirus_6|t__PRJNA14844	0	0.05229	0	0	0	0	0	0	0	0	0	0	0	0	0	0	0	0	0	0
k__Viruses|p__Viruses_noname|c__Viruses_noname|o__Viruses_noname|f__Potyviridae	0	0	0	0	0	0	0	0	0	0	0	0.01486	0	0	0	0	0	0	0	0
k__Viruses|p__Viruses_noname|c__Viruses_noname|o__Viruses_noname|f__Potyviridae|g__Potyvirus	0	0	0	0	0	0	0	0	0	0	0	0.01486	0	0	0	0	0	0	0	0
k__Viruses|p__Viruses_noname|c__Viruses_noname|o__Viruses_noname|f__Potyviridae|g__Potyvirus|s__Dasheen_mosaic_virus	0	0	0	0	0	0	0	0	0	0	0	0.01486	0	0	0	0	0	0	0	0
k__Viruses|p__Viruses_noname|c__Viruses_noname|o__Viruses_noname|f__Potyviridae|g__Potyvirus|s__Dasheen_mosaic_virus|t__PRJNA15388	0	0	0	0	0	0	0	0	0	0	0	0.01486	0	0	0	0	0	0	0	0
k__Viruses|p__Viruses_noname|c__Viruses_noname|o__Viruses_noname|f__Retroviridae	0	0	0	0	0	0	0	0	0	0	0	0	0	0	0	0	0	0.13827	0	0
k__Viruses|p__Viruses_noname|c__Viruses_noname|o__Viruses_noname|f__Retroviridae|g__Gammaretrovirus	0	0	0	0	0	0	0	0	0	0	0	0	0	0	0	0	0	0.13827	0	0
k__Viruses|p__Viruses_noname|c__Viruses_noname|o__Viruses_noname|f__Retroviridae|g__Gammaretrovirus|s__Porcine_type_C_oncovirus	0	0	0	0	0	0	0	0	0	0	0	0	0	0	0	0	0	0.13827	0	0
k__Viruses|p__Viruses_noname|c__Viruses_noname|o__Viruses_noname|f__Retroviridae|g__Gammaretrovirus|s__Porcine_type_C_oncovirus|t__PRJNA14126	0	0	0	0	0	0	0	0	0	0	0	0	0	0	0	0	0	0.13827	0	0
k__Viruses|p__Viruses_noname|c__Viruses_noname|o__Viruses_noname|f__Viruses_noname	0	0	0	0	0	0	0	0	0	0	0	0	0	0	0	0	0	0.40942	0	0
k__Viruses|p__Viruses_noname|c__Viruses_noname|o__Viruses_noname|f__Viruses_noname|g__Viruses_noname	0	0	0	0	0	0	0	0	0	0	0	0	0	0	0	0	0	0.40942	0	0
k__Viruses|p__Viruses_noname|c__Viruses_noname|o__Viruses_noname|f__Viruses_noname|g__Viruses_noname|s__Leucas_zeylanica_yellow_vein_virus_satellite_DNA_beta	0	0	0	0	0	0	0	0	0	0	0	0	0	0	0	0	0	0.40942	0	0
k__Viruses|p__Viruses_noname|c__Viruses_noname|o__Viruses_noname|f__Viruses_noname|g__Viruses_noname|s__Leucas_zeylanica_yellow_vein_virus_satellite_DNA_beta|t__PRJNA41305	0	0	0	0	0	0	0	0	0	0	0	0	0	0	0	0	0	0.40942	0	0

## Sheet: Table S4 
Table S4 - Microbial alignments
	Bacteroidetes oral taxon 274					Desulfobulbus oral taxon 041					Eubacterium saphenum					Fretibacterium fastidiosum					Porphyromonas gingivalis					Pseudopropionibacterium_propionicum					Streptococcus sanguinis					Tannerella forsythia					Treponema denticola
Sample ID	readcounts	coverage	depth (1X)	depth (3X)	damage	readcounts	coverage	depth (1X)	depth (3X)	damage	readcounts	coverage	depth (1X)	depth (3X)	damage	readcounts	coverage	depth (1X)	depth (3X)	damage	readcounts	coverage	depth (1X)	depth (3X)	damage	readcounts	coverage	depth (1X)	depth (3X)	damage	readcounts	coverage	depth (1X)	depth (3X)	damage	readcounts	coverage	depth (1X)	depth (3X)	damage	readcounts	coverage	depth (1X)	depth (3X)	damage
2081	12382	0.3889	0.3021	0.0139	0.138443	16547	1.0964	0.532	0.1142	0.0912969	9865	0.44	0.2129	0.0533	0.100712	22888	0.3762	0.228	0.0315	0.0779736	2203	0.0404	0.0352	0.001	0.105461	85975	1.1541	0.5801	0.1509	0.0823301	5331	0.1097	0.0962	0.0017	0.0779221	12240	0.1588	0.1393	0.0022	0.142126	15005	0.2531	0.2123	0.0049	0.111111
2082	42277	1.5577	0.697	0.2336	0.069429	35698	2.6379	0.7384	0.3994	0.0671586	6226	0.3144	0.1615	0.0382	0.0584112	24181	0.4491	0.2599	0.0368	0.0464988	3339	0.068	0.0616	0.0009	0.0860077	156716	2.3623	0.7562	0.4023	0.0542422	42491	0.9415	0.4585	0.121	0.0494196	24974	0.3659	0.2769	0.0155	0.0740088	34951	0.7007	0.456	0.0535	0.061978
2083	36896	1.4842	0.6526	0.2258	0.0870006	19137	1.6871	0.6625	0.2384	0.0759746	3375	0.1882	0.0926	0.0251	0.0843558	27869	0.5892	0.305	0.0592	0.0639421	5314	0.1257	0.0884	0.0078	0.104382	107827	1.673	0.6601	0.2683	0.0673578	7211	0.1628	0.1353	0.0039	0.0784314	16934	0.2716	0.2142	0.0096	0.0885677	29196	0.6449	0.4254	0.0482	0.0897459
2084	2380	0.0921	0.0854	0.0004	0.0696325	40226	3.0577	0.7395	0.4648	0.0747882	3405	0.1751	0.1202	0.0123	0.0736278	27065	0.5297	0.2925	0.0503	0.0565906	7484	0.1634	0.0948	0.0166	0.0983696	15423	0.2399	0.2037	0.0039	0.0668587	956	0.0201	0.0195	0.0001	0.0888889	24323	0.378	0.2319	0.0341	0.0773481	15362	0.3068	0.2406	0.0106	0.078974
2086	8997	0.3795	0.294	0.0135	0.0811232	28754	2.5474	0.7428	0.3896	0.0807914	3417	0.2028	0.1126	0.0234	0.0724432	13291	0.2854	0.1719	0.0201	0.0538071	2964	0.0745	0.0604	0.0031	0.0935754	27452	0.4655	0.3404	0.023	0.0715115	1260	0.0278	0.0268	0.0001	0.0653846	12524	0.2162	0.1489	0.0102	0.092446	19350	0.4455	0.3353	0.0184	0.0811838
2087	10813	0.4687	0.3491	0.0215	0.0959964	4993	0.4344	0.3119	0.02	0.0789648	1363	0.0816	0.0625	0.0036	0.0869565	5872	0.1275	0.1031	0.0042	0.0529101	1665	0.0418	0.0386	0.0003	0.0775623	80120	1.3971	0.6131	0.2075	0.0746017	38020	1.0133	0.439	0.1417	0.0850487	4714	0.0832	0.0752	0.0008	0.0909091	6563	0.1513	0.1355	0.0014	0.0816812
2089	46810	2.2584	0.742	0.381	0.119886	8482	0.8029	0.4562	0.0681	0.10082	4963	0.3477	0.1974	0.0361	0.121181	6947	0.165	0.1217	0.0079	0.073031	6186	0.1771	0.1035	0.015	0.122746	72125	1.2687	0.6087	0.1775	0.0887406	30098	0.8502	0.4091	0.1082	0.100437	15094	0.3006	0.2016	0.0214	0.109569	35937	0.9763	0.5521	0.106	0.126363
2090	2729	0.111	0.1024	0.0006	0.105175	22543	1.8216	0.5978	0.2632	0.0820174	4539	0.2558	0.1542	0.025	0.0872928	7457	0.1591	0.1101	0.0078	0.0647668	6493	0.1387	0.1216	0.0023	0.110519	9181	0.15	0.1353	0.0012	0.0628366	996	0.0206	0.0202	0	0.06	17755	0.2825	0.225	0.0085	0.105334	6705	0.1489	0.1351	0.0009	0.077708
2091	2143	0.0836	0.0783	0.0002	0.118812	4257	0.3339	0.2454	0.0124	0.110247	4384	0.2606	0.1965	0.013	0.107454	2365	0.0453	0.0414	0.0006	0.0811518	547	0.0122	0.0116	0.0001	0.08	9113	0.1396	0.1243	0.0014	0.0913493	12104	0.3072	0.2178	0.0188	0.0891938	3419	0.0571	0.0524	0.0005	0.100967	3580	0.0803	0.0754	0.0003	0.105193
2092	180867	6.9245	0.8823	0.765	0.0666838	125292	9.9521	0.7238	0.6751	0.0564561	94663	5.5646	0.7887	0.6763	0.0772372	73658	1.5334	0.5973	0.2086	0.0616524	30312	0.6527	0.3552	0.0416	0.0719936	274958	3.9262	0.8538	0.6198	0.0504597	13731	0.286	0.2177	0.0128	0.0532252	117977	1.7847	0.725	0.2911	0.083126	90217	1.9064	0.7134	0.3184	0.0651262
2093	24904	1.2641	0.6023	0.1753	0.0934126	6929	0.6466	0.4047	0.046	0.0924905	10014	0.7133	0.4422	0.0629	0.0989358	7223	0.178	0.1493	0.0039	0.0742747	23032	0.6503	0.4337	0.0444	0.107383	23722	0.4179	0.3003	0.023	0.0709195	47494	1.3021	0.4884	0.1756	0.0800132	9860	0.1965	0.1527	0.0076	0.089676	9008	0.2328	0.1928	0.0049	0.099418
2094	30256	1.2041	0.612	0.1575	0.0625567	17174	1.3722	0.5796	0.1559	0.0628859	96962	6.1935	0.8288	0.7138	0.0707197	47637	1.0674	0.4844	0.1293	0.0527211	20118	0.3876	0.275	0.0203	0.0655367	88684	1.3916	0.6267	0.2084	0.0494179	11431	0.2595	0.2016	0.0097	0.0625	134393	2.1594	0.7579	0.3709	0.0755451	31004	0.6845	0.4414	0.0531	0.0649807
2095	73189	3.4548	0.8495	0.5679	0.0685632	68054	6.5975	0.8388	0.7321	0.061136	2623	0.1589	0.1089	0.0112	0.0642202	36202	0.8547	0.3813	0.1178	0.0541455	24562	0.626	0.394	0.0449	0.0763968	64715	1.0964	0.5661	0.1376	0.0553607	32385	0.8348	0.2329	0.0743	0.0469625	54450	1.0317	0.3879	0.1632	0.0647922	44790	1.0771	0.5718	0.1291	0.0710496
2096	35295	1.4433	0.656	0.211	0.0977839	27073	2.2937	0.6909	0.3528	0.0820122	30078	1.8976	0.6857	0.3056	0.10355	24976	0.5512	0.3528	0.0407	0.0741478	8917	0.1906	0.1501	0.008	0.0943223	115180	1.7713	0.7284	0.2732	0.0706299	214144	5.0358	0.7773	0.5489	0.0790095	24193	0.407	0.2921	0.0209	0.0993555	16829	0.3688	0.2833	0.0132	0.0913814
2097	51826	2.2652	0.7608	0.3726	0.0478775	28510	2.6281	0.7624	0.4153	0.0546653	49704	3.1608	0.7747	0.5466	0.0566741	37278	0.8103	0.3891	0.079	0.0474308	16429	0.3725	0.2431	0.0264	0.0551091	236692	3.7003	0.8243	0.5713	0.0419522	160350	4	0.7309	0.4864	0.0470107	146030	2.451	0.7994	0.4459	0.0613418	32357	0.7505	0.471	0.0631	0.0514286
2099	8798	0.3146	0.2513	0.0097	0.0559036	16247	1.2372	0.5397	0.1455	0.0535635	9578	0.5085	0.3003	0.045	0.0556112	16727	0.3233	0.1848	0.0218	0.0441575	80308	1.7942	0.6998	0.3073	0.0659822	159440	2.2895	0.7154	0.3834	0.0402969	4365	0.0911	0.0827	0.0007	0.0598626	110614	1.7127	0.7113	0.2745	0.0696188	12413	0.2424	0.2001	0.006	0.0611496
2100	1873	0.0753	0.072	0.0001	0.0936768	1433	0.1135	0.1006	0.002	0.0683962	680	0.0387	0.0376	0.0001	0.0658683	949	0.0188	0.0183	0	0.0573477	930	0.0197	0.0193	0	0.0661765	8468	0.1284	0.1172	0.0008	0.0490304	3451	0.0765	0.071	0.0004	0.0558376	1636	0.0264	0.0259	0	0.0708447	1205	0.0252	0.0247	0	0.0785124
2102	2061	0.0705	0.0666	0.0004	0.0801527	13449	0.8317	0.4489	0.0732	0.0674669	3582	0.1647	0.1093	0.0132	0.0934256	6161	0.1007	0.0787	0.004	0.0558583	2819	0.0496	0.0432	0.0014	0.0819462	8658	0.1125	0.104	0.0005	0.0627364	3063	0.062	0.0583	0.0002	0.0740741	5555	0.0732	0.0585	0.0026	0.0799722	6740	0.1154	0.1049	0.0009	0.0873168
2103	36138	1.0398	0.5558	0.1214	0.102493	26804	1.525	0.6079	0.2062	0.0983347	3188	0.1343	0.1005	0.007	0.0889527	11295	0.1656	0.1238	0.0079	0.074813	2222	0.0391	0.0361	0.0004	0.0898305	26281	0.3212	0.2553	0.0098	0.0777722	23932	0.4316	0.2743	0.0354	0.0827203	20204	0.2431	0.1762	0.0134	0.100905	16525	0.2617	0.2146	0.0063	0.115958
2104	34703	1.1764	0.5479	0.1555	0.080444	7296	0.4961	0.323	0.027	0.0660884	34048	1.6389	0.6655	0.2663	0.0818792	12887	0.2267	0.1803	0.0075	0.0621903	7350	0.1392	0.0931	0.0097	0.0850939	164864	2.0287	0.5351	0.2764	0.0548909	544584	10.7967	0.7782	0.6218	0.0685949	28605	0.3776	0.2893	0.0145	0.094447	26908	0.4872	0.3518	0.0232	0.0888807

## Sheet: Table S5 
Table S5 - Human alignment
Sample ID	reads aligned to hg19 (q25, deduplicated)	dupliation rate	mean coverage	Breadth (1X)	frequency of 5' C to T transitions	Genetic sex
2081	31487	0.09	0.0007	0.0007	0.02	The sample is consistent with XY but not XX
2082	7856	0.09	0.0001	0.0001	0.06	The sample is consistent with XY but not XX
2083	12019	0.09	0.0002	0.0002	0.11	XX
2084	7012	0.09	0.0001	0.0001	0.08	XX
2086	4173	0.06	0.0001	0.0001	0.06	XX
2087	2481	0.08	0	0	0.06	XX
2089	8040	0.08	0.0002	0.0002	0.16	XX
2090	8690	0.09	0.0001	0.0001	0.1	The sample is consistent with XY but not XX
2091	6200	0.09	0.0001	0.0001	0.14	The sample is consistent with XX but not XY
2092	42410	0.08	0.0007	0.0007	0.09	XX
2093	15635	0.1	0.0003	0.0003	0.14	XY
2094	20561	0.08	0.0003	0.0003	0.07	The sample could not be assigned
2095	16788	0.09	0.0003	0.0003	0.1	XX
2096	16544	0.08	0.0002	0.0002	0.11	The sample could not be assigned
2097	18007	0.09	0.0003	0.0003	0.06	The sample is consistent with XY but not XX
2099	17097	0.07	0.0002	0.0002	0.06	XY
2100	4492	0.05	0.0001	0.0001	0.06	XX
2102	16883	0.09	0.0002	0.0002	0.1	XX
2103	11600	0.1	0.0002	0.0002	0.07	The sample is consistent with XX but not XY
2104	47520	0.08	0.0006	0.0006	0.12	XX

## Sheet: Table S6 
Table S6 - Species correlation to Methanobrevibacter abundance
Taxa	Spearman correlation	p
Pseudomonas_unclassified	0.389257	9.67e-05
Streptococcus_anginosus	0.337766	0.000815
Filifactor_alocis	0.332822	0.000983
Deinococcus_unclassified	0.269227	0.008333
Olsenella_unclassified	0.26061	0.01075
Actinomyces_cardiffensis	0.256908	0.011964
Brevibacterium_unclassified	0.234127	0.022394
Collinsella_unclassified	0.206038	0.045159
Pseudoramibacter_alactolyticus	0.205109	0.046158
Prevotella_saccharolytica	-0.20229	0.04931
Haemophilus_parainfluenzae	-0.20318	0.048287
Actinomyces_massiliensis	-0.20547	0.045767
Actinomyces_naeslundii	-0.20698	0.04416
Eubacteriaceae_bacterium_OBRC8	-0.21056	0.040547
Veillonella_parvula	-0.22083	0.031518
Neisseria_unclassified	-0.23109	0.024247
Johnsonella_ignava	-0.23571	0.021477
Campylobacter_gracilis	-0.23646	0.021054
Capnocytophaga_sp_oral_taxon_329	-0.23773	0.020355
Candidatus_Prevotella_conceptionensis	-0.23865	0.019859
Aggregatibacter_segnis	-0.25207	0.013731
Streptococcus_gordonii	-0.2555	0.012457
Neisseria_sicca	-0.25867	0.011373
Rothia_aeria	-0.26092	0.010653
Leptotrichia_unclassified	-0.26171	0.010412
Prevotella_intermedia	-0.26227	0.010242
Riemerella_unclassified	-0.26979	0.008194
Cardiobacterium_hominis	-0.27395	0.007223
Campylobacter_showae	-0.27685	0.006607
Granulicatella_adiacens	-0.27765	0.006448
Eubacterium_yurii	-0.28085	0.005835
Lachnospiraceae_oral_taxon_107	-0.28457	0.005191
Capnocytophaga_granulosa	-0.2864	0.004898
Bacteroidetes_oral_taxon_274	-0.28682	0.004832
Propionibacterium_propionicum	-0.2908	0.004251
Porphyromonas_catoniae	-0.29228	0.004052
Capnocytophaga_gingivalis	-0.29238	0.004038
Eikenella_corrodens	-0.29822	0.003332
Neisseria_macacae	-0.30464	0.002685
Cardiobacterium_valvarum	-0.3072	0.00246
Corynebacterium_matruchotii	-0.31012	0.002225
Abiotrophia_defectiva	-0.31551	0.001843
Neisseria_elongata	-0.31651	0.001779
Streptococcus_sanguinis	-0.32696	0.001221
Capnocytophaga_unclassified	-0.32779	0.001184
Capnocytophaga_ochracea	-0.34253	0.000679
Prevotella_loescheii	-0.34379	0.000647
Lautropia_mirabilis	-0.35814	0.000366

## Sheet: Table S7
Table S7 - Metagenome assembled genomes
Genome	Genome size (bp)	#Contigs	N50 (bp)	Mean contig length (bp)	Longest contig (bp)	Completeness (%)	Contamination (%)
calc_2081.bin.2	1571507	340	4736	4622.08	21947	50.77	2.73
calc_2081.bin.3	585956	60	12494	9765.93	30902	58.12	1.98
calc_2082.bin.3	698077	63	17951	11080.6	77151	58.14	1.85
calc_2082.bin.4	1344615	223	6681	6029.66	27997	85.3	0.8
calc_2083.bin.1	868915	198	4705	4388.46	12865	54.67	0.35
calc_2083.bin.3	2623645	188	19242	13955.6	64914	84.55	3.64
calc_2083.bin.5	810253	120	8152	6752.11	24340	59.87	0.16
calc_2083.bin.7	757171	181	4325	4183.27	10362	51.08	0
calc_2084.bin.3	2152522	364	6641	5913.52	21955	79.95	2.89
calc_2084.bin.4	655443	109	6998	6013.24	21131	54.1	1.14
calc_2084.bin.5	1360757	102	18829	13340.8	42059	93.83	2.72
calc_2084.bin.6	1961545	86	38949	22808.7	80505	98.13	0
calc_2084.bin.7	2369773	300	9953	7899.24	51986	79.34	2.5
calc_2086.bin.1	1518453	103	18977	14742.3	89862	88.8	0
calc_2086.bin.3	1905720	387	5172	4924.34	19472	63.99	2.83
calc_2086.bin.4	2861684	116	45405	24669.7	180020	100	0.6
calc_2086.bin.5	1445582	127	15212	11382.5	56604	94.28	1.06
calc_2089.bin.2	1369762	116	14957	11808.3	57134	91.35	0.44
calc_2089.bin.3	656115	37	26518	17732.8	49602	65.26	0.99
calc_2090.bin.1	1782592	347	5624	5137.15	21099	75.28	0.87
calc_2090.bin.2	762372	27	37386	28236	112970	58.48	0.93
calc_2090.bin.3	1536965	47	48281	32701.4	134832	98.58	3.55
calc_2090.bin.4	1892838	116	22764	16317.6	95501	99.2	0
calc_2090.bin.5	1965203	326	6550	6028.23	24547	79.43	1.69
calc_2091.bin.1	822230	44	28596	18687	87381	65.28	0.93
calc_2091.bin.3	1329215	59	28602	22529.1	97105	91.13	0
calc_2091.bin.4	1930247	114	25129	16932	68894	99.2	0
calc_2092.bin.1	1834916	119	24950	15419.5	83847	94.43	1.75
calc_2092.bin.11	1030681	228	4676	4520.53	13630	62.26	1.96
calc_2092.bin.4	1778511	346	5503	5140.21	27334	73.29	0
calc_2092.bin.6	1825579	335	5893	5449.49	20718	69.33	0.6
calc_2092.bin.9	1355383	227	6817	5970.85	22278	78.06	0.85
calc_2093.bin.1	2040728	83	36990	24587.1	152971	98.93	0
calc_2093.bin.2	1527002	142	15047	10753.5	43286	96.45	3.55
calc_2093.bin.3	1377131	67	32173	20554.2	76064	91.13	1.3
calc_2094.bin.1	873510	21	100190	41595.7	223383	59.57	0
calc_2094.bin.11	1565041	92	29307	17011.3	79483	97.56	2.35
calc_2094.bin.14	910316	17	77489	53548	179098	62.82	2.56
calc_2094.bin.2	1820833	339	5874	5371.19	29853	67.07	2.99
calc_2094.bin.3	630290	133	4797	4739.02	13442	53.58	1.09
calc_2094.bin.4	2179198	473	4833	4607.18	21369	63.2	0.59
calc_2094.bin.5	1638879	77	40221	21284.1	85108	96.88	3.55
calc_2094.bin.6	1284811	249	5758	5159.88	16492	80.45	0.35
calc_2094.bin.7	1990263	86	34663	23142.6	116297	99.2	0
calc_2094.bin.8	2318439	122	27799	19003.6	94390	100	0.15
calc_2095.bin.1	2167696	311	9128	6970.08	39891	86.59	1.01
calc_2095.bin.2	1531762	217	8380	7058.81	27537	77.97	0.81
calc_2095.bin.3	1500262	31	103317	48395.5	181272	93.62	0
calc_2095.bin.6	790943	33	36043	23968	127072	67.13	0
calc_2095.bin.8	1947795	107	30099	18203.7	81927	93.6	0
calc_2096.bin.1	1421683	121	17600	11749.4	54721	94.68	3.55
calc_2096.bin.3	2007698	88	39918	22814.8	102315	96	0
calc_2096.bin.5	1498900	28	131498	53532.1	277682	94.33	0
calc_2096.bin.6	1370391	46	47961	29791.1	108650	96.57	1.73
calc_2096.bin.8	781408	103	10362	7586.49	35347	56.56	1.39
calc_2097.bin.1	1631191	106	23393	15388.6	96227	93.26	1.06
calc_2097.bin.10	843710	7	178768	120530	323263	62.65	0.93
calc_2097.bin.11	1842621	437	4325	4216.52	14560	51.57	0.99
calc_2097.bin.2	2567771	254	13486	10109.3	41922	84.39	3.64
calc_2097.bin.3	1844567	174	14805	10601	49270	91.51	0.97
calc_2097.bin.4	1461234	64	40582	22831.8	74413	95.04	0
calc_2097.bin.5	1408563	309	4533	4558.46	32251	57.9	0
calc_2097.bin.7	1490480	41	57926	36353.2	164565	97.56	2.03
calc_2097.bin.9	1396108	25	104170	55844.3	227380	93.62	0
calc_2099.bin.1	827274	22	72204	37603.4	131998	58.72	0.85
calc_2099.bin.10	1351191	220	6879	6141.78	26788	81.83	2.36
calc_2099.bin.2	1663437	356	4832	4672.58	18456	63.35	1.82
calc_2099.bin.3	758516	83	15090	9138.75	29948	64.81	0
calc_2099.bin.4	648992	85	9020	7635.2	37479	53.28	2.56
calc_2099.bin.5	1971358	73	39478	27004.9	95888	98.93	0
calc_2099.bin.6	1511258	62	35202	24375.1	130552	97.08	1.22
calc_2099.bin.7	2622695	305	11650	8599	40536	97.19	3.1
calc_2099.bin.8	1361691	23	103273	59204	201273	92.2	0
calc_2099.bin.9	2179729	154	22582	14154.1	73096	92.91	2.54
calc_2102.bin.3	1372986	265	5712	5181.08	26798	52.41	2.8
calc_2104.bin.1	1467014	483	3103	3037.3	21581	61.03	1.19

## Sheet: Table S8 
Table S8 - Taxonomic identification of MAGs
Genome	SGB ID	Taxa level	Taxonomy	Average distance
calc_2081.bin.2	kSGB_17621	Species	k__Bacteria|p__Chloroflexi|c__Anaerolineae|o__Anaerolineales|f__Anaerolineaceae|g__Anaerolineaceae_unclassified|s__Anaerolineaceae_bacterium_oral_taxon_439|t__SGB17621	0.02656
calc_2081.bin.3	kSGB_17621	Species	k__Bacteria|p__Chloroflexi|c__Anaerolineae|o__Anaerolineales|f__Anaerolineaceae|g__Anaerolineaceae_unclassified|s__Anaerolineaceae_bacterium_oral_taxon_439|t__SGB17621	0.250592
calc_2082.bin.3	uSGB_19883	Family	k__Bacteria|p__Candidatus_Saccharibacteria|c__Candidatus_Saccharibacteria_unclassified|o__Candidatus_Saccharibacteria_unclassified|f__Candidatus_Saccharibacteria_unclassified|g__GGB12795|s__GGB12795_SGB19883|t__SGB19883	0.0478405
calc_2082.bin.4	kSGB_715	Species	k__Archaea|p__Euryarchaeota|c__Methanobacteria|o__Methanobacteriales|f__Methanobacteriaceae|g__Methanobrevibacter|s__Methanobrevibacter_woesei|t__SGB715	0.221507
calc_2083.bin.1	kSGB_3932	Species	k__Bacteria|p__Firmicutes|c__Clostridia|o__Clostridiales|f__Clostridiales_Family_XIII_Incertae_Sedis|g__Clostridiales_Family_XIII_Incertae_Sedis_unclassified|s__Eubacterium_minutum|t__SGB3932	0.171813
calc_2083.bin.3	kSGB_17621	Species	k__Bacteria|p__Chloroflexi|c__Anaerolineae|o__Anaerolineales|f__Anaerolineaceae|g__Anaerolineaceae_unclassified|s__Anaerolineaceae_bacterium_oral_taxon_439|t__SGB17621	0.0138345
calc_2083.bin.5	kSGB_6628	Species	k__Bacteria|p__Firmicutes|c__Tissierellia|o__Tissierellales|f__Peptoniphilaceae|g__Peptoniphilus|s__Peptoniphilus_sp_oral_taxon_386|t__SGB6628	0.26803
calc_2083.bin.7	kSGB_3932	Species	k__Bacteria|p__Firmicutes|c__Clostridia|o__Clostridiales|f__Clostridiales_Family_XIII_Incertae_Sedis|g__Clostridiales_Family_XIII_Incertae_Sedis_unclassified|s__Eubacterium_minutum|t__SGB3932	0.0394391
calc_2084.bin.3	uSGB_14348	Other	k__Bacteria|p__Actinobacteria|c__CFGB2990|o__OFGB2990|f__FGB2990|g__GGB9367|s__GGB9367_SGB14348|t__SGB14348	0.064418
calc_2084.bin.4	uSGB_18115	Other	k__Bacteria|p__Proteobacteria|c__CFGB3613|o__OFGB3613|f__FGB3613|g__GGB11396|s__GGB11396_SGB18115|t__SGB18115	0.329613
calc_2084.bin.5	kSGB_24946	Species	k__Bacteria|p__Firmicutes|c__Clostridia|o__Clostridiales|f__Peptostreptococcaceae|g__Peptostreptococcaceae_unclassified|s__Peptostreptococcaceae_bacterium_pGA_8|t__SGB24946	0.287309
calc_2084.bin.6	kSGB_720	Species	k__Archaea|p__Euryarchaeota|c__Methanobacteria|o__Methanobacteriales|f__Methanobacteriaceae|g__Methanobrevibacter|s__Methanobrevibacter_oralis|t__SGB720	0.166759
calc_2084.bin.7	kSGB_17621	Species	k__Bacteria|p__Chloroflexi|c__Anaerolineae|o__Anaerolineales|f__Anaerolineaceae|g__Anaerolineaceae_unclassified|s__Anaerolineaceae_bacterium_oral_taxon_439|t__SGB17621	0.0171693
calc_2086.bin.1	kSGB_715	Species	k__Archaea|p__Euryarchaeota|c__Methanobacteria|o__Methanobacteriales|f__Methanobacteriaceae|g__Methanobrevibacter|s__Methanobrevibacter_woesei|t__SGB715	0.216847
calc_2086.bin.3	kSGB_17621	Species	k__Bacteria|p__Chloroflexi|c__Anaerolineae|o__Anaerolineales|f__Anaerolineaceae|g__Anaerolineaceae_unclassified|s__Anaerolineaceae_bacterium_oral_taxon_439|t__SGB17621	0.0248661
calc_2086.bin.4	uSGB_14348	Other	k__Bacteria|p__Actinobacteria|c__CFGB2990|o__OFGB2990|f__FGB2990|g__GGB9367|s__GGB9367_SGB14348|t__SGB14348	0.0600823
calc_2086.bin.5	kSGB_24947	Species	k__Bacteria|p__Firmicutes|c__Clostridia|o__Clostridiales|f__Lachnospiraceae|g__Lachnospiraceae_unclassified|s__Lachnospiraceae_bacterium_oral_taxon_500|t__SGB24947	0.245371
calc_2089.bin.2	kSGB_24947	Species	k__Bacteria|p__Firmicutes|c__Clostridia|o__Clostridiales|f__Lachnospiraceae|g__Lachnospiraceae_unclassified|s__Lachnospiraceae_bacterium_oral_taxon_500|t__SGB24947	0.256381
calc_2089.bin.3	uSGB_19777	Other	k__Bacteria|p__Firmicutes|c__CFGB4342|o__OFGB4342|f__FGB4342|g__GGB12759|s__GGB12759_SGB19777|t__SGB19777	0.273629
calc_2090.bin.1	uSGB_14348	Other	k__Bacteria|p__Actinobacteria|c__CFGB2990|o__OFGB2990|f__FGB2990|g__GGB9367|s__GGB9367_SGB14348|t__SGB14348	0.0699858
calc_2090.bin.2	uSGB_19883	Family	k__Bacteria|p__Candidatus_Saccharibacteria|c__Candidatus_Saccharibacteria_unclassified|o__Candidatus_Saccharibacteria_unclassified|f__Candidatus_Saccharibacteria_unclassified|g__GGB12795|s__GGB12795_SGB19883|t__SGB19883	0.0491068
calc_2090.bin.3	kSGB_6627	Species	k__Bacteria|p__Firmicutes|c__Clostridia|o__Clostridiales|f__Clostridiales_Family_XIII_Incertae_Sedis|g__Clostridiales_Family_XIII_Incertae_Sedis_unclassified|s__Eubacterium_nodatum|t__SGB6627	0.268933
calc_2090.bin.4	kSGB_720	Species	k__Archaea|p__Euryarchaeota|c__Methanobacteria|o__Methanobacteriales|f__Methanobacteriaceae|g__Methanobrevibacter|s__Methanobrevibacter_oralis|t__SGB720	0.184461
calc_2090.bin.5	uSGB_26545	Other	k__Bacteria|p__Synergistetes|c__CFGB6188|o__OFGB6188|f__FGB6188|g__GGB17919|s__GGB17919_SGB26545|t__SGB26545	0.328965
calc_2091.bin.1	uSGB_18115	Other	k__Bacteria|p__Proteobacteria|c__CFGB3613|o__OFGB3613|f__FGB3613|g__GGB11396|s__GGB11396_SGB18115|t__SGB18115	0.32318
calc_2091.bin.3	kSGB_24947	Species	k__Bacteria|p__Firmicutes|c__Clostridia|o__Clostridiales|f__Lachnospiraceae|g__Lachnospiraceae_unclassified|s__Lachnospiraceae_bacterium_oral_taxon_500|t__SGB24947	0.239237
calc_2091.bin.4	kSGB_720	Species	k__Archaea|p__Euryarchaeota|c__Methanobacteria|o__Methanobacteriales|f__Methanobacteriaceae|g__Methanobrevibacter|s__Methanobrevibacter_oralis|t__SGB720	0.16437
calc_2092.bin.1	kSGB_6626	Species	k__Bacteria|p__Firmicutes|c__Clostridia|o__Clostridiales|f__Peptostreptococcaceae|g__Peptostreptococcaceae_unclassified|s__Peptostreptococcaceae_bacterium_oral_taxon_113|t__SGB6626	0.0162955
calc_2092.bin.11	kSGB_6627	Species	k__Bacteria|p__Firmicutes|c__Clostridia|o__Clostridiales|f__Clostridiales_Family_XIII_Incertae_Sedis|g__Clostridiales_Family_XIII_Incertae_Sedis_unclassified|s__Eubacterium_nodatum|t__SGB6627	0.248168
calc_2092.bin.4	uSGB_17523	Family	k__Bacteria|p__Synergistetes|c__Synergistia|o__Synergistales|f__Synergistaceae|g__GGB10852|s__GGB10852_SGB17523|t__SGB17523	0.0352705
calc_2092.bin.6	kSGB_8831	Species	k__Bacteria|p__Proteobacteria|c__Deltaproteobacteria|o__Desulfobacterales|f__Desulfobulbaceae|g__Desulfobulbus|s__Desulfobulbus_oralis|t__SGB8831	0.0259072
calc_2092.bin.9	kSGB_3932	Species	k__Bacteria|p__Firmicutes|c__Clostridia|o__Clostridiales|f__Clostridiales_Family_XIII_Incertae_Sedis|g__Clostridiales_Family_XIII_Incertae_Sedis_unclassified|s__Eubacterium_minutum|t__SGB3932	0.0233433
calc_2093.bin.1	kSGB_720	Species	k__Archaea|p__Euryarchaeota|c__Methanobacteria|o__Methanobacteriales|f__Methanobacteriaceae|g__Methanobrevibacter|s__Methanobrevibacter_oralis|t__SGB720	0.156865
calc_2093.bin.2	kSGB_6627	Species	k__Bacteria|p__Firmicutes|c__Clostridia|o__Clostridiales|f__Clostridiales_Family_XIII_Incertae_Sedis|g__Clostridiales_Family_XIII_Incertae_Sedis_unclassified|s__Eubacterium_nodatum|t__SGB6627	0.243114
calc_2093.bin.3	kSGB_24946	Species	k__Bacteria|p__Firmicutes|c__Clostridia|o__Clostridiales|f__Peptostreptococcaceae|g__Peptostreptococcaceae_unclassified|s__Peptostreptococcaceae_bacterium_pGA_8|t__SGB24946	0.25242
calc_2094.bin.1	kSGB_24946	Species	k__Bacteria|p__Firmicutes|c__Clostridia|o__Clostridiales|f__Peptostreptococcaceae|g__Peptostreptococcaceae_unclassified|s__Peptostreptococcaceae_bacterium_pGA_8|t__SGB24946	0.26546
calc_2094.bin.11	kSGB_6628	Species	k__Bacteria|p__Firmicutes|c__Tissierellia|o__Tissierellales|f__Peptoniphilaceae|g__Peptoniphilus|s__Peptoniphilus_sp_oral_taxon_386|t__SGB6628	0.25242
calc_2094.bin.14	uSGB_19907	Family	k__Bacteria|p__Candidatus_Saccharibacteria|c__Candidatus_Saccharibacteria_unclassified|o__Candidatus_Saccharibacteria_unclassified|f__Candidatus_Saccharibacteria_unclassified|g__GGB12798|s__GGB12798_SGB19907|t__SGB19907	0.0494626
calc_2094.bin.2	kSGB_17621	Species	k__Bacteria|p__Chloroflexi|c__Anaerolineae|o__Anaerolineales|f__Anaerolineaceae|g__Anaerolineaceae_unclassified|s__Anaerolineaceae_bacterium_oral_taxon_439|t__SGB17621	0.0229746
calc_2094.bin.3	kSGB_3945	Species	k__Bacteria|p__Firmicutes|c__Clostridia|o__Clostridiales|f__Clostridiales_Family_XIII_Incertae_Sedis|g__Clostridiales_Family_XIII_Incertae_Sedis_unclassified|s__Eubacterium_saphenum|t__SGB3945	0.0385904
calc_2094.bin.4	uSGB_15877	Family	k__Bacteria|p__Actinobacteria|c__Actinobacteria|o__Actinomycetales|f__Actinomycetaceae|g__GGB10016|s__GGB10016_SGB15877|t__SGB15877	0.0440239
calc_2094.bin.5	kSGB_6627	Species	k__Bacteria|p__Firmicutes|c__Clostridia|o__Clostridiales|f__Clostridiales_Family_XIII_Incertae_Sedis|g__Clostridiales_Family_XIII_Incertae_Sedis_unclassified|s__Eubacterium_nodatum|t__SGB6627	0.186442
calc_2094.bin.6	kSGB_3932	Species	k__Bacteria|p__Firmicutes|c__Clostridia|o__Clostridiales|f__Clostridiales_Family_XIII_Incertae_Sedis|g__Clostridiales_Family_XIII_Incertae_Sedis_unclassified|s__Eubacterium_minutum|t__SGB3932	0.0258179
calc_2094.bin.7	kSGB_720	Species	k__Archaea|p__Euryarchaeota|c__Methanobacteria|o__Methanobacteriales|f__Methanobacteriaceae|g__Methanobrevibacter|s__Methanobrevibacter_oralis|t__SGB720	0.175878
calc_2094.bin.8	uSGB_17523	Family	k__Bacteria|p__Synergistetes|c__Synergistia|o__Synergistales|f__Synergistaceae|g__GGB10852|s__GGB10852_SGB17523|t__SGB17523	0.305177
calc_2095.bin.1	uSGB_14348	Other	k__Bacteria|p__Actinobacteria|c__CFGB2990|o__OFGB2990|f__FGB2990|g__GGB9367|s__GGB9367_SGB14348|t__SGB14348	0.0603699
calc_2095.bin.2	kSGB_8030	Species	k__Bacteria|p__Firmicutes|c__Bacilli|o__Lactobacillales|f__Streptococcaceae|g__Streptococcus|s__Streptococcus_sinensis|t__SGB8030	0.0358185
calc_2095.bin.3	kSGB_6626	Species	k__Bacteria|p__Firmicutes|c__Clostridia|o__Clostridiales|f__Peptostreptococcaceae|g__Peptostreptococcaceae_unclassified|s__Peptostreptococcaceae_bacterium_oral_taxon_113|t__SGB6626	0.259057
calc_2095.bin.6	uSGB_18115	Other	k__Bacteria|p__Proteobacteria|c__CFGB3613|o__OFGB3613|f__FGB3613|g__GGB11396|s__GGB11396_SGB18115|t__SGB18115	0.317842
calc_2095.bin.8	kSGB_720	Species	k__Archaea|p__Euryarchaeota|c__Methanobacteria|o__Methanobacteriales|f__Methanobacteriaceae|g__Methanobrevibacter|s__Methanobrevibacter_oralis|t__SGB720	0.161547
calc_2096.bin.1	kSGB_8030	Species	k__Bacteria|p__Firmicutes|c__Bacilli|o__Lactobacillales|f__Streptococcaceae|g__Streptococcus|s__Streptococcus_sinensis|t__SGB8030	0.244566
calc_2096.bin.3	kSGB_720	Species	k__Archaea|p__Euryarchaeota|c__Methanobacteria|o__Methanobacteriales|f__Methanobacteriaceae|g__Methanobrevibacter|s__Methanobrevibacter_oralis|t__SGB720	0.171944
calc_2096.bin.5	kSGB_24947	Species	k__Bacteria|p__Firmicutes|c__Clostridia|o__Clostridiales|f__Lachnospiraceae|g__Lachnospiraceae_unclassified|s__Lachnospiraceae_bacterium_oral_taxon_500|t__SGB24947	0.248764
calc_2096.bin.6	kSGB_6629	Species	k__Bacteria|p__Firmicutes|c__Clostridia|o__Clostridiales|f__Peptostreptococcaceae|g__Filifactor|s__Filifactor_alocis|t__SGB6629	0.30264
calc_2096.bin.8	uSGB_19907	Family	k__Bacteria|p__Candidatus_Saccharibacteria|c__Candidatus_Saccharibacteria_unclassified|o__Candidatus_Saccharibacteria_unclassified|f__Candidatus_Saccharibacteria_unclassified|g__GGB12798|s__GGB12798_SGB19907|t__SGB19907	0.0519596
calc_2097.bin.1	kSGB_3932	Species	k__Bacteria|p__Firmicutes|c__Clostridia|o__Clostridiales|f__Clostridiales_Family_XIII_Incertae_Sedis|g__Clostridiales_Family_XIII_Incertae_Sedis_unclassified|s__Eubacterium_minutum|t__SGB3932	0.0207487
calc_2097.bin.10	uSGB_19883	Family	k__Bacteria|p__Candidatus_Saccharibacteria|c__Candidatus_Saccharibacteria_unclassified|o__Candidatus_Saccharibacteria_unclassified|f__Candidatus_Saccharibacteria_unclassified|g__GGB12795|s__GGB12795_SGB19883|t__SGB19883	0.0480039
calc_2097.bin.11	uSGB_15877	Family	k__Bacteria|p__Actinobacteria|c__Actinobacteria|o__Actinomycetales|f__Actinomycetaceae|g__GGB10016|s__GGB10016_SGB15877|t__SGB15877	0.0475635
calc_2097.bin.2	kSGB_17621	Species	k__Bacteria|p__Chloroflexi|c__Anaerolineae|o__Anaerolineales|f__Anaerolineaceae|g__Anaerolineaceae_unclassified|s__Anaerolineaceae_bacterium_oral_taxon_439|t__SGB17621	0.0165378
calc_2097.bin.3	uSGB_25947	Other	k__Bacteria|p__Elusimicrobia|c__CFGB5857|o__OFGB5857|f__FGB5857|g__GGB17334|s__GGB17334_SGB25947|t__SGB25947	0.25242
calc_2097.bin.4	kSGB_6627	Species	k__Bacteria|p__Firmicutes|c__Clostridia|o__Clostridiales|f__Clostridiales_Family_XIII_Incertae_Sedis|g__Clostridiales_Family_XIII_Incertae_Sedis_unclassified|s__Eubacterium_nodatum|t__SGB6627	0.191968
calc_2097.bin.5	uSGB_17523	Family	k__Bacteria|p__Synergistetes|c__Synergistia|o__Synergistales|f__Synergistaceae|g__GGB10852|s__GGB10852_SGB17523|t__SGB17523	0.0400849
calc_2097.bin.7	kSGB_6628	Species	k__Bacteria|p__Firmicutes|c__Tissierellia|o__Tissierellales|f__Peptoniphilaceae|g__Peptoniphilus|s__Peptoniphilus_sp_oral_taxon_386|t__SGB6628	0.273629
calc_2097.bin.9	kSGB_6627	Species	k__Bacteria|p__Firmicutes|c__Clostridia|o__Clostridiales|f__Clostridiales_Family_XIII_Incertae_Sedis|g__Clostridiales_Family_XIII_Incertae_Sedis_unclassified|s__Eubacterium_nodatum|t__SGB6627	0.246559
calc_2099.bin.1	uSGB_19883	Family	k__Bacteria|p__Candidatus_Saccharibacteria|c__Candidatus_Saccharibacteria_unclassified|o__Candidatus_Saccharibacteria_unclassified|f__Candidatus_Saccharibacteria_unclassified|g__GGB12795|s__GGB12795_SGB19883|t__SGB19883	0.0493156
calc_2099.bin.10	kSGB_6627	Species	k__Bacteria|p__Firmicutes|c__Clostridia|o__Clostridiales|f__Clostridiales_Family_XIII_Incertae_Sedis|g__Clostridiales_Family_XIII_Incertae_Sedis_unclassified|s__Eubacterium_nodatum|t__SGB6627	0.211916
calc_2099.bin.2	kSGB_17621	Species	k__Bacteria|p__Chloroflexi|c__Anaerolineae|o__Anaerolineales|f__Anaerolineaceae|g__Anaerolineaceae_unclassified|s__Anaerolineaceae_bacterium_oral_taxon_439|t__SGB17621	0.0248255
calc_2099.bin.3	uSGB_18115	Other	k__Bacteria|p__Proteobacteria|c__CFGB3613|o__OFGB3613|f__FGB3613|g__GGB11396|s__GGB11396_SGB18115|t__SGB18115	0.32318
calc_2099.bin.4	uSGB_19800	Other	k__Bacteria|p__Candidatus_Saccharibacteria|c__CFGB4343|o__OFGB4343|f__FGB4343|g__GGB12766|s__GGB12766_SGB19800|t__SGB19800	0.05577
calc_2099.bin.5	kSGB_720	Species	k__Archaea|p__Euryarchaeota|c__Methanobacteria|o__Methanobacteriales|f__Methanobacteriaceae|g__Methanobrevibacter|s__Methanobrevibacter_oralis|t__SGB720	0.164662
calc_2099.bin.6	kSGB_6631	Species	k__Bacteria|p__Firmicutes|c__Clostridia|o__Clostridiales|f__Lachnospiraceae|g__Johnsonella|s__Johnsonella_ignava|t__SGB6631	0.219531
calc_2099.bin.7	uSGB_14348	Other	k__Bacteria|p__Actinobacteria|c__CFGB2990|o__OFGB2990|f__FGB2990|g__GGB9367|s__GGB9367_SGB14348|t__SGB14348	0.0603771
calc_2099.bin.8	kSGB_24946	Species	k__Bacteria|p__Firmicutes|c__Clostridia|o__Clostridiales|f__Peptostreptococcaceae|g__Peptostreptococcaceae_unclassified|s__Peptostreptococcaceae_bacterium_pGA_8|t__SGB24946	0.26546
calc_2099.bin.9	uSGB_17524	Family	k__Bacteria|p__Synergistetes|c__Synergistia|o__Synergistales|f__Synergistaceae|g__GGB10852|s__GGB10852_SGB17524|t__SGB17524	0.258493
calc_2102.bin.3	kSGB_720	Species	k__Archaea|p__Euryarchaeota|c__Methanobacteria|o__Methanobacteriales|f__Methanobacteriaceae|g__Methanobrevibacter|s__Methanobrevibacter_oralis|t__SGB720	0.0208957
calc_2104.bin.1	kSGB_8041	Species	k__Bacteria|p__Firmicutes|c__Bacilli|o__Lactobacillales|f__Streptococcaceae|g__Streptococcus|s__Streptococcus_sanguinis|t__SGB8041	0.0603038

## Sheet: Table S9 
Table S9 - pangenome TS-1
Gene	uniref90	uniref50	Gene	Non-unique Gene name	Annotation	No. isolates	No. sequences	Avg sequences per isolate	Min group size nuc	Max group size nuc	Avg group size nuc	calc_2082.bin.4	calc_2086.bin.1	UniRef_50	Annotation	UniRef_90	Annotation
group_995	UniRef90_unknown	UniRef50_unknown	group_995	NA	hypothetical protein	2	2	1	437	437	437	L_00001	fbd947076cbee09ef93102bcf5e6d9e4_527	NA	NA	NA	NA
group_864	UniRef90_unknown	UniRef50_unknown	group_864	NA	hypothetical protein	2	2	1	92	92	92	L_00007	fbd947076cbee09ef93102bcf5e6d9e4_533	NA	NA	NA	NA
group_970	UniRef90_unknown	UniRef50_unknown	group_970	NA	hypothetical protein	2	2	1	887	887	887	L_00009	fbd947076cbee09ef93102bcf5e6d9e4_535	NA	NA	NA	NA
group_745	UniRef90_unknown	UniRef50_unknown	group_745	NA	hypothetical protein	2	2	1	584	584	584	L_00010	fbd947076cbee09ef93102bcf5e6d9e4_536	NA	NA	NA	NA
group_114	UniRef90_unknown	UniRef50_unknown	group_114	NA	hypothetical protein	1	1	1	1493	1493	1493	L_00014	NA	NA	NA	NA	NA
group_115	UniRef90_unknown	UniRef50_unknown	group_115	NA	hypothetical protein	1	1	1	131	131	131	L_00021	NA	NA	NA	NA	NA
group_956	UniRef90_unknown	UniRef50_unknown	group_956	NA	hypothetical protein	2	2	1	644	644	644	L_00033	fbd947076cbee09ef93102bcf5e6d9e4_460	NA	NA	NA	NA
group_817	UniRef90_unknown	UniRef50_unknown	group_817	NA	hypothetical protein	2	2	1	635	635	635	L_00034	fbd947076cbee09ef93102bcf5e6d9e4_461	NA	NA	NA	NA
dsbD	UniRef90_unknown	UniRef50_unknown	dsbD	NA	Thiol:disulfide interchange protein DsbD	2	2	1	452	452	452	L_00037	fbd947076cbee09ef93102bcf5e6d9e4_464	NA	NA	NA	NA
group_946	UniRef90_unknown	UniRef50_unknown	group_946	NA	hypothetical protein	2	2	1	365	365	365	L_00046	fbd947076cbee09ef93102bcf5e6d9e4_473	NA	NA	NA	NA
group_1163	UniRef90_unknown	UniRef50_unknown	group_1163	NA	hypothetical protein	2	2	1	428	428	428	L_00053	fbd947076cbee09ef93102bcf5e6d9e4_480	NA	NA	NA	NA
group_116	UniRef90_unknown	UniRef50_unknown	group_116	NA	hypothetical protein	1	1	1	203	203	203	L_00062	NA	NA	NA	NA	NA
group_927	UniRef90_unknown	UniRef50_unknown	group_927	NA	hypothetical protein	2	2	1	647	647	647	L_00063	fbd947076cbee09ef93102bcf5e6d9e4_594	NA	NA	NA	NA
fno	UniRef90_unknown	UniRef50_unknown	fno	NA	F420-dependent NADP reductase	2	2	1	680	680	680	L_00066	fbd947076cbee09ef93102bcf5e6d9e4_597	NA	NA	NA	NA
group_1488	UniRef90_unknown	UniRef50_unknown	group_1488	NA	hypothetical protein	2	2	1	458	458	458	L_00068	fbd947076cbee09ef93102bcf5e6d9e4_599	NA	NA	NA	NA
group_497	UniRef90_unknown	UniRef50_unknown	group_497	NA	hypothetical protein	2	2	1	188	188	188	L_00072	fbd947076cbee09ef93102bcf5e6d9e4_603	NA	NA	NA	NA
COQ5_2	UniRef90_unknown	UniRef50_unknown	COQ5_2	NA	"2-methoxy-6-polyprenyl-1	4-benzoquinol methylase	mitochondrial"	2	2	1	575	575	575	L_00074	fbd947076cbee09ef93102bcf5e6d9e4_605	NA	NA	NA	NA
group_1490	UniRef90_unknown	UniRef50_unknown	group_1490	NA	hypothetical protein	2	2	1	1301	1301	1301	L_00079	fbd947076cbee09ef93102bcf5e6d9e4_610	NA	NA	NA	NA
group_1251	UniRef90_unknown	UniRef50_unknown	group_1251	NA	hypothetical protein	2	2	1	134	134	134	L_00080	fbd947076cbee09ef93102bcf5e6d9e4_611	NA	NA	NA	NA
group_988	UniRef90_unknown	UniRef50_unknown	group_988	NA	hypothetical protein	2	2	1	515	515	515	L_00082	fbd947076cbee09ef93102bcf5e6d9e4_613	NA	NA	NA	NA
MENG	UniRef90_unknown	UniRef50_unknown	MENG	NA	"2-phytyl-1	4-beta-naphthoquinone methyltransferase	chloroplastic"	2	2	1	794	794	794	L_00083	fbd947076cbee09ef93102bcf5e6d9e4_614	NA	NA	NA	NA
ecfT_1	UniRef90_unknown	UniRef50_unknown	ecfT_1	NA	Energy-coupling factor transporter transmembrane protein EcfT	2	2	1	713	713	713	L_00085	fbd947076cbee09ef93102bcf5e6d9e4_616	NA	NA	NA	NA
btuD_10	UniRef90_unknown	UniRef50_unknown	btuD_10	NA	Vitamin B12 import ATP-binding protein BtuD	2	2	1	1784	1784	1784	L_00088	fbd947076cbee09ef93102bcf5e6d9e4_619	NA	NA	NA	NA
ycf3	UniRef90_unknown	UniRef50_unknown	ycf3	NA	Photosystem I assembly protein Ycf3	2	2	1	1136	1136	1136	L_00119	fbd947076cbee09ef93102bcf5e6d9e4_307	NA	NA	NA	NA
group_1132	UniRef90_unknown	UniRef50_unknown	group_1132	NA	hypothetical protein	2	2	1	1517	1517	1517	L_00120	fbd947076cbee09ef93102bcf5e6d9e4_308	NA	NA	NA	NA
vat	UniRef90_unknown	UniRef50_unknown	vat	NA	VCP-like ATPase	2	2	1	380	2192	1286	L_00129	fbd947076cbee09ef93102bcf5e6d9e4_317	NA	NA	NA	NA
group_1236	UniRef90_unknown	UniRef50_unknown	group_1236	NA	hypothetical protein	2	2	1	1016	1016	1016	L_00134	fbd947076cbee09ef93102bcf5e6d9e4_894	NA	NA	NA	NA
group_117	UniRef90_unknown	UniRef50_unknown	group_117	NA	hypothetical protein	1	1	1	428	428	428	L_00147	NA	NA	NA	NA	NA
group_1433	UniRef90_unknown	UniRef50_unknown	group_1433	NA	hypothetical protein	2	2	1	545	545	545	L_00150	fbd947076cbee09ef93102bcf5e6d9e4_569	NA	NA	NA	NA
group_615	UniRef90_unknown	UniRef50_unknown	group_615	NA	hypothetical protein	2	2	1	305	305	305	L_00151	fbd947076cbee09ef93102bcf5e6d9e4_570	NA	NA	NA	NA
mjaIIIR	UniRef90_unknown	UniRef50_unknown	mjaIIIR	NA	Type-2 restriction enzyme MjaIII	2	2	1	437	437	437	L_00155	fbd947076cbee09ef93102bcf5e6d9e4_574	NA	NA	NA	NA
group_594	UniRef90_unknown	UniRef50_unknown	group_594	NA	hypothetical protein	2	2	1	269	269	269	L_00156	fbd947076cbee09ef93102bcf5e6d9e4_575	NA	NA	NA	NA
group_1161	UniRef90_unknown	UniRef50_unknown	group_1161	NA	hypothetical protein	2	2	1	329	329	329	L_00158	fbd947076cbee09ef93102bcf5e6d9e4_577	NA	NA	NA	NA
group_1034	UniRef90_unknown	UniRef50_unknown	group_1034	NA	hypothetical protein	2	2	1	683	683	683	L_00160	fbd947076cbee09ef93102bcf5e6d9e4_579	NA	NA	NA	NA
group_1466	UniRef90_unknown	UniRef50_unknown	group_1466	NA	hypothetical protein	2	2	1	197	197	197	L_00161	fbd947076cbee09ef93102bcf5e6d9e4_580	NA	NA	NA	NA
group_830	UniRef90_unknown	UniRef50_unknown	group_830	NA	hypothetical protein	2	2	1	212	212	212	L_00162	fbd947076cbee09ef93102bcf5e6d9e4_581	NA	NA	NA	NA
ftsY	UniRef90_unknown	UniRef50_unknown	ftsY	NA	Signal recognition particle receptor FtsY	2	2	1	1241	1241	1241	L_00163	fbd947076cbee09ef93102bcf5e6d9e4_582	NA	NA	NA	NA
group_800	UniRef90_unknown	UniRef50_unknown	group_800	NA	hypothetical protein	2	2	1	593	593	593	L_00174	fbd947076cbee09ef93102bcf5e6d9e4_1042	NA	NA	NA	NA
group_1254	UniRef90_unknown	UniRef50_unknown	group_1254	NA	Small-conductance mechanosensitive channel MscMJ	2	2	1	749	749	749	L_00179	fbd947076cbee09ef93102bcf5e6d9e4_1047	NA	NA	NA	NA
group_644	UniRef90_unknown	UniRef50_unknown	group_644	NA	hypothetical protein	2	2	1	311	311	311	L_00183	fbd947076cbee09ef93102bcf5e6d9e4_1051	NA	NA	NA	NA
group_565	UniRef90_unknown	UniRef50_unknown	group_565	NA	hypothetical protein	2	2	1	254	254	254	L_00184	fbd947076cbee09ef93102bcf5e6d9e4_1052	NA	NA	NA	NA
group_718	UniRef90_unknown	UniRef50_unknown	group_718	NA	hypothetical protein	2	2	1	152	152	152	L_00185	fbd947076cbee09ef93102bcf5e6d9e4_1053	NA	NA	NA	NA
group_22	UniRef90_unknown	UniRef50_unknown	group_22	NA	hypothetical protein	2	2	1	251	635	443	L_00189	fbd947076cbee09ef93102bcf5e6d9e4_245	NA	NA	NA	NA
group_527	UniRef90_unknown	UniRef50_unknown	group_527	NA	hypothetical protein	2	2	1	851	851	851	L_00190	fbd947076cbee09ef93102bcf5e6d9e4_244	NA	NA	NA	NA
group_1077	UniRef90_unknown	UniRef50_unknown	group_1077	NA	hypothetical protein	2	2	1	2066	2066	2066	L_00191	fbd947076cbee09ef93102bcf5e6d9e4_243	NA	NA	NA	NA
group_638	UniRef90_unknown	UniRef50_unknown	group_638	NA	hypothetical protein	2	2	1	422	422	422	L_00192	fbd947076cbee09ef93102bcf5e6d9e4_242	NA	NA	NA	NA
group_1281	UniRef90_unknown	UniRef50_unknown	group_1281	NA	hypothetical protein	2	2	1	386	386	386	L_00205	fbd947076cbee09ef93102bcf5e6d9e4_91	NA	NA	NA	NA
atpC	UniRef90_unknown	UniRef50_unknown	atpC	NA	V-type ATP synthase subunit C	2	2	1	1154	1154	1154	L_00213	fbd947076cbee09ef93102bcf5e6d9e4_99	NA	NA	NA	NA
group_1025	UniRef90_unknown	UniRef50_unknown	group_1025	NA	hypothetical protein	2	2	1	452	452	452	L_00221	fbd947076cbee09ef93102bcf5e6d9e4_918	NA	NA	NA	NA
group_1083	UniRef90_unknown	UniRef50_unknown	group_1083	NA	hypothetical protein	2	2	1	152	152	152	L_00224	fbd947076cbee09ef93102bcf5e6d9e4_921	NA	NA	NA	NA
group_1069	UniRef90_unknown	UniRef50_unknown	group_1069	NA	hypothetical protein	2	2	1	557	557	557	L_00225	fbd947076cbee09ef93102bcf5e6d9e4_922	NA	NA	NA	NA
group_1056	UniRef90_unknown	UniRef50_unknown	group_1056	NA	hypothetical protein	2	2	1	215	215	215	L_00227	fbd947076cbee09ef93102bcf5e6d9e4_876	NA	NA	NA	NA
group_1595	UniRef90_unknown	UniRef50_unknown	group_1595	NA	hypothetical protein	2	2	1	110	110	110	L_00231	fbd947076cbee09ef93102bcf5e6d9e4_880	NA	NA	NA	NA
murT	UniRef90_unknown	UniRef50_unknown	murT	NA	Lipid II isoglutaminyl synthase (glutamine-hydrolyzing) subunit MurT	2	2	1	929	1421	1175	L_00236	fbd947076cbee09ef93102bcf5e6d9e4_885	NA	NA	NA	NA
group_24	UniRef90_unknown	UniRef50_unknown	group_24	NA	hypothetical protein	2	2	1	920	1316	1118	L_00237	fbd947076cbee09ef93102bcf5e6d9e4_38	NA	NA	NA	NA
group_1497	UniRef90_unknown	UniRef50_unknown	group_1497	NA	hypothetical protein	2	2	1	1295	1295	1295	L_00238	fbd947076cbee09ef93102bcf5e6d9e4_39	NA	NA	NA	NA
group_543	UniRef90_unknown	UniRef50_unknown	group_543	NA	hypothetical protein	2	2	1	1544	1544	1544	L_00239	fbd947076cbee09ef93102bcf5e6d9e4_40	NA	NA	NA	NA
group_1263	UniRef90_unknown	UniRef50_unknown	group_1263	NA	hypothetical protein	2	2	1	188	188	188	L_00240	fbd947076cbee09ef93102bcf5e6d9e4_41	NA	NA	NA	NA
group_872	UniRef90_unknown	UniRef50_unknown	group_872	NA	hypothetical protein	2	2	1	1070	1070	1070	L_00241	fbd947076cbee09ef93102bcf5e6d9e4_42	NA	NA	NA	NA
group_1052	UniRef90_unknown	UniRef50_unknown	group_1052	NA	hypothetical protein	2	2	1	299	299	299	L_00243	fbd947076cbee09ef93102bcf5e6d9e4_44	NA	NA	NA	NA
group_584	UniRef90_unknown	UniRef50_unknown	group_584	NA	hypothetical protein	2	2	1	569	569	569	L_00244	fbd947076cbee09ef93102bcf5e6d9e4_45	NA	NA	NA	NA
group_825	UniRef90_unknown	UniRef50_unknown	group_825	NA	hypothetical protein	2	2	1	344	344	344	L_00245	fbd947076cbee09ef93102bcf5e6d9e4_46	NA	NA	NA	NA
group_838	UniRef90_unknown	UniRef50_unknown	group_838	NA	hypothetical protein	2	2	1	359	359	359	L_00246	fbd947076cbee09ef93102bcf5e6d9e4_47	NA	NA	NA	NA
group_635	UniRef90_unknown	UniRef50_unknown	group_635	NA	hypothetical protein	2	2	1	638	638	638	L_00247	fbd947076cbee09ef93102bcf5e6d9e4_48	NA	NA	NA	NA
group_1441	UniRef90_unknown	UniRef50_unknown	group_1441	NA	hypothetical protein	2	2	1	1130	1130	1130	L_00249	fbd947076cbee09ef93102bcf5e6d9e4_50	NA	NA	NA	NA
group_847	UniRef90_unknown	UniRef50_unknown	group_847	NA	hypothetical protein	2	2	1	413	413	413	L_00250	fbd947076cbee09ef93102bcf5e6d9e4_51	NA	NA	NA	NA
group_1564	UniRef90_unknown	UniRef50_unknown	group_1564	NA	hypothetical protein	2	2	1	782	782	782	L_00251	fbd947076cbee09ef93102bcf5e6d9e4_52	NA	NA	NA	NA
group_616	UniRef90_unknown	UniRef50_unknown	group_616	NA	hypothetical protein	2	2	1	179	179	179	L_00252	fbd947076cbee09ef93102bcf5e6d9e4_53	NA	NA	NA	NA
glmS_1	UniRef90_unknown	UniRef50_unknown	glmS_1	NA	Glutamine--fructose-6-phosphate aminotransferase [isomerizing]	2	2	1	632	1007	819	L_00253	fbd947076cbee09ef93102bcf5e6d9e4_703	NA	NA	NA	NA
group_1175	UniRef90_unknown	UniRef50_unknown	group_1175	NA	hypothetical protein	2	2	1	527	527	527	L_00254	fbd947076cbee09ef93102bcf5e6d9e4_702	NA	NA	NA	NA
group_1232	UniRef90_unknown	UniRef50_unknown	group_1232	NA	hypothetical protein	2	2	1	332	332	332	L_00270	fbd947076cbee09ef93102bcf5e6d9e4_1109	NA	NA	NA	NA
group_1288	UniRef90_unknown	UniRef50_unknown	group_1288	NA	hypothetical protein	2	2	1	962	962	962	L_00271	fbd947076cbee09ef93102bcf5e6d9e4_1108	NA	NA	NA	NA
group_835	UniRef90_unknown	UniRef50_unknown	group_835	NA	hypothetical protein	2	2	1	179	179	179	L_00282	fbd947076cbee09ef93102bcf5e6d9e4_1275	NA	NA	NA	NA
group_26	UniRef90_unknown	UniRef50_unknown	group_26	NA	Putative FKBP-type peptidyl-prolyl cis-trans isomerase	2	2	1	452	737	594	L_00289	fbd947076cbee09ef93102bcf5e6d9e4_1282	NA	NA	NA	NA
group_127	UniRef90_unknown	UniRef50_unknown	group_127	NA	hypothetical protein	1	1	1	533	533	533	L_00300	NA	NA	NA	NA	NA
group_570	UniRef90_unknown	UniRef50_unknown	group_570	NA	hypothetical protein	2	2	1	356	356	356	L_00302	fbd947076cbee09ef93102bcf5e6d9e4_1284	NA	NA	NA	NA
group_1543	UniRef90_unknown	UniRef50_unknown	group_1543	NA	hypothetical protein	2	2	1	209	209	209	L_00303	fbd947076cbee09ef93102bcf5e6d9e4_1285	NA	NA	NA	NA
group_636	UniRef90_unknown	UniRef50_unknown	group_636	NA	hypothetical protein	2	2	1	1061	1061	1061	L_00315	fbd947076cbee09ef93102bcf5e6d9e4_850	NA	NA	NA	NA
group_499	UniRef90_unknown	UniRef50_unknown	group_499	NA	hypothetical protein	2	2	1	665	665	665	L_00322	fbd947076cbee09ef93102bcf5e6d9e4_857	NA	NA	NA	NA
group_1138	UniRef90_unknown	UniRef50_unknown	group_1138	NA	hypothetical protein	2	2	1	1832	1832	1832	L_00323	fbd947076cbee09ef93102bcf5e6d9e4_858	NA	NA	NA	NA
group_792	UniRef90_unknown	UniRef50_unknown	group_792	arnC_2	Undecaprenyl-phosphate 4-deoxy-4-formamido-L-arabinose transferase	2	2	1	1139	1139	1139	L_00328	fbd947076cbee09ef93102bcf5e6d9e4_718	NA	NA	NA	NA
group_1513	UniRef90_unknown	UniRef50_unknown	group_1513	NA	hypothetical protein	2	2	1	230	230	230	L_00335	fbd947076cbee09ef93102bcf5e6d9e4_711	NA	NA	NA	NA
group_848	UniRef90_unknown	UniRef50_unknown	group_848	NA	hypothetical protein	2	2	1	218	218	218	L_00336	fbd947076cbee09ef93102bcf5e6d9e4_710	NA	NA	NA	NA
group_1273	UniRef90_unknown	UniRef50_unknown	group_1273	NA	hypothetical protein	2	2	1	158	158	158	L_00337	fbd947076cbee09ef93102bcf5e6d9e4_709	NA	NA	NA	NA
group_1428	UniRef90_unknown	UniRef50_unknown	group_1428	NA	hypothetical protein	2	2	1	119	119	119	L_00338	fbd947076cbee09ef93102bcf5e6d9e4_728	NA	NA	NA	NA
group_697	UniRef90_unknown	UniRef50_unknown	group_697	NA	hypothetical protein	2	2	1	251	251	251	L_00339	fbd947076cbee09ef93102bcf5e6d9e4_729	NA	NA	NA	NA
cbiA	UniRef90_unknown	UniRef50_unknown	cbiA	NA	"Cobyrinate a	c-diamide synthase"	2	2	1	188	1352	770	L_00351	fbd947076cbee09ef93102bcf5e6d9e4_741	NA	NA	NA	NA
group_28	UniRef90_unknown	UniRef50_unknown	group_28	NA	hypothetical protein	2	2	1	326	518	422	L_00352	fbd947076cbee09ef93102bcf5e6d9e4_840	NA	NA	NA	NA
rlmE	UniRef90_unknown	UniRef50_unknown	rlmE	NA	Ribosomal RNA large subunit methyltransferase E	2	2	1	302	302	302	L_00360	fbd947076cbee09ef93102bcf5e6d9e4_832	NA	NA	NA	NA
group_29	UniRef90_unknown	UniRef50_unknown	group_29	NA	hypothetical protein	2	2	1	299	518	408	L_00361	fbd947076cbee09ef93102bcf5e6d9e4_831	NA	NA	NA	NA
group_534	UniRef90_unknown	UniRef50_unknown	group_534	NA	hypothetical protein	2	2	1	230	230	230	L_00363	fbd947076cbee09ef93102bcf5e6d9e4_829	NA	NA	NA	NA
group_889	UniRef90_unknown	UniRef50_unknown	group_889	NA	hypothetical protein	2	2	1	164	164	164	L_00364	fbd947076cbee09ef93102bcf5e6d9e4_828	NA	NA	NA	NA
group_3	UniRef90_unknown	UniRef50_unknown	group_3	NA	hypothetical protein	2	2	1	842	1187	1014	L_00371	fbd947076cbee09ef93102bcf5e6d9e4_401	NA	NA	NA	NA
group_4	UniRef90_unknown	UniRef50_unknown	group_4	NA	hypothetical protein	1	1	1	305	305	305	L_00372	NA	NA	NA	NA	NA
group_1030	UniRef90_unknown	UniRef50_unknown	group_1030	NA	hypothetical protein	2	2	1	152	152	152	L_00379	fbd947076cbee09ef93102bcf5e6d9e4_113	NA	NA	NA	NA
group_1334	UniRef90_unknown	UniRef50_unknown	group_1334	NA	hypothetical protein	2	2	1	680	680	680	L_00383	fbd947076cbee09ef93102bcf5e6d9e4_109	NA	NA	NA	NA
group_1463	UniRef90_unknown	UniRef50_unknown	group_1463	NA	hypothetical protein	2	2	1	272	272	272	L_00391	fbd947076cbee09ef93102bcf5e6d9e4_1220	NA	NA	NA	NA
group_1073	UniRef90_unknown	UniRef50_unknown	group_1073	NA	hypothetical protein	2	2	1	209	209	209	L_00392	fbd947076cbee09ef93102bcf5e6d9e4_1221	NA	NA	NA	NA
group_1446	UniRef90_unknown	UniRef50_unknown	group_1446	NA	hypothetical protein	2	2	1	731	731	731	L_00395	fbd947076cbee09ef93102bcf5e6d9e4_1224	NA	NA	NA	NA
group_496	UniRef90_unknown	UniRef50_unknown	group_496	NA	hypothetical protein	2	2	1	3776	3776	3776	L_00396	fbd947076cbee09ef93102bcf5e6d9e4_1225	NA	NA	NA	NA
group_1584	UniRef90_unknown	UniRef50_unknown	group_1584	NA	hypothetical protein	2	2	1	182	182	182	L_00397	fbd947076cbee09ef93102bcf5e6d9e4_1226	NA	NA	NA	NA
group_908	UniRef90_unknown	UniRef50_unknown	group_908	NA	hypothetical protein	2	2	1	266	266	266	L_00398	fbd947076cbee09ef93102bcf5e6d9e4_1227	NA	NA	NA	NA
group_544	UniRef90_unknown	UniRef50_unknown	group_544	NA	hypothetical protein	2	2	1	395	395	395	L_00399	fbd947076cbee09ef93102bcf5e6d9e4_1228	NA	NA	NA	NA
mutS2	UniRef90_unknown	UniRef50_unknown	mutS2	NA	Endonuclease MutS2	2	2	1	1922	1922	1922	L_00402	fbd947076cbee09ef93102bcf5e6d9e4_1361	NA	NA	NA	NA
group_669	UniRef90_unknown	UniRef50_unknown	group_669	NA	hypothetical protein	2	2	1	1022	1022	1022	L_00410	fbd947076cbee09ef93102bcf5e6d9e4_863	NA	NA	NA	NA
group_32	UniRef90_unknown	UniRef50_unknown	group_32	NA	hypothetical protein	2	2	1	359	1259	809	L_00413	fbd947076cbee09ef93102bcf5e6d9e4_438	NA	NA	NA	NA
group_1590	UniRef90_unknown	UniRef50_unknown	group_1590	NA	hypothetical protein	2	2	1	1634	1634	1634	L_00416	fbd947076cbee09ef93102bcf5e6d9e4_441	NA	NA	NA	NA
group_695	UniRef90_unknown	UniRef50_unknown	group_695	NA	hypothetical protein	2	2	1	1481	1481	1481	L_00418	fbd947076cbee09ef93102bcf5e6d9e4_443	NA	NA	NA	NA
group_1271	UniRef90_unknown	UniRef50_unknown	group_1271	NA	Ferredoxin	2	2	1	194	194	194	L_00430	fbd947076cbee09ef93102bcf5e6d9e4_668	NA	NA	NA	NA
group_1455	UniRef90_unknown	UniRef50_unknown	group_1455	NA	Protein archease	2	2	1	437	437	437	L_00437	fbd947076cbee09ef93102bcf5e6d9e4_564	NA	NA	NA	NA
group_35	UniRef90_unknown	UniRef50_unknown	group_35	NA	hypothetical protein	2	2	1	629	656	642	L_00451	fbd947076cbee09ef93102bcf5e6d9e4_967	NA	NA	NA	NA
group_1506	UniRef90_unknown	UniRef50_unknown	group_1506	NA	hypothetical protein	2	2	1	176	176	176	L_00454	fbd947076cbee09ef93102bcf5e6d9e4_970	NA	NA	NA	NA
group_128	UniRef90_unknown	UniRef50_unknown	group_128	NA	hypothetical protein	1	1	1	221	221	221	L_00459	NA	NA	NA	NA	NA
group_129	UniRef90_unknown	UniRef50_unknown	group_129	NA	hypothetical protein	1	1	1	551	551	551	L_00460	NA	NA	NA	NA	NA
group_1023	UniRef90_unknown	UniRef50_unknown	group_1023	NA	hypothetical protein	2	2	1	110	110	110	L_00463	fbd947076cbee09ef93102bcf5e6d9e4_1265	NA	NA	NA	NA
group_1565	UniRef90_unknown	UniRef50_unknown	group_1565	NA	hypothetical protein	2	2	1	701	701	701	L_00470	fbd947076cbee09ef93102bcf5e6d9e4_1258	NA	NA	NA	NA
group_36	UniRef90_unknown	UniRef50_unknown	group_36	NA	hypothetical protein	2	2	1	206	494	350	L_00471	fbd947076cbee09ef93102bcf5e6d9e4_1257	NA	NA	NA	NA
group_660	UniRef90_unknown	UniRef50_unknown	group_660	NA	hypothetical protein	2	2	1	8948	8948	8948	L_00472	fbd947076cbee09ef93102bcf5e6d9e4_1383	NA	NA	NA	NA
group_1011	UniRef90_unknown	UniRef50_unknown	group_1011	NA	Pantoate kinase	2	2	1	866	866	866	L_00479	fbd947076cbee09ef93102bcf5e6d9e4_1207	NA	NA	NA	NA
dtd3	UniRef90_unknown	UniRef50_unknown	dtd3	NA	D-aminoacyl-tRNA deacylase	2	2	1	479	764	621	L_00482	fbd947076cbee09ef93102bcf5e6d9e4_1210	NA	NA	NA	NA
group_38	UniRef90_unknown	UniRef50_unknown	group_38	NA	N(1)-aminopropylagmatine ureohydrolase	2	2	1	260	878	569	L_00483	fbd947076cbee09ef93102bcf5e6d9e4_13	NA	NA	NA	NA
group_719	UniRef90_unknown	UniRef50_unknown	group_719	NA	hypothetical protein	2	2	1	158	158	158	L_00484	fbd947076cbee09ef93102bcf5e6d9e4_12	NA	NA	NA	NA
group_1127	UniRef90_unknown	UniRef50_unknown	group_1127	NA	hypothetical protein	2	2	1	191	191	191	L_00485	fbd947076cbee09ef93102bcf5e6d9e4_11	NA	NA	NA	NA
group_1512	UniRef90_unknown	UniRef50_unknown	group_1512	NA	hypothetical protein	2	2	1	155	155	155	L_00486	fbd947076cbee09ef93102bcf5e6d9e4_10	NA	NA	NA	NA
group_1500	UniRef90_unknown	UniRef50_unknown	group_1500	NA	hypothetical protein	2	2	1	212	212	212	L_00487	fbd947076cbee09ef93102bcf5e6d9e4_9	NA	NA	NA	NA
group_1121	UniRef90_unknown	UniRef50_unknown	group_1121	NA	hypothetical protein	2	2	1	251	251	251	L_00488	fbd947076cbee09ef93102bcf5e6d9e4_8	NA	NA	NA	NA
group_865	UniRef90_unknown	UniRef50_unknown	group_865	NA	hypothetical protein	2	2	1	395	395	395	L_00491	fbd947076cbee09ef93102bcf5e6d9e4_5	NA	NA	NA	NA
group_1381	UniRef90_unknown	UniRef50_unknown	group_1381	NA	hypothetical protein	2	2	1	833	833	833	L_00492	fbd947076cbee09ef93102bcf5e6d9e4_3	NA	NA	NA	NA
group_1079	UniRef90_unknown	UniRef50_unknown	group_1079	NA	hypothetical protein	2	2	1	1880	1880	1880	L_00493	fbd947076cbee09ef93102bcf5e6d9e4_2	NA	NA	NA	NA
group_1548	UniRef90_unknown	UniRef50_unknown	group_1548	NA	hypothetical protein	2	2	1	197	197	197	L_00498	fbd947076cbee09ef93102bcf5e6d9e4_141	NA	NA	NA	NA
group_1496	UniRef90_unknown	UniRef50_unknown	group_1496	NA	hypothetical protein	2	2	1	140	140	140	L_00501	fbd947076cbee09ef93102bcf5e6d9e4_144	NA	NA	NA	NA
rfcL	UniRef90_unknown	UniRef50_unknown	rfcL	NA	Replication factor C large subunit	2	2	1	392	1394	893	L_00505	fbd947076cbee09ef93102bcf5e6d9e4_233	NA	NA	NA	NA
srmB	UniRef90_unknown	UniRef50_unknown	srmB	NA	3'-flap repair endonuclease Xpf	2	2	1	311	2318	1314	L_00514	fbd947076cbee09ef93102bcf5e6d9e4_224	NA	NA	NA	NA
group_41	UniRef90_unknown	UniRef50_unknown	group_41	NA	hypothetical protein	2	2	1	497	659	578	L_00515	fbd947076cbee09ef93102bcf5e6d9e4_59	NA	NA	NA	NA
group_1283	UniRef90_unknown	UniRef50_unknown	group_1283	NA	hypothetical protein	2	2	1	1163	1163	1163	L_00517	fbd947076cbee09ef93102bcf5e6d9e4_61	NA	NA	NA	NA
group_5	UniRef90_unknown	UniRef50_unknown	group_5	NA	hypothetical protein	2	2	1	3566	4727	4146	L_00518	fbd947076cbee09ef93102bcf5e6d9e4_62	NA	NA	NA	NA
group_665	UniRef90_unknown	UniRef50_unknown	group_665	NA	hypothetical protein	2	2	1	281	281	281	L_00519	fbd947076cbee09ef93102bcf5e6d9e4_64	NA	NA	NA	NA
group_1027	UniRef90_unknown	UniRef50_unknown	group_1027	NA	hypothetical protein	2	2	1	671	671	671	L_00520	fbd947076cbee09ef93102bcf5e6d9e4_65	NA	NA	NA	NA
group_130	UniRef90_unknown	UniRef50_unknown	group_130	NA	hypothetical protein	1	1	1	200	200	200	L_00521	NA	NA	NA	NA	NA
group_131	UniRef90_unknown	UniRef50_unknown	group_131	NA	hypothetical protein	1	1	1	5030	5030	5030	L_00522	NA	NA	NA	NA	NA
group_132	UniRef90_unknown	UniRef50_unknown	group_132	NA	hypothetical protein	1	1	1	860	860	860	L_00523	NA	NA	NA	NA	NA
group_133	UniRef90_unknown	UniRef50_unknown	group_133	NA	hypothetical protein	1	1	1	173	173	173	L_00524	NA	NA	NA	NA	NA
grpE	UniRef90_unknown	UniRef50_unknown	grpE	NA	Protein GrpE	2	2	1	557	557	557	L_00528	fbd947076cbee09ef93102bcf5e6d9e4_646	NA	NA	NA	NA
ileS_1	UniRef90_unknown	UniRef50_unknown	ileS_1	NA	Isoleucine--tRNA ligase	1	1	1	2039	2039	2039	L_00531	NA	NA	NA	NA	NA
group_138	UniRef90_unknown	UniRef50_unknown	group_138	NA	hypothetical protein	1	1	1	1139	1139	1139	L_00535	NA	NA	NA	NA	NA
group_905	UniRef90_unknown	UniRef50_unknown	group_905	NA	hypothetical protein	2	2	1	572	572	572	L_00537	fbd947076cbee09ef93102bcf5e6d9e4_362	NA	NA	NA	NA
group_653	UniRef90_unknown	UniRef50_unknown	group_653	NA	hypothetical protein	2	2	1	512	512	512	L_00557	fbd947076cbee09ef93102bcf5e6d9e4_197	NA	NA	NA	NA
group_1139	UniRef90_unknown	UniRef50_unknown	group_1139	NA	hypothetical protein	2	2	1	479	479	479	L_00561	fbd947076cbee09ef93102bcf5e6d9e4_201	NA	NA	NA	NA
group_42	UniRef90_unknown	UniRef50_unknown	group_42	NA	putative protein	2	2	1	332	818	575	L_00570	fbd947076cbee09ef93102bcf5e6d9e4_388	NA	NA	NA	NA
group_808	UniRef90_unknown	UniRef50_unknown	group_808	NA	hypothetical protein	2	2	1	671	671	671	L_00571	fbd947076cbee09ef93102bcf5e6d9e4_389	NA	NA	NA	NA
group_43	UniRef90_unknown	UniRef50_unknown	group_43	NA	hypothetical protein	2	2	1	140	809	474	L_00578	fbd947076cbee09ef93102bcf5e6d9e4_498	NA	NA	NA	NA
trmH	UniRef90_unknown	UniRef50_unknown	trmH	NA	tRNA (guanosine(18)-2'-O)-methyltransferase	2	2	1	887	887	887	L_00581	fbd947076cbee09ef93102bcf5e6d9e4_501	NA	NA	NA	NA
group_764	UniRef90_unknown	UniRef50_unknown	group_764	NA	hypothetical protein	2	2	1	470	470	470	L_00589	fbd947076cbee09ef93102bcf5e6d9e4_265	NA	NA	NA	NA
group_139	UniRef90_unknown	UniRef50_unknown	group_139	NA	hypothetical protein	1	1	1	227	227	227	L_00592	NA	NA	NA	NA	NA
group_44	UniRef90_unknown	UniRef50_unknown	group_44	NA	hypothetical protein	2	2	1	842	1625	1233	L_00597	fbd947076cbee09ef93102bcf5e6d9e4_720	NA	NA	NA	NA
group_610	UniRef90_unknown	UniRef50_unknown	group_610	NA	Ferredoxin	2	2	1	188	188	188	L_00598	fbd947076cbee09ef93102bcf5e6d9e4_1394	NA	NA	NA	NA
group_884	UniRef90_unknown	UniRef50_unknown	group_884	NA	hypothetical protein	2	2	1	1487	1487	1487	L_00601	fbd947076cbee09ef93102bcf5e6d9e4_1391	NA	NA	NA	NA
group_668	UniRef90_unknown	UniRef50_unknown	group_668	NA	hypothetical protein	2	2	1	854	854	854	L_00604	fbd947076cbee09ef93102bcf5e6d9e4_81	NA	NA	NA	NA
group_1475	UniRef90_unknown	UniRef50_unknown	group_1475	NA	hypothetical protein	2	2	1	188	188	188	L_00606	fbd947076cbee09ef93102bcf5e6d9e4_79	NA	NA	NA	NA
group_705	UniRef90_unknown	UniRef50_unknown	group_705	NA	hypothetical protein	2	2	1	431	431	431	L_00611	fbd947076cbee09ef93102bcf5e6d9e4_74	NA	NA	NA	NA
group_145	UniRef90_unknown	UniRef50_unknown	group_145	NA	hypothetical protein	1	1	1	1181	1181	1181	L_00618	NA	NA	NA	NA	NA
group_1626	UniRef90_unknown	UniRef50_unknown	group_1626	NA	hypothetical protein	2	2	1	860	860	860	L_00624	fbd947076cbee09ef93102bcf5e6d9e4_1320	NA	NA	NA	NA
mobA	UniRef90_unknown	UniRef50_unknown	mobA	NA	Molybdenum cofactor guanylyltransferase	2	2	1	614	614	614	L_00627	fbd947076cbee09ef93102bcf5e6d9e4_1317	NA	NA	NA	NA
cbiT	UniRef90_unknown	UniRef50_unknown	cbiT	NA	putative cobalt-precorrin-6B C(15)-methyltransferase (decarboxylating)	2	2	1	401	563	482	L_00629	fbd947076cbee09ef93102bcf5e6d9e4_1315	NA	NA	NA	NA
group_1481	UniRef90_unknown	UniRef50_unknown	group_1481	NA	hypothetical protein	2	2	1	491	491	491	L_00636	fbd947076cbee09ef93102bcf5e6d9e4_1018	NA	NA	NA	NA
group_1211	UniRef90_unknown	UniRef50_unknown	group_1211	NA	hypothetical protein	2	2	1	113	113	113	L_00637	fbd947076cbee09ef93102bcf5e6d9e4_875	NA	NA	NA	NA
group_1013	UniRef90_unknown	UniRef50_unknown	group_1013	NA	hypothetical protein	2	2	1	242	242	242	L_00638	fbd947076cbee09ef93102bcf5e6d9e4_874	NA	NA	NA	NA
group_1340	UniRef90_unknown	UniRef50_unknown	group_1340	NA	hypothetical protein	2	2	1	146	146	146	L_00643	fbd947076cbee09ef93102bcf5e6d9e4_869	NA	NA	NA	NA
group_7	UniRef90_unknown	UniRef50_unknown	group_7	NA	hypothetical protein	2	2	1	752	1088	920	L_00659	fbd947076cbee09ef93102bcf5e6d9e4_748	NA	NA	NA	NA
group_1622	UniRef90_unknown	UniRef50_unknown	group_1622	NA	hypothetical protein	2	2	1	740	740	740	L_00660	fbd947076cbee09ef93102bcf5e6d9e4_747	NA	NA	NA	NA
group_1577	UniRef90_unknown	UniRef50_unknown	group_1577	NA	hypothetical protein	2	2	1	233	233	233	L_00661	fbd947076cbee09ef93102bcf5e6d9e4_746	NA	NA	NA	NA
group_1406	UniRef90_unknown	UniRef50_unknown	group_1406	NA	hypothetical protein	2	2	1	170	170	170	L_00662	fbd947076cbee09ef93102bcf5e6d9e4_745	NA	NA	NA	NA
group_1040	UniRef90_unknown	UniRef50_unknown	group_1040	NA	hypothetical protein	2	2	1	1988	1988	1988	L_00663	fbd947076cbee09ef93102bcf5e6d9e4_744	NA	NA	NA	NA
group_1540	UniRef90_unknown	UniRef50_unknown	group_1540	NA	hypothetical protein	2	2	1	464	464	464	L_00664	fbd947076cbee09ef93102bcf5e6d9e4_743	NA	NA	NA	NA
group_1058	UniRef90_unknown	UniRef50_unknown	group_1058	NA	hypothetical protein	2	2	1	851	851	851	L_00665	fbd947076cbee09ef93102bcf5e6d9e4_742	NA	NA	NA	NA
group_147	UniRef90_unknown	UniRef50_unknown	group_147	NA	hypothetical protein	1	1	1	191	191	191	L_00666	NA	NA	NA	NA	NA
group_48	UniRef90_unknown	UniRef50_unknown	group_48	NA	hypothetical protein	2	2	1	137	176	156	L_00667	fbd947076cbee09ef93102bcf5e6d9e4_1358	NA	NA	NA	NA
group_1573	UniRef90_unknown	UniRef50_unknown	group_1573	NA	hypothetical protein	2	2	1	350	350	350	L_00668	fbd947076cbee09ef93102bcf5e6d9e4_1357	NA	NA	NA	NA
group_49	UniRef90_unknown	UniRef50_unknown	group_49	NA	hypothetical protein	2	2	1	641	1142	891	L_00672	fbd947076cbee09ef93102bcf5e6d9e4_519	NA	NA	NA	NA
group_966	UniRef90_unknown	UniRef50_unknown	group_966	NA	hypothetical protein	2	2	1	149	149	149	L_00680	fbd947076cbee09ef93102bcf5e6d9e4_1385	NA	NA	NA	NA
group_664	UniRef90_unknown	UniRef50_unknown	group_664	NA	hypothetical protein	2	2	1	1148	1148	1148	L_00681	fbd947076cbee09ef93102bcf5e6d9e4_1384	NA	NA	NA	NA
group_50	UniRef90_unknown	UniRef50_unknown	group_50	NA	hypothetical protein	2	2	1	146	710	428	L_00687	fbd947076cbee09ef93102bcf5e6d9e4_255	NA	NA	NA	NA
group_685	UniRef90_unknown	UniRef50_unknown	group_685	NA	hypothetical protein	2	2	1	6323	6323	6323	L_00688	fbd947076cbee09ef93102bcf5e6d9e4_1466	NA	NA	NA	NA
group_51	UniRef90_unknown	UniRef50_unknown	group_51	NA	hypothetical protein	2	2	1	440	1010	725	L_00691	fbd947076cbee09ef93102bcf5e6d9e4_820	NA	NA	NA	NA
group_52	UniRef90_unknown	UniRef50_unknown	group_52	NA	hypothetical protein	2	2	1	3125	5897	4511	L_00708	fbd947076cbee09ef93102bcf5e6d9e4_955	NA	NA	NA	NA
group_1085	UniRef90_unknown	UniRef50_unknown	group_1085	NA	hypothetical protein	2	2	1	533	533	533	L_00710	fbd947076cbee09ef93102bcf5e6d9e4_957	NA	NA	NA	NA
group_53	UniRef90_unknown	UniRef50_unknown	group_53	NA	DNA double-strand break repair protein Mre11	2	2	1	518	1202	860	L_00727	fbd947076cbee09ef93102bcf5e6d9e4_170	NA	NA	NA	NA
group_1177	UniRef90_unknown	UniRef50_unknown	group_1177	NA	putative protein MTH_677	2	2	1	284	284	284	L_00732	fbd947076cbee09ef93102bcf5e6d9e4_950	NA	NA	NA	NA
RBKS	UniRef90_unknown	UniRef50_unknown	RBKS	NA	Ribokinase	2	2	1	866	866	866	L_00736	fbd947076cbee09ef93102bcf5e6d9e4_954	NA	NA	NA	NA
group_989	UniRef90_unknown	UniRef50_unknown	group_989	NA	hypothetical protein	2	2	1	407	407	407	L_00737	fbd947076cbee09ef93102bcf5e6d9e4_21	NA	NA	NA	NA
group_1245	UniRef90_unknown	UniRef50_unknown	group_1245	NA	hypothetical protein	2	2	1	452	452	452	L_00738	fbd947076cbee09ef93102bcf5e6d9e4_20	NA	NA	NA	NA
group_1164	UniRef90_unknown	UniRef50_unknown	group_1164	NA	hypothetical protein	2	2	1	1415	1415	1415	L_00740	fbd947076cbee09ef93102bcf5e6d9e4_18	NA	NA	NA	NA
group_55	UniRef90_unknown	UniRef50_unknown	group_55	NA	Bifunctional NADP phosphatase/NAD kinase	2	2	1	1295	1853	1574	L_00742	fbd947076cbee09ef93102bcf5e6d9e4_16	NA	NA	NA	NA
copB_1	UniRef90_unknown	UniRef50_unknown	copB_1	NA	Copper-exporting P-type ATPase B	2	2	1	464	464	464	L_00744	fbd947076cbee09ef93102bcf5e6d9e4_421	NA	NA	NA	NA
copB_2	UniRef90_unknown	UniRef50_unknown	copB_2	NA	Copper-exporting P-type ATPase B	2	2	1	764	764	764	L_00745	fbd947076cbee09ef93102bcf5e6d9e4_422	NA	NA	NA	NA
copA_1	UniRef90_unknown	UniRef50_unknown	copA_1	NA	putative copper-exporting P-type ATPase	2	2	1	419	419	419	L_00746	fbd947076cbee09ef93102bcf5e6d9e4_423	NA	NA	NA	NA
top6B	UniRef90_unknown	UniRef50_unknown	top6B	NA	DNA topoisomerase 6 subunit B	2	2	1	1322	1691	1506	L_00749	fbd947076cbee09ef93102bcf5e6d9e4_426	NA	NA	NA	NA
group_148	UniRef90_unknown	UniRef50_unknown	group_148	NA	hypothetical protein	1	1	1	125	125	125	L_00757	NA	NA	NA	NA	NA
group_58	UniRef90_unknown	UniRef50_unknown	group_58	NA	hypothetical protein	2	2	1	203	656	429	L_00758	fbd947076cbee09ef93102bcf5e6d9e4_1089	NA	NA	NA	NA
patS	UniRef90_unknown	UniRef50_unknown	patS	NA	Soluble P-type ATPase-like phosphatase	2	2	1	461	461	461	L_00761	fbd947076cbee09ef93102bcf5e6d9e4_1092	NA	NA	NA	NA
group_1118	UniRef90_unknown	UniRef50_unknown	group_1118	NA	hypothetical protein	2	2	1	92	92	92	L_00762	fbd947076cbee09ef93102bcf5e6d9e4_1093	NA	NA	NA	NA
fen	UniRef90_unknown	UniRef50_unknown	fen	NA	Flap endonuclease 1	1	1	1	971	971	971	L_00776	NA	NA	NA	NA	NA
group_163	UniRef90_unknown	UniRef50_unknown	group_163	NA	hypothetical protein	1	1	1	92	92	92	L_00784	NA	NA	NA	NA	NA
group_1213	UniRef90_unknown	UniRef50_unknown	group_1213	NA	hypothetical protein	2	2	1	425	425	425	L_00785	fbd947076cbee09ef93102bcf5e6d9e4_626	NA	NA	NA	NA
group_1333	UniRef90_unknown	UniRef50_unknown	group_1333	NA	hypothetical protein	2	2	1	182	182	182	L_00793	fbd947076cbee09ef93102bcf5e6d9e4_1413	NA	NA	NA	NA
group_9	UniRef90_unknown	UniRef50_unknown	group_9	NA	hypothetical protein	1	1	1	395	395	395	L_00794	NA	NA	NA	NA	NA
mtrG	UniRef90_unknown	UniRef50_unknown	mtrG	NA	Tetrahydromethanopterin S-methyltransferase subunit G	2	2	1	242	242	242	L_00801	fbd947076cbee09ef93102bcf5e6d9e4_332	NA	NA	NA	NA
mtrC	UniRef90_unknown	UniRef50_unknown	mtrC	NA	Tetrahydromethanopterin S-methyltransferase subunit C	2	2	1	575	812	693	L_00805	fbd947076cbee09ef93102bcf5e6d9e4_336	NA	NA	NA	NA
group_1605	UniRef90_unknown	UniRef50_unknown	group_1605	NA	hypothetical protein	2	2	1	686	686	686	L_00821	fbd947076cbee09ef93102bcf5e6d9e4_164	NA	NA	NA	NA
group_169	UniRef90_unknown	UniRef50_unknown	group_169	NA	ATP-dependent DNA helicase Hel308	1	1	1	179	179	179	L_00834	NA	NA	NA	NA	NA
group_1486	UniRef90_unknown	UniRef50_unknown	group_1486	NA	hypothetical protein	2	2	1	260	260	260	L_00838	fbd947076cbee09ef93102bcf5e6d9e4_156	NA	NA	NA	NA
group_61	UniRef90_unknown	UniRef50_unknown	group_61	NA	hypothetical protein	2	2	1	698	1025	861	L_00840	fbd947076cbee09ef93102bcf5e6d9e4_154	NA	NA	NA	NA
group_997	UniRef90_unknown	UniRef50_unknown	group_997	NA	hypothetical protein	2	2	1	146	146	146	L_00851	fbd947076cbee09ef93102bcf5e6d9e4_453	NA	NA	NA	NA
purF	UniRef90_unknown	UniRef50_unknown	purF	NA	Amidophosphoribosyltransferase	2	2	1	1304	1304	1304	L_00860	fbd947076cbee09ef93102bcf5e6d9e4_1440	NA	NA	NA	NA
nob1	UniRef90_unknown	UniRef50_unknown	nob1	NA	Endoribonuclease Nob1	2	2	1	500	500	500	L_00867	fbd947076cbee09ef93102bcf5e6d9e4_518	NA	NA	NA	NA
group_607	UniRef90_unknown	UniRef50_unknown	group_607	NA	hypothetical protein	2	2	1	668	668	668	L_00868	fbd947076cbee09ef93102bcf5e6d9e4_517	NA	NA	NA	NA
group_893	UniRef90_unknown	UniRef50_unknown	group_893	NA	hypothetical protein	2	2	1	128	128	128	L_00869	fbd947076cbee09ef93102bcf5e6d9e4_516	NA	NA	NA	NA
group_1563	UniRef90_unknown	UniRef50_unknown	group_1563	NA	hypothetical protein	2	2	1	296	296	296	L_00871	fbd947076cbee09ef93102bcf5e6d9e4_514	NA	NA	NA	NA
group_63	UniRef90_unknown	UniRef50_unknown	group_63	NA	hypothetical protein	2	2	1	266	434	350	L_00876	fbd947076cbee09ef93102bcf5e6d9e4_1096	NA	NA	NA	NA
group_1621	UniRef90_unknown	UniRef50_unknown	group_1621	NA	hypothetical protein	2	2	1	704	704	704	L_00880	fbd947076cbee09ef93102bcf5e6d9e4_1100	NA	NA	NA	NA
group_1032	UniRef90_unknown	UniRef50_unknown	group_1032	NA	hypothetical protein	2	2	1	452	452	452	L_00882	fbd947076cbee09ef93102bcf5e6d9e4_1484	NA	NA	NA	NA
group_721	UniRef90_unknown	UniRef50_unknown	group_721	NA	hypothetical protein	2	2	1	185	185	185	L_00889	fbd947076cbee09ef93102bcf5e6d9e4_1337	NA	NA	NA	NA
group_575	UniRef90_unknown	UniRef50_unknown	group_575	NA	hypothetical protein	2	2	1	479	479	479	L_00890	fbd947076cbee09ef93102bcf5e6d9e4_1338	NA	NA	NA	NA
group_1119	UniRef90_unknown	UniRef50_unknown	group_1119	NA	hypothetical protein	2	2	1	467	467	467	L_00891	fbd947076cbee09ef93102bcf5e6d9e4_1374	NA	NA	NA	NA
group_1376	UniRef90_unknown	UniRef50_unknown	group_1376	NA	50S ribosomal protein L12	2	2	1	305	305	305	L_00893	fbd947076cbee09ef93102bcf5e6d9e4_1376	NA	NA	NA	NA
group_65	UniRef90_unknown	UniRef50_unknown	group_65	NA	hypothetical protein	2	2	1	533	1010	771	L_00894	fbd947076cbee09ef93102bcf5e6d9e4_1377	NA	NA	NA	NA
group_1522	UniRef90_unknown	UniRef50_unknown	group_1522	NA	hypothetical protein	2	2	1	365	365	365	L_00895	fbd947076cbee09ef93102bcf5e6d9e4_1200	NA	NA	NA	NA
nudC	UniRef90_unknown	UniRef50_unknown	nudC	NA	NADH pyrophosphatase	2	2	1	425	425	425	L_00896	fbd947076cbee09ef93102bcf5e6d9e4_1199	NA	NA	NA	NA
group_1313	UniRef90_unknown	UniRef50_unknown	group_1313	NA	hypothetical protein	2	2	1	284	284	284	L_00899	fbd947076cbee09ef93102bcf5e6d9e4_1196	NA	NA	NA	NA
group_1192	UniRef90_unknown	UniRef50_unknown	group_1192	NA	hypothetical protein	2	2	1	236	236	236	L_00900	fbd947076cbee09ef93102bcf5e6d9e4_1195	NA	NA	NA	NA
group_66	UniRef90_unknown	UniRef50_unknown	group_66	NA	hypothetical protein	2	2	1	446	569	507	L_00902	fbd947076cbee09ef93102bcf5e6d9e4_22	NA	NA	NA	NA
group_679	UniRef90_unknown	UniRef50_unknown	group_679	NA	hypothetical protein	2	2	1	176	176	176	L_00903	fbd947076cbee09ef93102bcf5e6d9e4_23	NA	NA	NA	NA
group_751	UniRef90_unknown	UniRef50_unknown	group_751	NA	hypothetical protein	2	2	1	134	134	134	L_00904	fbd947076cbee09ef93102bcf5e6d9e4_24	NA	NA	NA	NA
group_1094	UniRef90_unknown	UniRef50_unknown	group_1094	NA	hypothetical protein	2	2	1	173	173	173	L_00905	fbd947076cbee09ef93102bcf5e6d9e4_25	NA	NA	NA	NA
group_1318	UniRef90_unknown	UniRef50_unknown	group_1318	NA	hypothetical protein	2	2	1	119	119	119	L_00906	fbd947076cbee09ef93102bcf5e6d9e4_26	NA	NA	NA	NA
group_739	UniRef90_unknown	UniRef50_unknown	group_739	NA	hypothetical protein	2	2	1	176	176	176	L_00907	fbd947076cbee09ef93102bcf5e6d9e4_27	NA	NA	NA	NA
group_602	UniRef90_unknown	UniRef50_unknown	group_602	NA	hypothetical protein	2	2	1	590	590	590	L_00908	fbd947076cbee09ef93102bcf5e6d9e4_28	NA	NA	NA	NA
group_1295	UniRef90_unknown	UniRef50_unknown	group_1295	NA	hypothetical protein	2	2	1	263	263	263	L_00909	fbd947076cbee09ef93102bcf5e6d9e4_29	NA	NA	NA	NA
group_1357	UniRef90_unknown	UniRef50_unknown	group_1357	NA	hypothetical protein	2	2	1	443	443	443	L_00910	fbd947076cbee09ef93102bcf5e6d9e4_30	NA	NA	NA	NA
group_1296	UniRef90_unknown	UniRef50_unknown	group_1296	NA	hypothetical protein	2	2	1	200	200	200	L_00911	fbd947076cbee09ef93102bcf5e6d9e4_32	NA	NA	NA	NA
group_1249	UniRef90_unknown	UniRef50_unknown	group_1249	NA	hypothetical protein	2	2	1	335	335	335	L_00912	fbd947076cbee09ef93102bcf5e6d9e4_33	NA	NA	NA	NA
group_1432	UniRef90_unknown	UniRef50_unknown	group_1432	NA	hypothetical protein	2	2	1	461	461	461	L_00913	fbd947076cbee09ef93102bcf5e6d9e4_34	NA	NA	NA	NA
group_1248	UniRef90_unknown	UniRef50_unknown	group_1248	NA	hypothetical protein	2	2	1	167	167	167	L_00914	fbd947076cbee09ef93102bcf5e6d9e4_35	NA	NA	NA	NA
group_1129	UniRef90_unknown	UniRef50_unknown	group_1129	NA	hypothetical protein	2	2	1	518	518	518	L_00915	fbd947076cbee09ef93102bcf5e6d9e4_1334	NA	NA	NA	NA
group_937	UniRef90_unknown	UniRef50_unknown	group_937	NA	hypothetical protein	2	2	1	206	206	206	L_00917	fbd947076cbee09ef93102bcf5e6d9e4_1332	NA	NA	NA	NA
group_810	UniRef90_unknown	UniRef50_unknown	group_810	NA	hypothetical protein	2	2	1	161	161	161	L_00926	fbd947076cbee09ef93102bcf5e6d9e4_1009	NA	NA	NA	NA
group_170	UniRef90_unknown	UniRef50_unknown	group_170	NA	hypothetical protein	1	1	1	539	539	539	L_00929	NA	NA	NA	NA	NA
gtfA_1	UniRef90_unknown	UniRef50_unknown	gtfA_1	NA	UDP-N-acetylglucosamine--peptide N-acetylglucosaminyltransferase GtfA subunit	2	2	1	1985	2996	2490	L_00934	fbd947076cbee09ef93102bcf5e6d9e4_761	NA	NA	NA	NA
group_1503	UniRef90_unknown	UniRef50_unknown	group_1503	NA	hypothetical protein	2	2	1	122	122	122	L_00935	fbd947076cbee09ef93102bcf5e6d9e4_760	NA	NA	NA	NA
gtfA_2	UniRef90_unknown	UniRef50_unknown	gtfA_2	NA	UDP-N-acetylglucosamine--peptide N-acetylglucosaminyltransferase GtfA subunit	2	2	1	2087	5801	3944	L_00936	fbd947076cbee09ef93102bcf5e6d9e4_759	NA	NA	NA	NA
group_815	UniRef90_unknown	UniRef50_unknown	group_815	NA	hypothetical protein	2	2	1	1319	1319	1319	L_00947	fbd947076cbee09ef93102bcf5e6d9e4_318	NA	NA	NA	NA
group_171	UniRef90_unknown	UniRef50_unknown	group_171	NA	hypothetical protein	1	1	1	173	173	173	L_00952	NA	NA	NA	NA	NA
group_646	UniRef90_unknown	UniRef50_unknown	group_646	NA	Stomatin	2	2	1	248	248	248	L_00956	fbd947076cbee09ef93102bcf5e6d9e4_1420	NA	NA	NA	NA
group_816	UniRef90_unknown	UniRef50_unknown	group_816	NA	hypothetical protein	2	2	1	170	170	170	L_00957	fbd947076cbee09ef93102bcf5e6d9e4_1421	NA	NA	NA	NA
group_1427	UniRef90_unknown	UniRef50_unknown	group_1427	NA	hypothetical protein	2	2	1	422	422	422	L_00958	fbd947076cbee09ef93102bcf5e6d9e4_1422	NA	NA	NA	NA
group_547	UniRef90_unknown	UniRef50_unknown	group_547	NA	hypothetical protein	2	2	1	101	101	101	L_00963	fbd947076cbee09ef93102bcf5e6d9e4_1077	NA	NA	NA	NA
group_1302	UniRef90_unknown	UniRef50_unknown	group_1302	NA	hypothetical protein	2	2	1	263	263	263	L_00964	fbd947076cbee09ef93102bcf5e6d9e4_1076	NA	NA	NA	NA
group_824	UniRef90_unknown	UniRef50_unknown	group_824	NA	hypothetical protein	2	2	1	383	383	383	L_00965	fbd947076cbee09ef93102bcf5e6d9e4_1075	NA	NA	NA	NA
group_1223	UniRef90_unknown	UniRef50_unknown	group_1223	NA	hypothetical protein	2	2	1	281	281	281	L_00967	fbd947076cbee09ef93102bcf5e6d9e4_1073	NA	NA	NA	NA
group_1561	UniRef90_unknown	UniRef50_unknown	group_1561	NA	hypothetical protein	2	2	1	467	467	467	L_00968	fbd947076cbee09ef93102bcf5e6d9e4_1072	NA	NA	NA	NA
group_71	UniRef90_unknown	UniRef50_unknown	group_71	NA	hypothetical protein	2	2	1	113	1010	561	L_00970	fbd947076cbee09ef93102bcf5e6d9e4_1070	NA	NA	NA	NA
group_1038	UniRef90_unknown	UniRef50_unknown	group_1038	NA	hypothetical protein	2	2	1	347	347	347	L_00974	fbd947076cbee09ef93102bcf5e6d9e4_1119	NA	NA	NA	NA
aglK	UniRef90_unknown	UniRef50_unknown	aglK	NA	UDP-N-acetylglucosamine--dolichyl-phosphate N-acetylglucosaminyltransferase	2	2	1	470	719	594	L_00975	fbd947076cbee09ef93102bcf5e6d9e4_1120	NA	NA	NA	NA
group_73	UniRef90_unknown	UniRef50_unknown	group_73	NA	hypothetical protein	2	2	1	320	1304	812	L_00980	fbd947076cbee09ef93102bcf5e6d9e4_350	NA	NA	NA	NA
group_621	UniRef90_unknown	UniRef50_unknown	group_621	NA	hypothetical protein	2	2	1	470	470	470	L_00984	fbd947076cbee09ef93102bcf5e6d9e4_190	NA	NA	NA	NA
group_655	UniRef90_unknown	UniRef50_unknown	group_655	NA	hypothetical protein	2	2	1	413	413	413	L_00985	fbd947076cbee09ef93102bcf5e6d9e4_189	NA	NA	NA	NA
group_1493	UniRef90_unknown	UniRef50_unknown	group_1493	NA	hypothetical protein	2	2	1	305	305	305	L_00986	fbd947076cbee09ef93102bcf5e6d9e4_1501	NA	NA	NA	NA
group_814	UniRef90_unknown	UniRef50_unknown	group_814	NA	hypothetical protein	2	2	1	362	362	362	L_00987	fbd947076cbee09ef93102bcf5e6d9e4_1502	NA	NA	NA	NA
group_172	UniRef90_unknown	UniRef50_unknown	group_172	NA	hypothetical protein	1	1	1	164	164	164	L_00988	NA	NA	NA	NA	NA
group_173	UniRef90_unknown	UniRef50_unknown	group_173	NA	hypothetical protein	1	1	1	155	155	155	L_00989	NA	NA	NA	NA	NA
group_174	UniRef90_unknown	UniRef50_unknown	group_174	NA	hypothetical protein	1	1	1	92	92	92	L_00990	NA	NA	NA	NA	NA
group_724	UniRef90_unknown	UniRef50_unknown	group_724	NA	hypothetical protein	2	2	1	740	740	740	L_00998	fbd947076cbee09ef93102bcf5e6d9e4_1325	NA	NA	NA	NA
group_175	UniRef90_unknown	UniRef50_unknown	group_175	NA	hypothetical protein	1	1	1	194	194	194	L_01003	NA	NA	NA	NA	NA
group_791	UniRef90_unknown	UniRef50_unknown	group_791	NA	hypothetical protein	2	2	1	2159	2159	2159	L_01006	fbd947076cbee09ef93102bcf5e6d9e4_1503	NA	NA	NA	NA
group_1594	UniRef90_unknown	UniRef50_unknown	group_1594	NA	hypothetical protein	2	2	1	194	194	194	L_01007	fbd947076cbee09ef93102bcf5e6d9e4_1504	NA	NA	NA	NA
napA	UniRef90_unknown	UniRef50_unknown	napA	NA	Periplasmic nitrate reductase	2	2	1	1091	1091	1091	L_01011	fbd947076cbee09ef93102bcf5e6d9e4_659	NA	NA	NA	NA
group_176	UniRef90_unknown	UniRef50_unknown	group_176	NA	hypothetical protein	1	1	1	422	422	422	L_01012	NA	NA	NA	NA	NA
group_1368	UniRef90_unknown	UniRef50_unknown	group_1368	NA	hypothetical protein	2	2	1	758	758	758	L_01013	fbd947076cbee09ef93102bcf5e6d9e4_1186	NA	NA	NA	NA
group_894	UniRef90_unknown	UniRef50_unknown	group_894	NA	hypothetical protein	2	2	1	731	731	731	L_01018	fbd947076cbee09ef93102bcf5e6d9e4_1238	NA	NA	NA	NA
group_629	UniRef90_unknown	UniRef50_unknown	group_629	NA	hypothetical protein	2	2	1	773	773	773	L_01019	fbd947076cbee09ef93102bcf5e6d9e4_1239	NA	NA	NA	NA
group_972	UniRef90_unknown	UniRef50_unknown	group_972	NA	hypothetical protein	2	2	1	161	161	161	L_01020	fbd947076cbee09ef93102bcf5e6d9e4_1240	NA	NA	NA	NA
group_729	UniRef90_unknown	UniRef50_unknown	group_729	NA	hypothetical protein	2	2	1	149	149	149	L_01021	fbd947076cbee09ef93102bcf5e6d9e4_1241	NA	NA	NA	NA
ubaA	UniRef90_unknown	UniRef50_unknown	ubaA	NA	SAMP-activating enzyme E1	2	2	1	755	755	755	L_01024	fbd947076cbee09ef93102bcf5e6d9e4_1506	NA	NA	NA	NA
group_75	UniRef90_unknown	UniRef50_unknown	group_75	NA	hypothetical protein	2	2	1	209	1187	698	L_01034	fbd947076cbee09ef93102bcf5e6d9e4_174	NA	NA	NA	NA
addA	UniRef90_unknown	UniRef50_unknown	addA	NA	ATP-dependent helicase/nuclease subunit A	2	2	1	980	2432	1706	L_01038	fbd947076cbee09ef93102bcf5e6d9e4_178	NA	NA	NA	NA
group_177	UniRef90_unknown	UniRef50_unknown	group_177	NA	hypothetical protein	1	1	1	188	188	188	L_01043	NA	NA	NA	NA	NA
group_77	UniRef90_unknown	UniRef50_unknown	group_77	NA	hypothetical protein	2	2	1	266	5612	2939	L_01044	fbd947076cbee09ef93102bcf5e6d9e4_1006	NA	NA	NA	NA
group_1367	UniRef90_unknown	UniRef50_unknown	group_1367	NA	hypothetical protein	2	2	1	1109	1109	1109	L_01046	fbd947076cbee09ef93102bcf5e6d9e4_1004	NA	NA	NA	NA
group_78	UniRef90_unknown	UniRef50_unknown	group_78	NA	Archaetidylinositol phosphate synthase	2	2	1	218	566	392	L_01049	fbd947076cbee09ef93102bcf5e6d9e4_1001	NA	NA	NA	NA
group_80	UniRef90_unknown	UniRef50_unknown	group_80	NA	hypothetical protein	2	2	1	1070	1091	1080	L_01052	fbd947076cbee09ef93102bcf5e6d9e4_83	NA	NA	NA	NA
group_675	UniRef90_unknown	UniRef50_unknown	group_675	NA	hypothetical protein	2	2	1	407	407	407	L_01053	fbd947076cbee09ef93102bcf5e6d9e4_82	NA	NA	NA	NA
cofC	UniRef90_unknown	UniRef50_unknown	cofC	NA	Phosphoenolpyruvate guanylyltransferase	2	2	1	671	671	671	L_01055	fbd947076cbee09ef93102bcf5e6d9e4_1302	NA	NA	NA	NA
group_798	UniRef90_unknown	UniRef50_unknown	group_798	NA	hypothetical protein	2	2	1	530	530	530	L_01058	fbd947076cbee09ef93102bcf5e6d9e4_1306	NA	NA	NA	NA
group_891	UniRef90_unknown	UniRef50_unknown	group_891	NA	hypothetical protein	2	2	1	164	164	164	L_01059	fbd947076cbee09ef93102bcf5e6d9e4_1307	NA	NA	NA	NA
group_1160	UniRef90_unknown	UniRef50_unknown	group_1160	NA	hypothetical protein	2	2	1	518	518	518	L_01060	fbd947076cbee09ef93102bcf5e6d9e4_1308	NA	NA	NA	NA
group_1227	UniRef90_unknown	UniRef50_unknown	group_1227	NA	hypothetical protein	2	2	1	2003	2003	2003	L_01061	fbd947076cbee09ef93102bcf5e6d9e4_1309	NA	NA	NA	NA
group_1589	UniRef90_unknown	UniRef50_unknown	group_1589	NA	hypothetical protein	2	2	1	461	461	461	L_01070	fbd947076cbee09ef93102bcf5e6d9e4_1151	NA	NA	NA	NA
btuD_17	UniRef90_unknown	UniRef50_unknown	btuD_17	NA	Cobalamin import ATP-binding protein BtuD	2	2	1	233	785	509	L_01085	fbd947076cbee09ef93102bcf5e6d9e4_1176	NA	NA	NA	NA
group_83	UniRef90_unknown	UniRef50_unknown	group_83	NA	hypothetical protein	2	2	1	140	278	209	L_01086	fbd947076cbee09ef93102bcf5e6d9e4_505	NA	NA	NA	NA
hdrA2	UniRef90_unknown	UniRef50_unknown	hdrA2	NA	Ferredoxin:CoB-CoM heterodisulfide reductase subunit A	2	2	1	284	2318	1301	L_01094	fbd947076cbee09ef93102bcf5e6d9e4_207	NA	NA	NA	NA
group_84	UniRef90_unknown	UniRef50_unknown	group_84	NA	hypothetical protein	2	2	1	134	134	134	L_01096	fbd947076cbee09ef93102bcf5e6d9e4_1451	NA	NA	NA	NA
group_658	UniRef90_unknown	UniRef50_unknown	group_658	NA	hypothetical protein	2	2	1	122	122	122	L_01097	fbd947076cbee09ef93102bcf5e6d9e4_1452	NA	NA	NA	NA
group_648	UniRef90_unknown	UniRef50_unknown	group_648	NA	hypothetical protein	2	2	1	131	131	131	L_01098	fbd947076cbee09ef93102bcf5e6d9e4_1453	NA	NA	NA	NA
group_1144	UniRef90_unknown	UniRef50_unknown	group_1144	NA	hypothetical protein	2	2	1	407	407	407	L_01099	fbd947076cbee09ef93102bcf5e6d9e4_1454	NA	NA	NA	NA
group_1385	UniRef90_unknown	UniRef50_unknown	group_1385	NA	hypothetical protein	2	2	1	224	224	224	L_01100	fbd947076cbee09ef93102bcf5e6d9e4_1455	NA	NA	NA	NA
group_1545	UniRef90_unknown	UniRef50_unknown	group_1545	NA	hypothetical protein	2	2	1	140	140	140	L_01101	fbd947076cbee09ef93102bcf5e6d9e4_1456	NA	NA	NA	NA
group_898	UniRef90_unknown	UniRef50_unknown	group_898	NA	hypothetical protein	2	2	1	125	125	125	L_01102	fbd947076cbee09ef93102bcf5e6d9e4_1457	NA	NA	NA	NA
group_178	UniRef90_unknown	UniRef50_unknown	group_178	NA	hypothetical protein	1	1	1	422	422	422	L_01108	NA	NA	NA	NA	NA
group_179	UniRef90_unknown	UniRef50_unknown	group_179	NA	hypothetical protein	1	1	1	170	170	170	L_01109	NA	NA	NA	NA	NA
group_180	UniRef90_unknown	UniRef50_unknown	group_180	NA	hypothetical protein	1	1	1	1685	1685	1685	L_01110	NA	NA	NA	NA	NA
group_10	UniRef90_unknown	UniRef50_unknown	group_10	NA	hypothetical protein	2	2	1	344	716	530	L_01111	fbd947076cbee09ef93102bcf5e6d9e4_221	NA	NA	NA	NA
group_1399	UniRef90_unknown	UniRef50_unknown	group_1399	NA	hypothetical protein	2	2	1	911	911	911	L_01118	fbd947076cbee09ef93102bcf5e6d9e4_1134	NA	NA	NA	NA
group_1356	UniRef90_unknown	UniRef50_unknown	group_1356	NA	hypothetical protein	2	2	1	341	341	341	L_01123	fbd947076cbee09ef93102bcf5e6d9e4_1529	NA	NA	NA	NA
pyrF	UniRef90_unknown	UniRef50_unknown	pyrF	NA	Orotidine 5'-phosphate decarboxylase	2	2	1	401	647	524	L_01130	fbd947076cbee09ef93102bcf5e6d9e4_1126	NA	NA	NA	NA
frhA	UniRef90_unknown	UniRef50_unknown	frhA	NA	Coenzyme F420 hydrogenase subunit alpha	2	2	1	425	1217	821	L_01132	fbd947076cbee09ef93102bcf5e6d9e4_1035	NA	NA	NA	NA
group_1229	UniRef90_unknown	UniRef50_unknown	group_1229	NA	hypothetical protein	2	2	1	152	152	152	L_01137	fbd947076cbee09ef93102bcf5e6d9e4_652	NA	NA	NA	NA
group_1392	UniRef90_unknown	UniRef50_unknown	group_1392	NA	hypothetical protein	2	2	1	287	287	287	L_01139	fbd947076cbee09ef93102bcf5e6d9e4_654	NA	NA	NA	NA
COQ5_3	UniRef90_unknown	UniRef50_unknown	COQ5_3	NA	"2-methoxy-6-polyprenyl-1	4-benzoquinol methylase	mitochondrial"	2	2	1	620	620	620	L_01140	fbd947076cbee09ef93102bcf5e6d9e4_655	NA	NA	NA	NA
group_867	UniRef90_unknown	UniRef50_unknown	group_867	NA	hypothetical protein	2	2	1	230	230	230	L_01141	fbd947076cbee09ef93102bcf5e6d9e4_656	NA	NA	NA	NA
group_88	UniRef90_unknown	UniRef50_unknown	group_88	NA	hypothetical protein	2	2	1	212	665	438	L_01142	fbd947076cbee09ef93102bcf5e6d9e4_1191	NA	NA	NA	NA
group_595	UniRef90_unknown	UniRef50_unknown	group_595	NA	hypothetical protein	2	2	1	764	764	764	L_01143	fbd947076cbee09ef93102bcf5e6d9e4_1190	NA	NA	NA	NA
group_1280	UniRef90_unknown	UniRef50_unknown	group_1280	NA	hypothetical protein	2	2	1	128	128	128	L_01145	fbd947076cbee09ef93102bcf5e6d9e4_249	NA	NA	NA	NA
group_1148	UniRef90_unknown	UniRef50_unknown	group_1148	NA	hypothetical protein	2	2	1	92	92	92	L_01146	fbd947076cbee09ef93102bcf5e6d9e4_248	NA	NA	NA	NA
group_737	UniRef90_unknown	UniRef50_unknown	group_737	NA	hypothetical protein	2	2	1	2312	2312	2312	L_01148	fbd947076cbee09ef93102bcf5e6d9e4_246	NA	NA	NA	NA
group_1279	UniRef90_unknown	UniRef50_unknown	group_1279	NA	putative ABC transporter ATP-binding protein	2	2	1	719	719	719	L_01149	fbd947076cbee09ef93102bcf5e6d9e4_1536	NA	NA	NA	NA
group_1390	UniRef90_unknown	UniRef50_unknown	group_1390	NA	hypothetical protein	2	2	1	326	326	326	L_01153	fbd947076cbee09ef93102bcf5e6d9e4_1540	NA	NA	NA	NA
group_1596	UniRef90_unknown	UniRef50_unknown	group_1596	NA	hypothetical protein	2	2	1	851	851	851	L_01157	fbd947076cbee09ef93102bcf5e6d9e4_1235	NA	NA	NA	NA
group_861	UniRef90_unknown	UniRef50_unknown	group_861	NA	hypothetical protein	2	2	1	266	266	266	L_01159	fbd947076cbee09ef93102bcf5e6d9e4_436	NA	NA	NA	NA
argB	UniRef90_unknown	UniRef50_unknown	argB	NA	[LysW]-aminoadipate/[LysW]-glutamate kinase	2	2	1	140	881	510	L_01161	fbd947076cbee09ef93102bcf5e6d9e4_160	NA	NA	NA	NA
group_1044	UniRef90_unknown	UniRef50_unknown	group_1044	NA	hypothetical protein	2	2	1	467	467	467	L_01164	fbd947076cbee09ef93102bcf5e6d9e4_163	NA	NA	NA	NA
group_582	UniRef90_unknown	UniRef50_unknown	group_582	NA	hypothetical protein	2	2	1	1520	1520	1520	L_01165	fbd947076cbee09ef93102bcf5e6d9e4_298	NA	NA	NA	NA
group_181	UniRef90_unknown	UniRef50_unknown	group_181	NA	hypothetical protein	1	1	1	230	230	230	L_01167	NA	NA	NA	NA	NA
group_992	UniRef90_unknown	UniRef50_unknown	group_992	NA	hypothetical protein	2	2	1	662	662	662	L_01168	fbd947076cbee09ef93102bcf5e6d9e4_1214	NA	NA	NA	NA
group_642	UniRef90_unknown	UniRef50_unknown	group_642	NA	hypothetical protein	2	2	1	884	884	884	L_01169	fbd947076cbee09ef93102bcf5e6d9e4_1213	NA	NA	NA	NA
group_1410	UniRef90_unknown	UniRef50_unknown	group_1410	NA	hypothetical protein	2	2	1	497	497	497	L_01170	fbd947076cbee09ef93102bcf5e6d9e4_1212	NA	NA	NA	NA
group_683	UniRef90_unknown	UniRef50_unknown	group_683	NA	hypothetical protein	2	2	1	344	344	344	L_01174	fbd947076cbee09ef93102bcf5e6d9e4_1543	NA	NA	NA	NA
group_1472	UniRef90_unknown	UniRef50_unknown	group_1472	NA	hypothetical protein	2	2	1	476	476	476	L_01179	fbd947076cbee09ef93102bcf5e6d9e4_1136	NA	NA	NA	NA
group_90	UniRef90_unknown	UniRef50_unknown	group_90	NA	hypothetical protein	2	2	1	704	1262	983	L_01181	fbd947076cbee09ef93102bcf5e6d9e4_1138	NA	NA	NA	NA
mraY_2	UniRef90_unknown	UniRef50_unknown	mraY_2	NA	Phospho-N-acetylmuramoyl-pentapeptide-transferase	2	2	1	488	1070	779	L_01182	fbd947076cbee09ef93102bcf5e6d9e4_1141	NA	NA	NA	NA
group_185	UniRef90_unknown	UniRef50_unknown	group_185	NA	hypothetical protein	1	1	1	665	665	665	L_01189	NA	NA	NA	NA	NA
bamB	UniRef90_unknown	UniRef50_unknown	bamB	NA	Outer membrane protein assembly factor BamB	2	2	1	1529	1529	1529	L_01190	fbd947076cbee09ef93102bcf5e6d9e4_1523	NA	NA	NA	NA
group_1321	UniRef90_unknown	UniRef50_unknown	group_1321	NA	hypothetical protein	2	2	1	1178	1178	1178	L_01191	fbd947076cbee09ef93102bcf5e6d9e4_1522	NA	NA	NA	NA
group_526	UniRef90_unknown	UniRef50_unknown	group_526	NA	hypothetical protein	2	2	1	392	392	392	L_01198	fbd947076cbee09ef93102bcf5e6d9e4_774	NA	NA	NA	NA
fcl_2	UniRef90_unknown	UniRef50_unknown	fcl_2	NA	GDP-L-fucose synthase	2	2	1	467	998	732	L_01202	fbd947076cbee09ef93102bcf5e6d9e4_1167	NA	NA	NA	NA
group_1579	UniRef90_unknown	UniRef50_unknown	group_1579	NA	hypothetical protein	2	2	1	644	644	644	L_01207	fbd947076cbee09ef93102bcf5e6d9e4_801	NA	NA	NA	NA
trpS	UniRef90_unknown	UniRef50_unknown	trpS	NA	Tryptophan--tRNA ligase	2	2	1	335	1088	711	L_01208	fbd947076cbee09ef93102bcf5e6d9e4_800	NA	NA	NA	NA
group_93	UniRef90_unknown	UniRef50_unknown	group_93	NA	hypothetical protein	2	2	1	971	1715	1343	L_01209	fbd947076cbee09ef93102bcf5e6d9e4_1174	NA	NA	NA	NA
group_12	UniRef90_unknown	UniRef50_unknown	group_12	btuD_16	Cobalamin import ATP-binding protein BtuD	1	1	1	485	485	485	L_01211	NA	NA	NA	NA	NA
group_189	UniRef90_unknown	UniRef50_unknown	group_189	NA	hypothetical protein	1	1	1	269	269	269	L_01212	NA	NA	NA	NA	NA
comD	UniRef90_unknown	UniRef50_unknown	comD	NA	Sulfopyruvate decarboxylase subunit alpha	2	2	1	317	506	411	L_01215	fbd947076cbee09ef93102bcf5e6d9e4_209	NA	NA	NA	NA
group_190	UniRef90_unknown	UniRef50_unknown	group_190	NA	hypothetical protein	1	1	1	107	107	107	L_01216	NA	NA	NA	NA	NA
group_95	UniRef90_unknown	UniRef50_unknown	group_95	NA	hypothetical protein	2	2	1	326	878	602	L_01218	fbd947076cbee09ef93102bcf5e6d9e4_1079	NA	NA	NA	NA
group_508	UniRef90_unknown	UniRef50_unknown	group_508	NA	hypothetical protein	2	2	1	797	797	797	L_01220	fbd947076cbee09ef93102bcf5e6d9e4_1081	NA	NA	NA	NA
group_191	UniRef90_unknown	UniRef50_unknown	group_191	NA	hypothetical protein	1	1	1	308	308	308	L_01223	NA	NA	NA	NA	NA
group_192	UniRef90_unknown	UniRef50_unknown	group_192	NA	hypothetical protein	1	1	1	332	332	332	L_01224	NA	NA	NA	NA	NA
group_763	UniRef90_unknown	UniRef50_unknown	group_763	NA	hypothetical protein	2	2	1	755	755	755	L_01226	fbd947076cbee09ef93102bcf5e6d9e4_149	NA	NA	NA	NA
mvhB_4	UniRef90_unknown	UniRef50_unknown	mvhB_4	NA	Polyferredoxin protein MvhB	2	2	1	548	1004	776	L_01227	fbd947076cbee09ef93102bcf5e6d9e4_251	NA	NA	NA	NA
group_727	UniRef90_unknown	UniRef50_unknown	group_727	NA	hypothetical protein	2	2	1	1118	1118	1118	L_01230	fbd947076cbee09ef93102bcf5e6d9e4_254	NA	NA	NA	NA
group_193	UniRef90_unknown	UniRef50_unknown	group_193	NA	hypothetical protein	1	1	1	143	143	143	L_01239	NA	NA	NA	NA	NA
group_18	UniRef90_unknown	UniRef50_unknown	group_18	mraY_2	Phospho-N-acetylmuramoyl-pentapeptide-transferase	1	1	1	488	488	488	L_01242	NA	NA	NA	NA	NA
group_99	UniRef90_unknown	UniRef50_unknown	group_99	NA	hypothetical protein	2	2	1	2912	5009	3960	L_01248	fbd947076cbee09ef93102bcf5e6d9e4_1485	NA	NA	NA	NA
group_1492	UniRef90_unknown	UniRef50_unknown	group_1492	NA	hypothetical protein	2	2	1	383	383	383	L_01250	fbd947076cbee09ef93102bcf5e6d9e4_1085	NA	NA	NA	NA
group_1145	UniRef90_unknown	UniRef50_unknown	group_1145	NA	hypothetical protein	2	2	1	1937	1937	1937	L_01252	fbd947076cbee09ef93102bcf5e6d9e4_1478	NA	NA	NA	NA
group_100	UniRef90_unknown	UniRef50_unknown	group_100	NA	hypothetical protein	2	2	1	233	1022	627	L_01253	fbd947076cbee09ef93102bcf5e6d9e4_182	NA	NA	NA	NA
ghrB	UniRef90_unknown	UniRef50_unknown	ghrB	NA	Glyoxylate/hydroxypyruvate reductase B	2	2	1	1628	1628	1628	L_01258	fbd947076cbee09ef93102bcf5e6d9e4_909	NA	NA	NA	NA
group_101	UniRef90_unknown	UniRef50_unknown	group_101	NA	hypothetical protein	2	2	1	353	572	462	L_01260	fbd947076cbee09ef93102bcf5e6d9e4_907	NA	NA	NA	NA
group_196	UniRef90_unknown	UniRef50_unknown	group_196	NA	hypothetical protein	1	1	1	236	236	236	L_01268	NA	NA	NA	NA	NA
group_8	UniRef90_unknown	UniRef50_unknown	group_8	NA	hypothetical protein	1	1	1	347	347	347	L_01275	NA	NA	NA	NA	NA
group_836	UniRef90_unknown	UniRef50_unknown	group_836	NA	hypothetical protein	2	2	1	941	941	941	L_01276	fbd947076cbee09ef93102bcf5e6d9e4_749	NA	NA	NA	NA
group_605	UniRef90_unknown	UniRef50_unknown	group_605	NA	hypothetical protein	2	2	1	440	440	440	L_01277	fbd947076cbee09ef93102bcf5e6d9e4_750	NA	NA	NA	NA
group_1603	UniRef90_unknown	UniRef50_unknown	group_1603	NA	hypothetical protein	2	2	1	278	278	278	L_01280	fbd947076cbee09ef93102bcf5e6d9e4_753	NA	NA	NA	NA
group_1076	UniRef90_unknown	UniRef50_unknown	group_1076	NA	hypothetical protein	2	2	1	2132	2132	2132	L_01289	fbd947076cbee09ef93102bcf5e6d9e4_826	NA	NA	NA	NA
group_105	UniRef90_unknown	UniRef50_unknown	group_105	NA	hypothetical protein	2	2	1	233	269	251	L_01290	fbd947076cbee09ef93102bcf5e6d9e4_127	NA	NA	NA	NA
group_106	UniRef90_unknown	UniRef50_unknown	group_106	NA	putative protein	2	2	1	320	635	477	L_01298	fbd947076cbee09ef93102bcf5e6d9e4_1491	NA	NA	NA	NA
group_107	UniRef90_unknown	UniRef50_unknown	group_107	NA	hypothetical protein	2	2	1	533	1064	798	L_01299	fbd947076cbee09ef93102bcf5e6d9e4_495	NA	NA	NA	NA
group_108	UniRef90_unknown	UniRef50_unknown	group_108	NA	hypothetical protein	2	2	1	329	743	536	L_01302	fbd947076cbee09ef93102bcf5e6d9e4_1152	NA	NA	NA	NA
group_604	UniRef90_unknown	UniRef50_unknown	group_604	NA	hypothetical protein	2	2	1	365	365	365	L_01304	fbd947076cbee09ef93102bcf5e6d9e4_1154	NA	NA	NA	NA
group_1108	UniRef90_unknown	UniRef50_unknown	group_1108	NA	hypothetical protein	2	2	1	959	959	959	L_01305	fbd947076cbee09ef93102bcf5e6d9e4_1155	NA	NA	NA	NA
mntR	UniRef90_unknown	UniRef50_unknown	mntR	NA	HTH-type transcriptional regulator MntR	2	2	1	710	710	710	L_01307	fbd947076cbee09ef93102bcf5e6d9e4_798	NA	NA	NA	NA
group_109	UniRef90_unknown	UniRef50_unknown	group_109	NA	hypothetical protein	2	2	1	725	3101	1913	L_01308	fbd947076cbee09ef93102bcf5e6d9e4_797	NA	NA	NA	NA
group_954	UniRef90_unknown	UniRef50_unknown	group_954	NA	hypothetical protein	2	2	1	1142	1142	1142	L_01313	fbd947076cbee09ef93102bcf5e6d9e4_1365	NA	NA	NA	NA
group_531	UniRef90_unknown	UniRef50_unknown	group_531	NA	hypothetical protein	2	2	1	89	89	89	L_01322	fbd947076cbee09ef93102bcf5e6d9e4_680	NA	NA	NA	NA
group_888	UniRef90_unknown	UniRef50_unknown	group_888	NA	hypothetical protein	2	2	1	140	140	140	L_01323	fbd947076cbee09ef93102bcf5e6d9e4_681	NA	NA	NA	NA
group_1185	UniRef90_unknown	UniRef50_unknown	group_1185	NA	hypothetical protein	2	2	1	158	158	158	L_01324	fbd947076cbee09ef93102bcf5e6d9e4_682	NA	NA	NA	NA
group_977	UniRef90_unknown	UniRef50_unknown	group_977	NA	hypothetical protein	2	2	1	218	218	218	L_01328	fbd947076cbee09ef93102bcf5e6d9e4_1233	NA	NA	NA	NA
copA_3	UniRef90_unknown	UniRef50_unknown	copA_3	NA	putative copper-exporting P-type ATPase	1	1	1	1004	1004	1004	L_01329	NA	NA	NA	NA	NA
group_1607	UniRef90_unknown	UniRef50_unknown	group_1607	NA	hypothetical protein	2	2	1	938	938	938	L_01330	fbd947076cbee09ef93102bcf5e6d9e4_1162	NA	NA	NA	NA
group_112	UniRef90_unknown	UniRef50_unknown	group_112	NA	hypothetical protein	2	2	1	143	392	267	L_01333	fbd947076cbee09ef93102bcf5e6d9e4_407	NA	NA	NA	NA
group_197	UniRef90_unknown	UniRef50_unknown	group_197	NA	hypothetical protein	1	1	1	395	395	395	L_01337	NA	NA	NA	NA	NA
group_1474	UniRef90_unknown	UniRef50_unknown	group_1474	NA	hypothetical protein	2	2	1	617	617	617	L_01340	fbd947076cbee09ef93102bcf5e6d9e4_1311	NA	NA	NA	NA
group_1250	UniRef90_unknown	UniRef50_unknown	group_1250	NA	hypothetical protein	2	2	1	332	332	332	L_01341	fbd947076cbee09ef93102bcf5e6d9e4_1312	NA	NA	NA	NA
group_869	UniRef90_unknown	UniRef50_unknown	group_869	NA	hypothetical protein	2	2	1	188	188	188	L_01342	fbd947076cbee09ef93102bcf5e6d9e4_1515	NA	NA	NA	NA
group_805	UniRef90_unknown	UniRef50_unknown	group_805	NA	hypothetical protein	2	2	1	158	158	158	L_01345	fbd947076cbee09ef93102bcf5e6d9e4_1518	NA	NA	NA	NA
group_200	UniRef90_unknown	UniRef50_unknown	group_200	NA	hypothetical protein	1	1	1	227	227	227	NA	fbd947076cbee09ef93102bcf5e6d9e4_4	NA	NA	NA	NA
group_203	UniRef90_unknown	UniRef50_unknown	group_203	NA	hypothetical protein	1	1	1	164	164	164	NA	fbd947076cbee09ef93102bcf5e6d9e4_31	NA	NA	NA	NA
group_204	UniRef90_unknown	UniRef50_unknown	group_204	NA	hypothetical protein	1	1	1	257	257	257	NA	fbd947076cbee09ef93102bcf5e6d9e4_36	NA	NA	NA	NA
group_205	UniRef90_unknown	UniRef50_unknown	group_205	NA	hypothetical protein	1	1	1	515	515	515	NA	fbd947076cbee09ef93102bcf5e6d9e4_37	NA	NA	NA	NA
group_206	UniRef90_unknown	UniRef50_unknown	group_206	NA	hypothetical protein	1	1	1	3293	3293	3293	NA	fbd947076cbee09ef93102bcf5e6d9e4_54	NA	NA	NA	NA
group_207	UniRef90_unknown	UniRef50_unknown	group_207	NA	hypothetical protein	1	1	1	407	407	407	NA	fbd947076cbee09ef93102bcf5e6d9e4_55	NA	NA	NA	NA
group_208	UniRef90_unknown	UniRef50_unknown	group_208	NA	hypothetical protein	1	1	1	1016	1016	1016	NA	fbd947076cbee09ef93102bcf5e6d9e4_56	NA	NA	NA	NA
group_209	UniRef90_unknown	UniRef50_unknown	group_209	NA	hypothetical protein	1	1	1	356	356	356	NA	fbd947076cbee09ef93102bcf5e6d9e4_57	NA	NA	NA	NA
group_210	UniRef90_unknown	UniRef50_unknown	group_210	NA	hypothetical protein	1	1	1	1175	1175	1175	NA	fbd947076cbee09ef93102bcf5e6d9e4_58	NA	NA	NA	NA
group_6	UniRef90_unknown	UniRef50_unknown	group_6	NA	hypothetical protein	1	1	1	1103	1103	1103	NA	fbd947076cbee09ef93102bcf5e6d9e4_63	NA	NA	NA	NA
group_211	UniRef90_unknown	UniRef50_unknown	group_211	NA	hypothetical protein	1	1	1	2249	2249	2249	NA	fbd947076cbee09ef93102bcf5e6d9e4_66	NA	NA	NA	NA
group_212	UniRef90_unknown	UniRef50_unknown	group_212	NA	hypothetical protein	1	1	1	818	818	818	NA	fbd947076cbee09ef93102bcf5e6d9e4_67	NA	NA	NA	NA
group_220	UniRef90_unknown	UniRef50_unknown	group_220	NA	hypothetical protein	1	1	1	314	314	314	NA	fbd947076cbee09ef93102bcf5e6d9e4_103	NA	NA	NA	NA
group_221	UniRef90_unknown	UniRef50_unknown	group_221	NA	hypothetical protein	1	1	1	347	347	347	NA	fbd947076cbee09ef93102bcf5e6d9e4_104	NA	NA	NA	NA
group_226	UniRef90_unknown	UniRef50_unknown	group_226	NA	hypothetical protein	1	1	1	299	299	299	NA	fbd947076cbee09ef93102bcf5e6d9e4_135	NA	NA	NA	NA
cpdA_1	UniRef90_unknown	UniRef50_unknown	cpdA_1	NA	"3'	5'-cyclic adenosine monophosphate phosphodiesterase CpdA"	1	1	1	749	749	749	NA	fbd947076cbee09ef93102bcf5e6d9e4_153	NA	NA	NA	NA
menH	UniRef90_unknown	UniRef50_unknown	menH	NA	"2-succinyl-6-hydroxy-2	4-cyclohexadiene-1-carboxylate synthase"	1	1	1	776	776	776	NA	fbd947076cbee09ef93102bcf5e6d9e4_211	NA	NA	NA	NA
group_241	UniRef90_unknown	UniRef50_unknown	group_241	NA	hypothetical protein	1	1	1	161	161	161	NA	fbd947076cbee09ef93102bcf5e6d9e4_250	NA	NA	NA	NA
group_247	UniRef90_unknown	UniRef50_unknown	group_247	NA	hypothetical protein	1	1	1	773	773	773	NA	fbd947076cbee09ef93102bcf5e6d9e4_273	NA	NA	NA	NA
cmk	UniRef90_unknown	UniRef50_unknown	cmk	NA	Cytidylate kinase	1	1	1	518	518	518	NA	fbd947076cbee09ef93102bcf5e6d9e4_295	NA	NA	NA	NA
btuD_3	UniRef90_unknown	UniRef50_unknown	btuD_3	NA	Vitamin B12 import ATP-binding protein BtuD	1	1	1	1322	1322	1322	NA	fbd947076cbee09ef93102bcf5e6d9e4_359	NA	NA	NA	NA
group_2	UniRef90_unknown	UniRef50_unknown	group_2	NA	hypothetical protein	1	1	1	287	287	287	NA	fbd947076cbee09ef93102bcf5e6d9e4_487	NA	NA	NA	NA
group_280	UniRef90_unknown	UniRef50_unknown	group_280	NA	hypothetical protein	1	1	1	809	809	809	NA	fbd947076cbee09ef93102bcf5e6d9e4_490	NA	NA	NA	NA
group_287	UniRef90_unknown	UniRef50_unknown	group_287	NA	hypothetical protein	1	1	1	1748	1748	1748	NA	fbd947076cbee09ef93102bcf5e6d9e4_540	NA	NA	NA	NA
group_288	UniRef90_unknown	UniRef50_unknown	group_288	NA	hypothetical protein	1	1	1	89	89	89	NA	fbd947076cbee09ef93102bcf5e6d9e4_550	NA	NA	NA	NA
group_298	UniRef90_unknown	UniRef50_unknown	group_298	NA	hypothetical protein	1	1	1	518	518	518	NA	fbd947076cbee09ef93102bcf5e6d9e4_638	NA	NA	NA	NA
group_302	UniRef90_unknown	UniRef50_unknown	group_302	NA	hypothetical protein	1	1	1	599	599	599	NA	fbd947076cbee09ef93102bcf5e6d9e4_642	NA	NA	NA	NA
group_303	UniRef90_unknown	UniRef50_unknown	group_303	NA	hypothetical protein	1	1	1	1370	1370	1370	NA	fbd947076cbee09ef93102bcf5e6d9e4_649	NA	NA	NA	NA
group_305	UniRef90_unknown	UniRef50_unknown	group_305	NA	hypothetical protein	1	1	1	155	155	155	NA	fbd947076cbee09ef93102bcf5e6d9e4_651	NA	NA	NA	NA
ade_1	UniRef90_unknown	UniRef50_unknown	ade_1	NA	Adenine deaminase	1	1	1	1142	1142	1142	NA	fbd947076cbee09ef93102bcf5e6d9e4_704	NA	NA	NA	NA
group_317	UniRef90_unknown	UniRef50_unknown	group_317	NA	hypothetical protein	1	1	1	413	413	413	NA	fbd947076cbee09ef93102bcf5e6d9e4_707	NA	NA	NA	NA
group_318	UniRef90_unknown	UniRef50_unknown	group_318	NA	hypothetical protein	1	1	1	269	269	269	NA	fbd947076cbee09ef93102bcf5e6d9e4_708	NA	NA	NA	NA
group_321	UniRef90_unknown	UniRef50_unknown	group_321	NA	hypothetical protein	1	1	1	1076	1076	1076	NA	fbd947076cbee09ef93102bcf5e6d9e4_727	NA	NA	NA	NA
group_322	UniRef90_unknown	UniRef50_unknown	group_322	NA	hypothetical protein	1	1	1	353	353	353	NA	fbd947076cbee09ef93102bcf5e6d9e4_754	NA	NA	NA	NA
group_323	UniRef90_unknown	UniRef50_unknown	group_323	NA	hypothetical protein	1	1	1	230	230	230	NA	fbd947076cbee09ef93102bcf5e6d9e4_755	NA	NA	NA	NA
group_324	UniRef90_unknown	UniRef50_unknown	group_324	NA	hypothetical protein	1	1	1	179	179	179	NA	fbd947076cbee09ef93102bcf5e6d9e4_756	NA	NA	NA	NA
group_325	UniRef90_unknown	UniRef50_unknown	group_325	NA	hypothetical protein	1	1	1	143	143	143	NA	fbd947076cbee09ef93102bcf5e6d9e4_757	NA	NA	NA	NA
group_326	UniRef90_unknown	UniRef50_unknown	group_326	NA	hypothetical protein	1	1	1	284	284	284	NA	fbd947076cbee09ef93102bcf5e6d9e4_758	NA	NA	NA	NA
group_327	UniRef90_unknown	UniRef50_unknown	group_327	NA	hypothetical protein	1	1	1	770	770	770	NA	fbd947076cbee09ef93102bcf5e6d9e4_762	NA	NA	NA	NA
group_328	UniRef90_unknown	UniRef50_unknown	group_328	NA	hypothetical protein	1	1	1	158	158	158	NA	fbd947076cbee09ef93102bcf5e6d9e4_763	NA	NA	NA	NA
group_334	UniRef90_unknown	UniRef50_unknown	group_334	NA	hypothetical protein	1	1	1	791	791	791	NA	fbd947076cbee09ef93102bcf5e6d9e4_789	NA	NA	NA	NA
group_343	UniRef90_unknown	UniRef50_unknown	group_343	NA	hypothetical protein	1	1	1	365	365	365	NA	fbd947076cbee09ef93102bcf5e6d9e4_824	NA	NA	NA	NA
mdtD_1	UniRef90_unknown	UniRef50_unknown	mdtD_1	NA	Putative multidrug resistance protein MdtD	1	1	1	1385	1385	1385	NA	fbd947076cbee09ef93102bcf5e6d9e4_841	NA	NA	NA	NA
fwdG	UniRef90_unknown	UniRef50_unknown	fwdG	NA	Tungsten-containing formylmethanofuran dehydrogenase 2 subunit G	1	1	1	230	230	230	NA	fbd947076cbee09ef93102bcf5e6d9e4_847	NA	NA	NA	NA
group_353	UniRef90_unknown	UniRef50_unknown	group_353	NA	hypothetical protein	1	1	1	458	458	458	NA	fbd947076cbee09ef93102bcf5e6d9e4_849	NA	NA	NA	NA
group_354	UniRef90_unknown	UniRef50_unknown	group_354	NA	hypothetical protein	1	1	1	452	452	452	NA	fbd947076cbee09ef93102bcf5e6d9e4_859	NA	NA	NA	NA
group_358	UniRef90_unknown	UniRef50_unknown	group_358	NA	hypothetical protein	1	1	1	1736	1736	1736	NA	fbd947076cbee09ef93102bcf5e6d9e4_888	NA	NA	NA	NA
group_362	UniRef90_unknown	UniRef50_unknown	group_362	NA	hypothetical protein	1	1	1	230	230	230	NA	fbd947076cbee09ef93102bcf5e6d9e4_927	NA	NA	NA	NA
group_369	UniRef90_unknown	UniRef50_unknown	group_369	NA	hypothetical protein	1	1	1	389	389	389	NA	fbd947076cbee09ef93102bcf5e6d9e4_960	NA	NA	NA	NA
group_371	UniRef90_unknown	UniRef50_unknown	group_371	NA	hypothetical protein	1	1	1	302	302	302	NA	fbd947076cbee09ef93102bcf5e6d9e4_995	NA	NA	NA	NA
group_381	UniRef90_unknown	UniRef50_unknown	group_381	NA	hypothetical protein	1	1	1	482	482	482	NA	fbd947076cbee09ef93102bcf5e6d9e4_1041	NA	NA	NA	NA
group_383	UniRef90_unknown	UniRef50_unknown	group_383	NA	hypothetical protein	1	1	1	1049	1049	1049	NA	fbd947076cbee09ef93102bcf5e6d9e4_1059	NA	NA	NA	NA
group_384	UniRef90_unknown	UniRef50_unknown	group_384	NA	hypothetical protein	1	1	1	2036	2036	2036	NA	fbd947076cbee09ef93102bcf5e6d9e4_1060	NA	NA	NA	NA
group_389	UniRef90_unknown	UniRef50_unknown	group_389	NA	hypothetical protein	1	1	1	518	518	518	NA	fbd947076cbee09ef93102bcf5e6d9e4_1127	NA	NA	NA	NA
group_392	UniRef90_unknown	UniRef50_unknown	group_392	NA	hypothetical protein	1	1	1	704	704	704	NA	fbd947076cbee09ef93102bcf5e6d9e4_1160	NA	NA	NA	NA
group_397	UniRef90_unknown	UniRef50_unknown	group_397	NA	hypothetical protein	1	1	1	1499	1499	1499	NA	fbd947076cbee09ef93102bcf5e6d9e4_1188	NA	NA	NA	NA
group_404	UniRef90_unknown	UniRef50_unknown	group_404	NA	hypothetical protein	1	1	1	497	497	497	NA	fbd947076cbee09ef93102bcf5e6d9e4_1252	NA	NA	NA	NA
group_406	UniRef90_unknown	UniRef50_unknown	group_406	NA	hypothetical protein	1	1	1	257	257	257	NA	fbd947076cbee09ef93102bcf5e6d9e4_1254	NA	NA	NA	NA
group_408	UniRef90_unknown	UniRef50_unknown	group_408	NA	hypothetical protein	1	1	1	272	272	272	NA	fbd947076cbee09ef93102bcf5e6d9e4_1256	NA	NA	NA	NA
group_416	UniRef90_unknown	UniRef50_unknown	group_416	NA	hypothetical protein	1	1	1	353	353	353	NA	fbd947076cbee09ef93102bcf5e6d9e4_1343	NA	NA	NA	NA
group_417	UniRef90_unknown	UniRef50_unknown	group_417	NA	hypothetical protein	1	1	1	599	599	599	NA	fbd947076cbee09ef93102bcf5e6d9e4_1344	NA	NA	NA	NA
group_419	UniRef90_unknown	UniRef50_unknown	group_419	NA	hypothetical protein	1	1	1	263	263	263	NA	fbd947076cbee09ef93102bcf5e6d9e4_1346	NA	NA	NA	NA
group_431	UniRef90_unknown	UniRef50_unknown	group_431	NA	hypothetical protein	1	1	1	233	233	233	NA	fbd947076cbee09ef93102bcf5e6d9e4_1395	NA	NA	NA	NA
group_432	UniRef90_unknown	UniRef50_unknown	group_432	NA	hypothetical protein	1	1	1	761	761	761	NA	fbd947076cbee09ef93102bcf5e6d9e4_1398	NA	NA	NA	NA
group_434	UniRef90_unknown	UniRef50_unknown	group_434	NA	hypothetical protein	1	1	1	1055	1055	1055	NA	fbd947076cbee09ef93102bcf5e6d9e4_1400	NA	NA	NA	NA
group_435	UniRef90_unknown	UniRef50_unknown	group_435	NA	hypothetical protein	1	1	1	446	446	446	NA	fbd947076cbee09ef93102bcf5e6d9e4_1401	NA	NA	NA	NA
group_441	UniRef90_unknown	UniRef50_unknown	group_441	NA	hypothetical protein	1	1	1	437	437	437	NA	fbd947076cbee09ef93102bcf5e6d9e4_1414	NA	NA	NA	NA
group_443	UniRef90_unknown	UniRef50_unknown	group_443	NA	hypothetical protein	1	1	1	344	344	344	NA	fbd947076cbee09ef93102bcf5e6d9e4_1416	NA	NA	NA	NA
group_454	UniRef90_unknown	UniRef50_unknown	group_454	NA	hypothetical protein	1	1	1	779	779	779	NA	fbd947076cbee09ef93102bcf5e6d9e4_1447	NA	NA	NA	NA
group_455	UniRef90_unknown	UniRef50_unknown	group_455	NA	hypothetical protein	1	1	1	248	248	248	NA	fbd947076cbee09ef93102bcf5e6d9e4_1448	NA	NA	NA	NA
group_457	UniRef90_unknown	UniRef50_unknown	group_457	NA	hypothetical protein	1	1	1	278	278	278	NA	fbd947076cbee09ef93102bcf5e6d9e4_1463	NA	NA	NA	NA
group_458	UniRef90_unknown	UniRef50_unknown	group_458	NA	hypothetical protein	1	1	1	350	350	350	NA	fbd947076cbee09ef93102bcf5e6d9e4_1464	NA	NA	NA	NA
group_459	UniRef90_unknown	UniRef50_unknown	group_459	NA	hypothetical protein	1	1	1	557	557	557	NA	fbd947076cbee09ef93102bcf5e6d9e4_1465	NA	NA	NA	NA
group_461	UniRef90_unknown	UniRef50_unknown	group_461	NA	hypothetical protein	1	1	1	920	920	920	NA	fbd947076cbee09ef93102bcf5e6d9e4_1477	NA	NA	NA	NA
mvhB_7	UniRef90_unknown	UniRef50_unknown	mvhB_7	NA	Polyferredoxin protein MvhB	1	1	1	803	803	803	NA	fbd947076cbee09ef93102bcf5e6d9e4_1490	NA	NA	NA	NA
group_467	UniRef90_unknown	UniRef50_unknown	group_467	NA	hypothetical protein	1	1	1	293	293	293	NA	fbd947076cbee09ef93102bcf5e6d9e4_1508	NA	NA	NA	NA
group_468	UniRef90_unknown	UniRef50_unknown	group_468	NA	hypothetical protein	1	1	1	356	356	356	NA	fbd947076cbee09ef93102bcf5e6d9e4_1509	NA	NA	NA	NA
group_469	UniRef90_unknown	UniRef50_unknown	group_469	NA	hypothetical protein	1	1	1	359	359	359	NA	fbd947076cbee09ef93102bcf5e6d9e4_1510	NA	NA	NA	NA
group_470	UniRef90_unknown	UniRef50_unknown	group_470	NA	hypothetical protein	1	1	1	281	281	281	NA	fbd947076cbee09ef93102bcf5e6d9e4_1511	NA	NA	NA	NA
group_471	UniRef90_unknown	UniRef50_unknown	group_471	NA	hypothetical protein	1	1	1	557	557	557	NA	fbd947076cbee09ef93102bcf5e6d9e4_1512	NA	NA	NA	NA
group_472	UniRef90_unknown	UniRef50_unknown	group_472	NA	hypothetical protein	1	1	1	578	578	578	NA	fbd947076cbee09ef93102bcf5e6d9e4_1513	NA	NA	NA	NA
group_473	UniRef90_unknown	UniRef50_unknown	group_473	NA	hypothetical protein	1	1	1	596	596	596	NA	fbd947076cbee09ef93102bcf5e6d9e4_1514	NA	NA	NA	NA
group_1604	UniRef90_unknown	UniRef50_unknown	group_1604	NA	hypothetical protein	1	1	1	278	278	278	NA	fbd947076cbee09ef93102bcf5e6d9e4_1519	NA	NA	NA	NA
group_474	UniRef90_unknown	UniRef50_unknown	group_474	NA	hypothetical protein	1	1	1	353	353	353	NA	fbd947076cbee09ef93102bcf5e6d9e4_1520	NA	NA	NA	NA
group_475	UniRef90_unknown	UniRef50_unknown	group_475	NA	hypothetical protein	1	1	1	245	245	245	NA	fbd947076cbee09ef93102bcf5e6d9e4_1521	NA	NA	NA	NA
group_477	UniRef90_unknown	UniRef50_unknown	group_477	NA	hypothetical protein	1	1	1	611	611	611	NA	fbd947076cbee09ef93102bcf5e6d9e4_1525	NA	NA	NA	NA
group_479	UniRef90_unknown	UniRef50_unknown	group_479	NA	hypothetical protein	1	1	1	293	293	293	NA	fbd947076cbee09ef93102bcf5e6d9e4_1527	NA	NA	NA	NA
group_480	UniRef90_unknown	UniRef50_unknown	group_480	NA	hypothetical protein	1	1	1	176	176	176	NA	fbd947076cbee09ef93102bcf5e6d9e4_1528	NA	NA	NA	NA
group_486	UniRef90_unknown	UniRef50_unknown	group_486	NA	hypothetical protein	1	1	1	341	341	341	NA	fbd947076cbee09ef93102bcf5e6d9e4_1546	NA	NA	NA	NA
group_488	UniRef90_unknown	UniRef50_unknown	group_488	NA	hypothetical protein	1	1	1	320	320	320	NA	fbd947076cbee09ef93102bcf5e6d9e4_1548	NA	NA	NA	NA
group_489	UniRef90_unknown	UniRef50_unknown	group_489	NA	hypothetical protein	1	1	1	299	299	299	NA	fbd947076cbee09ef93102bcf5e6d9e4_1549	NA	NA	NA	NA
group_490	UniRef90_unknown	UniRef50_unknown	group_490	NA	hypothetical protein	1	1	1	374	374	374	NA	fbd947076cbee09ef93102bcf5e6d9e4_1550	NA	NA	NA	NA
aroA'	UniRef90_unknown	UniRef50_O26679	aroA'	NA	"2-amino-3	7-dideoxy-D-threo-hept-6-ulosonate synthase"	2	2	1	791	791	791	L_00477	fbd947076cbee09ef93102bcf5e6d9e4_1205	UniRef50_O26679	2-amino-3,7-dideoxy-D-threo-hept-6-ulosonate synthase n=303 Tax=root TaxID=1 RepID=ADHS_METTH	NA	NA
aksA	UniRef90_unknown	UniRef50_Q57926	aksA	NA	putative homocitrate synthase AksA	1	1	1	1178	1178	1178	L_00774	NA	UniRef50_Q57926	Probable homocitrate synthase AksA n=114 Tax=Archaea TaxID=2157 RepID=AKSA_METJA	NA	NA
albA	UniRef90_unknown	UniRef50_O27527	albA	NA	DNA/RNA-binding protein Alba	2	2	1	272	272	272	L_00759	fbd947076cbee09ef93102bcf5e6d9e4_1090	UniRef50_O27527	DNA/RNA-binding protein Alba n=157 Tax=root TaxID=1 RepID=ALBA_METTH	NA	NA
miaB	UniRef90_unknown	UniRef50_O26914	miaB	NA	tRNA-2-methylthio-N(6)-dimethylallyladenosine synthase	1	1	1	1289	1289	1289	L_01267	NA	UniRef50_O26914	Probable threonylcarbamoyladenosine tRNA methylthiotransferase n=79 Tax=Methanobacteriales TaxID=2158 RepID=AMTAB_METTH	NA	NA
aqpM	UniRef90_unknown	UniRef50_Q9C4Z5	aqpM	NA	Aquaporin AqpM	1	1	1	731	731	731	NA	fbd947076cbee09ef93102bcf5e6d9e4_688	UniRef50_Q9C4Z5	Aquaporin AqpM n=17 Tax=Euryarchaeota TaxID=28890 RepID=AQPM_METTM	NA	NA
arfB	UniRef90_unknown	UniRef50_D3E3M2	arfB	NA	2-amino-5-formylamino-6-ribosylaminopyrimidin-4(3H)-one 5'-monophosphate deformylase	2	2	1	692	692	692	L_01154	fbd947076cbee09ef93102bcf5e6d9e4_1541	UniRef50_D3E3M2	2-amino-5-formylamino-6-ribosylaminopyrimidin-4(3H)-one 5'-monophosphate deformylase n=31 Tax=Methanobrevibacter TaxID=2172 RepID=ARFB_METRM	NA	NA
lysY	UniRef90_unknown	UniRef50_A5ULI7	lysY	NA	[LysW]-L-2-aminoadipate/[LysW]-L-glutamate phosphate reductase	2	2	1	1019	1019	1019	L_00261	fbd947076cbee09ef93102bcf5e6d9e4_695	UniRef50_A5ULI7	N-acetyl-gamma-glutamyl-phosphate reductase n=39 Tax=Methanomada group TaxID=2283794 RepID=ARGC_METS3	NA	NA
aroA	UniRef90_unknown	UniRef50_A5UJV0	aroA	NA	3-phosphoshikimate 1-carboxyvinyltransferase	2	2	1	1316	1316	1316	L_00631	fbd947076cbee09ef93102bcf5e6d9e4_1013	UniRef50_A5UJV0	3-phosphoshikimate 1-carboxyvinyltransferase n=31 Tax=Methanobacteriaceae TaxID=2159 RepID=AROA_METS3	NA	NA
aroC	UniRef90_unknown	UniRef50_A5UNA1	aroC	NA	Chorismate synthase	1	1	1	1094	1094	1094	NA	fbd947076cbee09ef93102bcf5e6d9e4_786	UniRef50_A5UNA1	Chorismate synthase n=25 Tax=Euryarchaeota TaxID=28890 RepID=AROC_METS3	NA	NA
aroD	UniRef90_unknown	UniRef50_A5UJQ8	aroD	NA	3-dehydroquinate dehydratase	2	2	1	671	671	671	L_01339	fbd947076cbee09ef93102bcf5e6d9e4_1310	UniRef50_A5UJQ8	3-dehydroquinate dehydratase n=24 Tax=Methanobrevibacter TaxID=2172 RepID=AROD_METS3	NA	NA
aroE	UniRef90_unknown	UniRef50_A5UMF6	aroE	NA	Shikimate dehydrogenase (NADP(+))	2	2	1	848	848	848	L_00507	fbd947076cbee09ef93102bcf5e6d9e4_231	UniRef50_A5UMF6	Shikimate dehydrogenase (NADP(+)) n=65 Tax=Archaea TaxID=2157 RepID=AROE_METS3	NA	NA
aroK	UniRef90_unknown	UniRef50_A5ULG2	aroK	NA	Shikimate kinase	2	2	1	866	866	866	L_00497	fbd947076cbee09ef93102bcf5e6d9e4_140	UniRef50_A5ULG2	Shikimate kinase n=70 Tax=Methanobacteriales TaxID=2158 RepID=AROK_METS3	NA	NA
argG	UniRef90_unknown	UniRef50_Q2NEC4	argG	NA	Argininosuccinate synthase	1	1	1	1175	1175	1175	NA	fbd947076cbee09ef93102bcf5e6d9e4_621	UniRef50_Q2NEC4	Argininosuccinate synthase n=44 Tax=Euryarchaeota TaxID=28890 RepID=ASSY_METST	NA	NA
tgtA	UniRef90_unknown	UniRef50_O26278	tgtA	NA	tRNA-guanine(15) transglycosylase	2	2	1	1976	1976	1976	L_00469	fbd947076cbee09ef93102bcf5e6d9e4_1259	UniRef50_O26278	tRNA-guanine(15) transglycosylase n=44 Tax=Methanobacteriales TaxID=2158 RepID=ATGT_METTH	NA	NA
cbiD	UniRef90_unknown	UniRef50_A5ULG4	cbiD	NA	Cobalt-precorrin-5B C(1)-methyltransferase	2	2	1	1088	1088	1088	L_00495	fbd947076cbee09ef93102bcf5e6d9e4_138	UniRef50_A5ULG4	Cobalt-precorrin-5B C(1)-methyltransferase n=22 Tax=Methanobrevibacter TaxID=2172 RepID=CBID_METS3	NA	NA
cbiN	UniRef90_unknown	UniRef50_O26234	cbiN	NA	Cobalt transport protein CbiN	2	2	1	287	287	287	L_01128	fbd947076cbee09ef93102bcf5e6d9e4_1124	UniRef50_O26234	Cobalt transport protein CbiN n=235 Tax=root TaxID=1 RepID=CBIN_METTH	NA	NA
cdc6-1	UniRef90_unknown	UniRef50_O27463	cdc6-1	NA	ORC1-type DNA replication protein 1	2	2	1	1151	1151	1151	L_00649	fbd947076cbee09ef93102bcf5e6d9e4_768	UniRef50_O27463	ORC1-type DNA replication protein 1 n=73 Tax=Methanobacteriales TaxID=2158 RepID=CDC61_METTH	NA	NA
cdc6-2	UniRef90_unknown	UniRef50_O27636	cdc6-2	NA	ORC1-type DNA replication protein 2	2	2	1	1109	1109	1109	L_00436	fbd947076cbee09ef93102bcf5e6d9e4_565	UniRef50_O27636	ORC1-type DNA replication protein 2 n=72 Tax=Methanobacteriales TaxID=2158 RepID=CDC62_METTH	NA	NA
cfbD	UniRef90_unknown	UniRef50_O27566	cfbD	NA	"Ni-sirohydrochlorin a	c-diamide reductive cyclase complex	component CfbD"	2	2	1	1091	1091	1091	L_00885	fbd947076cbee09ef93102bcf5e6d9e4_1481	UniRef50_O27566	Ni-sirohydrochlorin a,c-diamide reductive cyclase complex, component CfbD n=89 Tax=Euryarchaeota TaxID=28890 RepID=CFBD_METTH	NA	NA
cobQ	UniRef90_unknown	UniRef50_O26880	cobQ	NA	Cobyric acid synthase	1	1	1	1547	1547	1547	NA	fbd947076cbee09ef93102bcf5e6d9e4_887	UniRef50_O26880	Probable cobyric acid synthase n=76 Tax=Methanobacteriales TaxID=2158 RepID=COBQ_METTH	NA	NA
cofD	UniRef90_unknown	UniRef50_O27097	cofD	NA	Phosphoenolpyruvate transferase	2	2	1	908	908	908	L_01336	fbd947076cbee09ef93102bcf5e6d9e4_410	UniRef50_O27097	Phosphoenolpyruvate transferase n=72 Tax=Methanobacteriales TaxID=2158 RepID=COFD_METTH	NA	NA
cofG	UniRef90_unknown	UniRef50_Q57888	cofG	NA	"7	8-didemethyl-8-hydroxy-5-deazariboflavin synthase"	2	2	1	1085	1085	1085	L_00092	fbd947076cbee09ef93102bcf5e6d9e4_984	UniRef50_Q57888	7,8-didemethyl-8-hydroxy-5-deazariboflavin synthase n=105 Tax=Archaea TaxID=2157 RepID=COFG_METJA	NA	NA
cpgS	UniRef90_unknown	UniRef50_O93732	cpgS	NA	"Cyclic 2	3-diphosphoglycerate synthetase"	2	2	1	1376	1376	1376	L_01172	fbd947076cbee09ef93102bcf5e6d9e4_1545	UniRef50_O93732	Cyclic 2,3-diphosphoglycerate synthetase n=81 Tax=cellular organisms TaxID=131567 RepID=CPGS_METFV	NA	NA
dadD_1	UniRef90_unknown	UniRef50_Q2NHL6	dadD_1	NA	5'-deoxyadenosine deaminase	1	1	1	1313	1313	1313	NA	fbd947076cbee09ef93102bcf5e6d9e4_772	UniRef50_Q2NHL6	5'-deoxyadenosine deaminase n=105 Tax=Archaea TaxID=2157 RepID=DADD_METST	NA	NA
dapL	UniRef90_unknown	UniRef50_O26158	dapL	NA	LL-diaminopimelate aminotransferase	2	2	1	1232	1232	1232	L_01119	fbd947076cbee09ef93102bcf5e6d9e4_1496	UniRef50_O26158	LL-diaminopimelate aminotransferase n=4141 Tax=root TaxID=1 RepID=DAPAT_METTH	NA	NA
dapA	UniRef90_unknown	UniRef50_Q2NHW2	dapA	NA	4-hydroxy-tetrahydrodipicolinate synthase	2	2	1	893	893	893	L_00503	fbd947076cbee09ef93102bcf5e6d9e4_146	UniRef50_Q2NHW2	4-hydroxy-tetrahydrodipicolinate synthase n=63 Tax=Methanobacteriales TaxID=2158 RepID=DAPA_METST	NA	NA
dapB	UniRef90_unknown	UniRef50_Q57865	dapB	NA	4-hydroxy-tetrahydrodipicolinate reductase	2	2	1	821	821	821	L_00504	fbd947076cbee09ef93102bcf5e6d9e4_147	UniRef50_Q57865	4-hydroxy-tetrahydrodipicolinate reductase n=230 Tax=root TaxID=1 RepID=DAPB_METJA	NA	NA
dapF	UniRef90_unknown	UniRef50_O27389	dapF	NA	Diaminopimelate epimerase	2	2	1	860	860	860	L_00807	fbd947076cbee09ef93102bcf5e6d9e4_1244	UniRef50_O27389	Diaminopimelate epimerase n=85 Tax=Archaea TaxID=2157 RepID=DAPF_METTH	NA	NA
lysA	UniRef90_unknown	UniRef50_O27390	lysA	NA	Diaminopimelate decarboxylase	2	2	1	1283	1283	1283	L_00806	fbd947076cbee09ef93102bcf5e6d9e4_1243	UniRef50_O27390	Diaminopimelate decarboxylase n=103 Tax=Archaea TaxID=2157 RepID=DCDA_METTH	NA	NA
group_1272	UniRef90_unknown	UniRef50_A5UK79	group_1272	dcd_1	"dCTP deaminase	dUMP-forming"	2	2	1	584	584	584	L_00580	fbd947076cbee09ef93102bcf5e6d9e4_500	UniRef50_A5UK79	dCTP deaminase, dUMP-forming n=190 Tax=cellular organisms TaxID=131567 RepID=DCDB_METS3	NA	NA
group_1018	UniRef90_unknown	UniRef50_Q2NGM1	group_1018	NA	Digeranylgeranylglyceryl phosphate synthase	2	2	1	854	854	854	L_00414	fbd947076cbee09ef93102bcf5e6d9e4_439	UniRef50_Q2NGM1	Digeranylgeranylglyceryl phosphate synthase n=43 Tax=Methanobacteriaceae TaxID=2159 RepID=DGGGP_METST	NA	NA
dnaG	UniRef90_unknown	UniRef50_O26977	dnaG	NA	DNA primase DnaG	2	2	1	1223	1223	1223	L_00202	fbd947076cbee09ef93102bcf5e6d9e4_88	UniRef50_O26977	DNA primase DnaG n=47 Tax=cellular organisms TaxID=131567 RepID=DNAG_METTH	NA	NA
dnaK	UniRef90_unknown	UniRef50_A9A135	dnaK	NA	Chaperone protein DnaK	2	2	1	1883	1883	1883	L_00529	fbd947076cbee09ef93102bcf5e6d9e4_647	UniRef50_A9A135	Chaperone protein DnaK n=399 Tax=root TaxID=1 RepID=DNAK_NITMS	NA	NA
group_1294	UniRef90_unknown	UniRef50_O27652	group_1294	NA	DNA-binding protein	2	2	1	356	356	356	L_00170	fbd947076cbee09ef93102bcf5e6d9e4_589	UniRef50_O27652	DNA-binding protein MTH_1615 n=78 Tax=Archaea TaxID=2157 RepID=DNBP_METTH	NA	NA
lig	UniRef90_unknown	UniRef50_Q2NHF9	lig	NA	DNA ligase	2	2	1	1652	1652	1652	L_00123	fbd947076cbee09ef93102bcf5e6d9e4_311	UniRef50_Q2NHF9	DNA ligase n=83 Tax=Methanobacteriales TaxID=2158 RepID=DNLI_METST	NA	NA
polB2	UniRef90_unknown	UniRef50_O26310	polB2	NA	DNA polymerase PolB subunit 2	2	2	1	683	683	683	L_00563	fbd947076cbee09ef93102bcf5e6d9e4_779	UniRef50_O26310	DNA polymerase PolB subunit 2 n=78 Tax=Methanobacteriales TaxID=2158 RepID=DPOL2_METTH	NA	NA
dcd_1	UniRef90_unknown	UniRef50_O27642	dcd_1	NA	"dCTP deaminase	dUMP-forming"	2	2	1	455	455	455	L_00153	fbd947076cbee09ef93102bcf5e6d9e4_572	UniRef50_O27642	Probable deoxyuridine 5'-triphosphate nucleotidohydrolase n=74 Tax=Methanobacteriales TaxID=2158 RepID=DUT_METTH	NA	NA
ablA	UniRef90_unknown	UniRef50_Q185C5	ablA	NA	"L-lysine 2	3-aminomutase"	1	1	1	1265	1265	1265	NA	fbd947076cbee09ef93102bcf5e6d9e4_1524	UniRef50_Q185C5	Glutamate 2,3-aminomutase n=332 Tax=root TaxID=1 RepID=EAM_PEPD6	NA	NA
btuD_16	UniRef90_unknown	UniRef50_Q58488	btuD_16	NA	Vitamin B12 import ATP-binding protein BtuD	2	2	1	830	830	830	L_01126	fbd947076cbee09ef93102bcf5e6d9e4_1122	UniRef50_Q58488	Energy-coupling factor transporter ATP-binding protein EcfA n=138 Tax=root TaxID=1 RepID=ECFA_METJA	NA	NA
btuD_13	UniRef90_unknown	UniRef50_O27739	btuD_13	NA	Vitamin B12 import ATP-binding protein BtuD	2	2	1	845	845	845	L_01244	fbd947076cbee09ef93102bcf5e6d9e4_976	UniRef50_O27739	Energy-coupling factor transporter ATP-binding protein EcfA n=59 Tax=cellular organisms TaxID=131567 RepID=ECFA_METTH	NA	NA
tuf	UniRef90_unknown	UniRef50_P16018	tuf	NA	Elongation factor 1-alpha	1	1	1	1241	1241	1241	L_00293	NA	UniRef50_P16018	Elongation factor 1-alpha n=982 Tax=root TaxID=1 RepID=EF1A_HALMA	NA	NA
ef1b	UniRef90_unknown	UniRef50_O27734	ef1b	NA	Elongation factor 1-beta	2	2	1	269	269	269	L_01287	fbd947076cbee09ef93102bcf5e6d9e4_1555	UniRef50_O27734	Elongation factor 1-beta n=17 Tax=Euryarchaeota TaxID=28890 RepID=EF1B_METTH	NA	NA
fusA	UniRef90_unknown	UniRef50_O59521	fusA	NA	Elongation factor 2	1	1	1	2192	2192	2192	L_00292	NA	UniRef50_O59521	Elongation factor 2 n=1067 Tax=root TaxID=1 RepID=EF2_PYRHO	NA	NA
eno	UniRef90_unknown	UniRef50_O29133	eno	NA	Enolase	2	2	1	1244	1244	1244	L_00429	fbd947076cbee09ef93102bcf5e6d9e4_669	UniRef50_O29133	Enolase n=262 Tax=root TaxID=1 RepID=ENO_ARCFU	NA	NA
fbp	UniRef90_unknown	UniRef50_D9PUH5	fbp	NA	"Fructose-1	6-bisphosphate aldolase/phosphatase"	2	2	1	1094	1094	1094	L_00326	fbd947076cbee09ef93102bcf5e6d9e4_1474	UniRef50_D9PUH5	Fructose-1,6-bisphosphate aldolase/phosphatase n=221 Tax=root TaxID=1 RepID=FBPAP_METTM	NA	NA
fdhA	UniRef90_unknown	UniRef50_P06131	fdhA	NA	Formate dehydrogenase subunit alpha	2	2	1	2054	2054	2054	L_00318	fbd947076cbee09ef93102bcf5e6d9e4_853	UniRef50_P06131	Formate dehydrogenase subunit alpha n=185 Tax=root TaxID=1 RepID=FDHA_METFO	NA	NA
fdhB	UniRef90_unknown	UniRef50_P06130	fdhB	NA	Formate dehydrogenase subunit beta	2	2	1	1208	1208	1208	L_00317	fbd947076cbee09ef93102bcf5e6d9e4_852	UniRef50_P06130	Formate dehydrogenase subunit beta n=139 Tax=root TaxID=1 RepID=FDHB_METFO	NA	NA
group_1221	UniRef90_unknown	UniRef50_P35839	group_1221	NA	hypothetical protein	2	2	1	791	791	791	L_00319	fbd947076cbee09ef93102bcf5e6d9e4_854	UniRef50_P35839	Probable formate transporter n=84 Tax=root TaxID=1 RepID=FDHC_METFO	NA	NA
flpA	UniRef90_unknown	UniRef50_Q9HH35	flpA	NA	Fibrillarin-like rRNA/tRNA 2'-O-methyltransferase	2	2	1	650	650	650	L_00575	fbd947076cbee09ef93102bcf5e6d9e4_393	UniRef50_Q9HH35	Fibrillarin-like rRNA/tRNA 2'-O-methyltransferase n=77 Tax=Archaea TaxID=2157 RepID=FLPA_METWO	NA	NA
fprA	UniRef90_unknown	UniRef50_Q50497	fprA	NA	Type A flavoprotein FprA	1	1	1	1226	1226	1226	L_00613	NA	UniRef50_Q50497	Type A flavoprotein FprA n=169 Tax=Euryarchaeota TaxID=28890 RepID=FPRA_METTM	NA	NA
fpaA	UniRef90_unknown	UniRef50_Q50497	fpaA	NA	Type A flavoprotein FprA	2	2	1	1223	1223	1223	L_00813	fbd947076cbee09ef93102bcf5e6d9e4_1475	UniRef50_Q50497	Type A flavoprotein FprA n=169 Tax=Euryarchaeota TaxID=28890 RepID=FPRA_METTM	NA	NA
frhG	UniRef90_unknown	UniRef50_P19498	frhG	NA	Coenzyme F420 hydrogenase subunit gamma	2	2	1	797	797	797	L_01134	fbd947076cbee09ef93102bcf5e6d9e4_1037	UniRef50_P19498	Coenzyme F420 hydrogenase subunit gamma n=77 Tax=cellular organisms TaxID=131567 RepID=FRHG_METTH	NA	NA
ftr_1	UniRef90_unknown	UniRef50_Q9P9J4	ftr_1	NA	Formylmethanofuran--tetrahydromethanopterin formyltransferase	2	2	1	887	887	887	L_00755	fbd947076cbee09ef93102bcf5e6d9e4_791	UniRef50_Q9P9J4	Formylmethanofuran--tetrahydromethanopterin formyltransferase-like protein n=84 Tax=root TaxID=1 RepID=FTRL_METTM	NA	NA
ftr_2	UniRef90_unknown	UniRef50_Q49610	ftr_2	NA	Formylmethanofuran--tetrahydromethanopterin formyltransferase	2	2	1	893	893	893	L_00786	fbd947076cbee09ef93102bcf5e6d9e4_625	UniRef50_Q49610	Formylmethanofuran--tetrahydromethanopterin formyltransferase n=322 Tax=root TaxID=1 RepID=FTR_METKA	NA	NA
group_1421	UniRef90_unknown	UniRef50_O26311	group_1421	NA	Glyceraldehyde 3-phosphate phosphatase	2	2	1	698	698	698	L_00564	fbd947076cbee09ef93102bcf5e6d9e4_780	UniRef50_O26311	Glyceraldehyde 3-phosphate phosphatase n=61 Tax=Methanobacteriales TaxID=2158 RepID=G3PP_METTH	NA	NA
gatB	UniRef90_unknown	UniRef50_O27341	gatB	NA	Aspartyl/glutamyl-tRNA(Asn/Gln) amidotransferase subunit B	1	1	1	1352	1352	1352	NA	fbd947076cbee09ef93102bcf5e6d9e4_639	UniRef50_O27341	Aspartyl/glutamyl-tRNA(Asn/Gln) amidotransferase subunit B n=128 Tax=Archaea TaxID=2157 RepID=GATB_METTH	NA	NA
gatD	UniRef90_unknown	UniRef50_Q2NEH1	gatD	NA	Glutamyl-tRNA(Gln) amidotransferase subunit D	1	1	1	1310	1310	1310	NA	fbd947076cbee09ef93102bcf5e6d9e4_116	UniRef50_Q2NEH1	Glutamyl-tRNA(Gln) amidotransferase subunit D n=59 Tax=Methanobacteriales TaxID=2158 RepID=GATD_METST	NA	NA
gch3	UniRef90_unknown	UniRef50_Q57609	gch3	NA	GTP cyclohydrolase III	2	2	1	758	758	758	L_00549	fbd947076cbee09ef93102bcf5e6d9e4_411	UniRef50_Q57609	GTP cyclohydrolase III n=95 Tax=Methanomada group TaxID=2283794 RepID=GCH3_METJA	NA	NA
group_1450	UniRef90_unknown	UniRef50_A5UJF1	group_1450	NA	Geranylgeranylglyceryl phosphate synthase	2	2	1	749	749	749	L_00824	fbd947076cbee09ef93102bcf5e6d9e4_167	UniRef50_A5UJF1	Geranylgeranylglyceryl phosphate synthase n=33 Tax=Methanobrevibacter TaxID=2172 RepID=GGGPS_METS3	NA	NA
group_990	UniRef90_unknown	UniRef50_Q2NFF7	group_990	NA	Digeranylgeranylglycerophospholipid reductase	2	2	1	1181	1181	1181	L_01000	fbd947076cbee09ef93102bcf5e6d9e4_1327	UniRef50_Q2NFF7	Digeranylgeranylglycerophospholipid reductase 2 n=34 Tax=Methanobacteriales TaxID=2158 RepID=GGR2_METST	NA	NA
glmM	UniRef90_unknown	UniRef50_A5UKY3	glmM	NA	putative phosphoglucosamine mutase	1	1	1	1346	1346	1346	NA	fbd947076cbee09ef93102bcf5e6d9e4_301	UniRef50_A5UKY3	Probable phosphoglucosamine mutase n=78 Tax=Euryarchaeota TaxID=28890 RepID=GLMM_METS3	NA	NA
glmS_2	UniRef90_unknown	UniRef50_O26273	glmS_2	NA	Glutamine--fructose-6-phosphate aminotransferase [isomerizing]	2	2	1	1781	1781	1781	L_00671	fbd947076cbee09ef93102bcf5e6d9e4_1354	UniRef50_O26273	Glutamine--fructose-6-phosphate aminotransferase [isomerizing] n=70 Tax=Methanobacteriales TaxID=2158 RepID=GLMS_METTH	NA	NA
glnA	UniRef90_unknown	UniRef50_Q60182	glnA	NA	Glutamine synthetase	2	2	1	1343	1343	1343	L_01023	fbd947076cbee09ef93102bcf5e6d9e4_1505	UniRef50_Q60182	Glutamine synthetase n=170 Tax=cellular organisms TaxID=131567 RepID=GLN1A_METJA	NA	NA
glyA	UniRef90_unknown	UniRef50_A5UMW4	glyA	NA	Serine hydroxymethyltransferase	2	2	1	1268	1268	1268	L_00640	fbd947076cbee09ef93102bcf5e6d9e4_872	UniRef50_A5UMW4	Serine hydroxymethyltransferase n=61 Tax=Archaea TaxID=2157 RepID=GLYA_METS3	NA	NA
hemL	UniRef90_unknown	UniRef50_Q58020	hemL	NA	"Glutamate-1-semialdehyde 2	1-aminomutase"	2	2	1	1265	1265	1265	L_00268	fbd947076cbee09ef93102bcf5e6d9e4_1111	UniRef50_Q58020	Glutamate-1-semialdehyde 2,1-aminomutase n=302 Tax=root TaxID=1 RepID=GSA_METJA	NA	NA
guaAA	UniRef90_unknown	UniRef50_A5UK20	guaAA	NA	GMP synthase [glutamine-hydrolyzing] subunit A	2	2	1	560	560	560	L_00380	fbd947076cbee09ef93102bcf5e6d9e4_112	UniRef50_A5UK20	GMP synthase [glutamine-hydrolyzing] subunit A n=11 Tax=Methanobrevibacter TaxID=2172 RepID=GUAAA_METS3	NA	NA
hacA	UniRef90_unknown	UniRef50_Q58409	hacA	NA	Methanogen homoaconitase large subunit	1	1	1	1256	1256	1256	L_00775	NA	UniRef50_Q58409	Methanogen homoaconitase large subunit n=77 Tax=Archaea TaxID=2157 RepID=HACA_METJA	NA	NA
hcp	UniRef90_unknown	UniRef50_Q9X0Q4	hcp	NA	Hydroxylamine reductase	2	2	1	1295	1295	1295	L_01282	fbd947076cbee09ef93102bcf5e6d9e4_925	UniRef50_Q9X0Q4	Hydroxylamine reductase n=500 Tax=root TaxID=1 RepID=HCP_THEMA	NA	NA
hdrA	UniRef90_unknown	UniRef50_Q50756	hdrA	NA	"H(2):CoB-CoM heterodisulfide	ferredoxin reductase subunit A"	2	2	1	1991	1991	1991	L_00641	fbd947076cbee09ef93102bcf5e6d9e4_871	UniRef50_Q50756	H(2):CoB-CoM heterodisulfide,ferredoxin reductase subunit A n=191 Tax=root TaxID=1 RepID=HDRA_METTM	NA	NA
hdrC	UniRef90_unknown	UniRef50_O27906	hdrC	NA	"H(2):CoB-CoM heterodisulfide	ferredoxin reductase subunit C"	2	2	1	560	560	560	L_01069	fbd947076cbee09ef93102bcf5e6d9e4_1150	UniRef50_O27906	H(2):CoB-CoM heterodisulfide,ferredoxin reductase subunit C n=31 Tax=cellular organisms TaxID=131567 RepID=HDRC_METTH	NA	NA
group_168	UniRef90_unknown	UniRef50_O26901	group_168	NA	ATP-dependent DNA helicase Hel308	1	1	1	1748	1748	1748	L_00833	NA	UniRef50_O26901	ATP-dependent DNA helicase Hel308 n=91 Tax=Methanobacteriales TaxID=2158 RepID=HELS_METTH	NA	NA
rhlE_1	UniRef90_unknown	UniRef50_O27830	rhlE_1	NA	ATP-dependent RNA helicase RhlE	1	1	1	2078	2078	2078	NA	fbd947076cbee09ef93102bcf5e6d9e4_823	UniRef50_O27830	Uncharacterized ATP-dependent helicase MTH_1802 n=141 Tax=root TaxID=1 RepID=HELX_METTH	NA	NA
hemA	UniRef90_unknown	UniRef50_A5ULU4	hemA	NA	Glutamyl-tRNA reductase	2	2	1	1196	1196	1196	L_00554	fbd947076cbee09ef93102bcf5e6d9e4_416	UniRef50_A5ULU4	Glutamyl-tRNA reductase n=54 Tax=Methanobacteriales TaxID=2158 RepID=HEM1_METS3	NA	NA
hemC	UniRef90_unknown	UniRef50_O26960	hemC	NA	Porphobilinogen deaminase	1	1	1	899	899	899	NA	fbd947076cbee09ef93102bcf5e6d9e4_69	UniRef50_O26960	Probable porphobilinogen deaminase n=81 Tax=Methanobacteriales TaxID=2158 RepID=HEM3_METTH	NA	NA
hisG_1	UniRef90_unknown	UniRef50_O27550	hisG_1	NA	ATP phosphoribosyltransferase	2	2	1	860	860	860	L_00651	fbd947076cbee09ef93102bcf5e6d9e4_770	UniRef50_O27550	ATP phosphoribosyltransferase n=78 Tax=Methanomada group TaxID=2283794 RepID=HIS1_METTH	NA	NA
hisE	UniRef90_unknown	UniRef50_Q2NHF0	hisE	NA	Phosphoribosyl-ATP pyrophosphatase	1	1	1	290	290	290	NA	fbd947076cbee09ef93102bcf5e6d9e4_641	UniRef50_Q2NHF0	Phosphoribosyl-ATP pyrophosphatase n=35 Tax=Methanobacteriaceae TaxID=2159 RepID=HIS2_METST	NA	NA
hisI	UniRef90_unknown	UniRef50_A5UMF9	hisI	NA	Phosphoribosyl-AMP cyclohydrolase	2	2	1	407	407	407	L_00511	fbd947076cbee09ef93102bcf5e6d9e4_227	UniRef50_A5UMF9	Phosphoribosyl-AMP cyclohydrolase n=189 Tax=root TaxID=1 RepID=HIS3_METS3	NA	NA
hisF_1	UniRef90_unknown	UniRef50_O26931	hisF_1	NA	Imidazole glycerol phosphate synthase subunit HisF	2	2	1	746	746	746	L_00263	fbd947076cbee09ef93102bcf5e6d9e4_693	UniRef50_O26931	1-(5-phosphoribosyl)-5-[(5-phosphoribosylamino)methylideneamino] imidazole-4-carboxamide isomerase n=133 Tax=cellular organisms TaxID=131567 RepID=HIS4_METTH	NA	NA
hisF_3	UniRef90_unknown	UniRef50_A9A5X0	hisF_3	NA	Imidazole glycerol phosphate synthase subunit HisF	1	1	1	824	824	824	L_00769	NA	UniRef50_A9A5X0	Imidazole glycerol phosphate synthase subunit HisF n=40 Tax=root TaxID=1 RepID=HIS6_NITMS	NA	NA
hisC_1	UniRef90_unknown	UniRef50_Q2NEQ0	hisC_1	NA	Histidinol-phosphate aminotransferase	2	2	1	1100	1100	1100	L_00117	fbd947076cbee09ef93102bcf5e6d9e4_305	UniRef50_Q2NEQ0	Histidinol-phosphate aminotransferase n=77 Tax=Methanomada group TaxID=2283794 RepID=HIS8_METST	NA	NA
hisD	UniRef90_unknown	UniRef50_P60862	hisD	NA	Histidinol dehydrogenase	2	2	1	1274	1274	1274	L_00273	fbd947076cbee09ef93102bcf5e6d9e4_1106	UniRef50_P60862	Histidinol dehydrogenase n=206 Tax=root TaxID=1 RepID=HISX_METMP	NA	NA
hmd	UniRef90_unknown	UniRef50_Q02394	hmd	NA	"5	10-methenyltetrahydromethanopterin hydrogenase"	2	2	1	1016	1016	1016	L_00446	fbd947076cbee09ef93102bcf5e6d9e4_962	UniRef50_Q02394	5,10-methenyltetrahydromethanopterin hydrogenase n=81 Tax=Euryarchaeota TaxID=28890 RepID=HMD_METKA	NA	NA
hfoA1	UniRef90_unknown	UniRef50_P19267	hfoA1	NA	Archaeal histone A1	2	2	1	206	206	206	L_00652	fbd947076cbee09ef93102bcf5e6d9e4_771	UniRef50_P19267	DNA-binding protein HMf-2 n=54 Tax=Archaea TaxID=2157 RepID=HMFB_METFE	NA	NA
hpt	UniRef90_unknown	UniRef50_E3GW42	hpt	NA	Hypoxanthine/guanine phosphoribosyltransferase	1	1	1	569	569	569	L_01176	NA	UniRef50_E3GW42	Hypoxanthine/guanine phosphoribosyltransferase n=511 Tax=Archaea TaxID=2157 RepID=HPRT_METFV	NA	NA
hypB	UniRef90_unknown	UniRef50_Q57884	hypB	NA	putative hydrogenase maturation factor HypB	2	2	1	656	656	656	L_00951	fbd947076cbee09ef93102bcf5e6d9e4_181	UniRef50_Q57884	Probable hydrogenase maturation factor HypB n=181 Tax=root TaxID=1 RepID=HYPB_METJA	NA	NA
idsA	UniRef90_unknown	UniRef50_Q53479	idsA	NA	Short chain isoprenyl diphosphate synthase	2	2	1	995	995	995	L_01009	fbd947076cbee09ef93102bcf5e6d9e4_661	UniRef50_Q53479	Short chain isoprenyl diphosphate synthase n=75 Tax=Methanobacteriales TaxID=2158 RepID=IDSA_METTM	NA	NA
eif2a	UniRef90_unknown	UniRef50_Q2NE59	eif2a	NA	Translation initiation factor 2 subunit alpha	2	2	1	794	794	794	L_00865	fbd947076cbee09ef93102bcf5e6d9e4_1026	UniRef50_Q2NE59	Translation initiation factor 2 subunit alpha n=66 Tax=Methanobacteriales TaxID=2158 RepID=IF2A_METST	NA	NA
eif2g	UniRef90_unknown	UniRef50_O29663	eif2g	NA	Translation initiation factor 2 subunit gamma	2	2	1	1214	1214	1214	L_00701	fbd947076cbee09ef93102bcf5e6d9e4_810	UniRef50_O29663	Translation initiation factor 2 subunit gamma n=16 Tax=Archaea TaxID=2157 RepID=IF2G_ARCFU	NA	NA
infB	UniRef90_unknown	UniRef50_O26359	infB	NA	putative translation initiation factor IF-2	1	1	1	1790	1790	1790	NA	fbd947076cbee09ef93102bcf5e6d9e4_808	UniRef50_O26359	Probable translation initiation factor IF-2 n=60 Tax=Archaea TaxID=2157 RepID=IF2P_METTH	NA	NA
eif6	UniRef90_unknown	UniRef50_A5UL31	eif6	NA	Translation initiation factor 6	2	2	1	671	671	671	L_00166	fbd947076cbee09ef93102bcf5e6d9e4_585	UniRef50_A5UL31	Translation initiation factor 6 n=35 Tax=Methanobacteriaceae TaxID=2159 RepID=IF6_METS3	NA	NA
ilvC	UniRef90_unknown	UniRef50_Q9RU74	ilvC	NA	Ketol-acid reductoisomerase (NAD(P)(+))	2	2	1	992	992	992	L_00344	fbd947076cbee09ef93102bcf5e6d9e4_734	UniRef50_Q9RU74	Ketol-acid reductoisomerase (NADP(+)) n=1757 Tax=root TaxID=1 RepID=ILVC_DEIRA	NA	NA
ilvD	UniRef90_unknown	UniRef50_A5UML4	ilvD	NA	Dihydroxy-acid dehydratase	2	2	1	1655	1655	1655	L_00274	fbd947076cbee09ef93102bcf5e6d9e4_1105	UniRef50_A5UML4	Dihydroxy-acid dehydratase n=26 Tax=cellular organisms TaxID=131567 RepID=ILVD_METS3	NA	NA
ilvE	UniRef90_unknown	UniRef50_O27481	ilvE	NA	Putative branched-chain-amino-acid aminotransferase	1	1	1	920	920	920	NA	fbd947076cbee09ef93102bcf5e6d9e4_213	UniRef50_O27481	Putative branched-chain-amino-acid aminotransferase n=603 Tax=root TaxID=1 RepID=ILVE_METTH	NA	NA
group_1116	UniRef90_unknown	UniRef50_A0R7G6	group_1116	NA	hypothetical protein	2	2	1	1094	1094	1094	L_01160	fbd947076cbee09ef93102bcf5e6d9e4_437	UniRef50_A0R7G6	Inositol-3-phosphate synthase n=5916 Tax=root TaxID=1 RepID=INO1_MYCS2	NA	NA
ppa	UniRef90_unknown	UniRef50_D4GT97	ppa	NA	Inorganic pyrophosphatase	2	2	1	524	524	524	L_00699	fbd947076cbee09ef93102bcf5e6d9e4_812	UniRef50_D4GT97	Inorganic pyrophosphatase n=164 Tax=root TaxID=1 RepID=IPYR_HALVD	NA	NA
group_673	UniRef90_unknown	UniRef50_Q2NIA4	group_673	NA	putative bifunctional tRNA threonylcarbamoyladenosine biosynthesis protein	2	2	1	1637	1637	1637	L_01074	fbd947076cbee09ef93102bcf5e6d9e4_216	UniRef50_Q2NIA4	Probable bifunctional tRNA threonylcarbamoyladenosine biosynthesis protein n=54 Tax=Methanobacteriaceae TaxID=2159 RepID=KAE1B_METST	NA	NA
korA	UniRef90_unknown	UniRef50_P80904	korA	NA	2-oxoglutarate synthase subunit KorA	2	2	1	1133	1133	1133	L_00286	fbd947076cbee09ef93102bcf5e6d9e4_1279	UniRef50_P80904	2-oxoglutarate synthase subunit KorA n=487 Tax=root TaxID=1 RepID=KORA_METTM	NA	NA
korB	UniRef90_unknown	UniRef50_P80905	korB	NA	2-oxoglutarate synthase subunit KorB	2	2	1	854	854	854	L_00285	fbd947076cbee09ef93102bcf5e6d9e4_1278	UniRef50_P80905	2-oxoglutarate synthase subunit KorB n=63 Tax=cellular organisms TaxID=131567 RepID=KORB_METTM	NA	NA
korC	UniRef90_unknown	UniRef50_P80906	korC	NA	2-oxoglutarate synthase subunit KorC	2	2	1	548	548	548	L_00284	fbd947076cbee09ef93102bcf5e6d9e4_1277	UniRef50_P80906	2-oxoglutarate synthase subunit KorC n=411 Tax=cellular organisms TaxID=131567 RepID=KORC_METTM	NA	NA
prs	UniRef90_unknown	UniRef50_A5UNK4	prs	NA	Ribose-phosphate pyrophosphokinase	2	2	1	884	884	884	L_00232	fbd947076cbee09ef93102bcf5e6d9e4_881	UniRef50_A5UNK4	Ribose-phosphate pyrophosphokinase n=44 Tax=Methanobacteriales TaxID=2158 RepID=KPRS_METS3	NA	NA
leuC	UniRef90_unknown	UniRef50_P81291	leuC	NA	Isopropylmalate/citramalate isomerase large subunit	2	2	1	1250	1250	1250	L_00028	fbd947076cbee09ef93102bcf5e6d9e4_554	UniRef50_P81291	Isopropylmalate/citramalate isomerase large subunit n=377 Tax=root TaxID=1 RepID=LEUC_METJA	NA	NA
mcrC	UniRef90_unknown	UniRef50_P11566	mcrC	NA	Methyl-coenzyme M reductase I operon protein C	2	2	1	599	599	599	L_01078	fbd947076cbee09ef93102bcf5e6d9e4_341	UniRef50_P11566	Methyl-coenzyme M reductase I operon protein C n=289 Tax=root TaxID=1 RepID=MCRC_METTM	NA	NA
mrtB	UniRef90_unknown	UniRef50_D9PXZ6	mrtB	NA	Methyl-coenzyme M reductase II subunit beta	2	2	1	1331	1331	1331	L_00707	fbd947076cbee09ef93102bcf5e6d9e4_944	UniRef50_D9PXZ6	Methyl-coenzyme M reductase II subunit beta n=273 Tax=root TaxID=1 RepID=MCRY_METTM	NA	NA
mrtG	UniRef90_unknown	UniRef50_P58816	mrtG	NA	Methyl-coenzyme M reductase II subunit gamma	2	2	1	794	794	794	L_00705	fbd947076cbee09ef93102bcf5e6d9e4_942	UniRef50_P58816	Methyl-coenzyme M reductase II subunit gamma n=171 Tax=root TaxID=1 RepID=MCRZ_METTM	NA	NA
mdh	UniRef90_unknown	UniRef50_P16142	mdh	NA	Malate/(S)-sulfolactate dehydrogenase	2	2	1	1022	1022	1022	L_00097	fbd947076cbee09ef93102bcf5e6d9e4_989	UniRef50_P16142	Malate/(S)-sulfolactate dehydrogenase n=90 Tax=Methanomada group TaxID=2283794 RepID=MDH_METFV	NA	NA
metXA_2	UniRef90_unknown	UniRef50_D3E3E4	metXA_2	NA	Homoserine O-acetyltransferase	2	2	1	1475	1475	1475	L_00859	fbd947076cbee09ef93102bcf5e6d9e4_1441	UniRef50_D3E3E4	Homoserine O-acetyltransferase n=153 Tax=root TaxID=1 RepID=METXA_METRM	NA	NA
metZ	UniRef90_unknown	UniRef50_P94890	metZ	NA	O-succinylhomoserine sulfhydrylase	1	1	1	1289	1289	1289	NA	fbd947076cbee09ef93102bcf5e6d9e4_1439	UniRef50_P94890	O-acetyl-L-homoserine sulfhydrylase n=4405 Tax=root TaxID=1 RepID=METY_LEPME	NA	NA
mfnB	UniRef90_unknown	UniRef50_Q58499	mfnB	NA	(5-formylfuran-3-yl)methyl phosphate synthase	2	2	1	722	722	722	L_00971	fbd947076cbee09ef93102bcf5e6d9e4_1116	UniRef50_Q58499	(5-formylfuran-3-yl)methyl phosphate synthase n=438 Tax=cellular organisms TaxID=131567 RepID=MFNB_METJA	NA	NA
mptA	UniRef90_unknown	UniRef50_Q58185	mptA	NA	GTP cyclohydrolase MptA	2	2	1	938	938	938	L_00090	fbd947076cbee09ef93102bcf5e6d9e4_982	UniRef50_Q58185	GTP cyclohydrolase MptA n=79 Tax=Methanomada group TaxID=2283794 RepID=MPTA_METJA	NA	NA
mtd	UniRef90_unknown	UniRef50_A5UMI1	mtd	NA	F420-dependent methylenetetrahydromethanopterin dehydrogenase	1	1	1	833	833	833	NA	fbd947076cbee09ef93102bcf5e6d9e4_910	UniRef50_A5UMI1	F420-dependent methylenetetrahydromethanopterin dehydrogenase n=71 Tax=Archaea TaxID=2157 RepID=MTD_METS3	NA	NA
group_393	UniRef90_unknown	UniRef50_O27900	group_393	NA	Putative methylthioribose-1-phosphate isomerase	1	1	1	929	929	929	NA	fbd947076cbee09ef93102bcf5e6d9e4_1161	UniRef50_O27900	Putative methylthioribose-1-phosphate isomerase n=66 Tax=root TaxID=1 RepID=MTNA_METTH	NA	NA
mtrA1	UniRef90_unknown	UniRef50_D3E045	mtrA1	NA	Tetrahydromethanopterin S-methyltransferase subunit A 1	2	2	1	716	716	716	L_00803	fbd947076cbee09ef93102bcf5e6d9e4_334	UniRef50_D3E045	Tetrahydromethanopterin S-methyltransferase subunit A 1 n=32 Tax=Methanomada group TaxID=2283794 RepID=MTRA1_METRM	NA	NA
mtrB	UniRef90_unknown	UniRef50_Q59584	mtrB	NA	Tetrahydromethanopterin S-methyltransferase subunit B	2	2	1	329	329	329	L_00804	fbd947076cbee09ef93102bcf5e6d9e4_335	UniRef50_Q59584	Tetrahydromethanopterin S-methyltransferase subunit B n=46 Tax=Methanobacteriales TaxID=2158 RepID=MTRB_METTM	NA	NA
mtrD	UniRef90_unknown	UniRef50_P80183	mtrD	NA	Tetrahydromethanopterin S-methyltransferase subunit D	1	1	1	701	701	701	NA	fbd947076cbee09ef93102bcf5e6d9e4_337	UniRef50_P80183	Tetrahydromethanopterin S-methyltransferase subunit D n=79 Tax=root TaxID=1 RepID=MTRD_METTM	NA	NA
mtrE	UniRef90_unknown	UniRef50_P80186	mtrE	NA	Tetrahydromethanopterin S-methyltransferase subunit E	1	1	1	881	881	881	NA	fbd947076cbee09ef93102bcf5e6d9e4_338	UniRef50_P80186	Tetrahydromethanopterin S-methyltransferase subunit E n=174 Tax=Euryarchaeota TaxID=28890 RepID=MTRE_METTM	NA	NA
mtrH	UniRef90_unknown	UniRef50_P80187	mtrH	NA	Tetrahydromethanopterin S-methyltransferase subunit H	2	2	1	932	932	932	L_00800	fbd947076cbee09ef93102bcf5e6d9e4_331	UniRef50_P80187	Tetrahydromethanopterin S-methyltransferase subunit H n=43 Tax=Archaea TaxID=2157 RepID=MTRH_METTM	NA	NA
mvhA	UniRef90_unknown	UniRef50_P60227	mvhA	NA	F420-non-reducing hydrogenase subunit A	1	1	1	1424	1424	1424	NA	fbd947076cbee09ef93102bcf5e6d9e4_1369	UniRef50_P60227	F420-non-reducing hydrogenase subunit A n=49 Tax=Methanobacteriales TaxID=2158 RepID=MVHA_METTM	NA	NA
mvhB_6	UniRef90_unknown	UniRef50_P60232	mvhB_6	NA	Polyferredoxin protein MvhB	1	1	1	1235	1235	1235	NA	fbd947076cbee09ef93102bcf5e6d9e4_1368	UniRef50_P60232	Polyferredoxin protein MvhB n=73 Tax=Methanomada group TaxID=2283794 RepID=MVHB_METTM	NA	NA
mvhG	UniRef90_unknown	UniRef50_P60239	mvhG	NA	F420-non-reducing hydrogenase subunit G	2	2	1	926	926	926	L_00940	fbd947076cbee09ef93102bcf5e6d9e4_1370	UniRef50_P60239	F420-non-reducing hydrogenase subunit G n=87 Tax=cellular organisms TaxID=131567 RepID=MVHG_METTM	NA	NA
ndk	UniRef90_unknown	UniRef50_O29491	ndk	NA	Nucleoside diphosphate kinase	1	1	1	464	464	464	NA	fbd947076cbee09ef93102bcf5e6d9e4_807	UniRef50_O29491	Nucleoside diphosphate kinase n=88 Tax=root TaxID=1 RepID=NDK_ARCFU	NA	NA
group_1075	UniRef90_unknown	UniRef50_O27587	group_1075	NA	Nucleoside kinase	2	2	1	914	914	914	L_01265	fbd947076cbee09ef93102bcf5e6d9e4_1182	UniRef50_O27587	Nucleoside kinase n=61 Tax=Methanobacteriales TaxID=2158 RepID=NK_METTH	NA	NA
nucS	UniRef90_unknown	UniRef50_O27844	nucS	NA	Endonuclease NucS	2	2	1	782	782	782	L_00187	fbd947076cbee09ef93102bcf5e6d9e4_1055	UniRef50_O27844	Endonuclease NucS n=59 Tax=Methanobacteriales TaxID=2158 RepID=NUCS_METTH	NA	NA
pcn	UniRef90_unknown	UniRef50_O27367	pcn	NA	DNA polymerase sliding clamp	1	1	1	734	734	734	NA	fbd947076cbee09ef93102bcf5e6d9e4_1022	UniRef50_O27367	DNA polymerase sliding clamp n=73 Tax=Methanobacteriales TaxID=2158 RepID=PCNA_METTH	NA	NA
pfdA	UniRef90_unknown	UniRef50_A5UL29	pfdA	NA	Prefoldin subunit alpha	2	2	1	428	428	428	L_00164	fbd947076cbee09ef93102bcf5e6d9e4_583	UniRef50_A5UL29	Prefoldin subunit alpha n=15 Tax=Methanobrevibacter TaxID=2172 RepID=PFDA_METS3	NA	NA
pfdB	UniRef90_unknown	UniRef50_Q0W2Y3	pfdB	NA	Prefoldin subunit beta	2	2	1	356	356	356	L_00731	fbd947076cbee09ef93102bcf5e6d9e4_949	UniRef50_Q0W2Y3	Prefoldin subunit beta n=50 Tax=Euryarchaeota TaxID=28890 RepID=PFDB_METAR	NA	NA
group_1028	UniRef90_unknown	UniRef50_A5ULS3	group_1028	NA	Phosphoglycolate phosphatase	2	2	1	731	731	731	L_00854	fbd947076cbee09ef93102bcf5e6d9e4_450	UniRef50_A5ULS3	Phosphoglycolate phosphatase n=60 Tax=Methanobacteriales TaxID=2158 RepID=PGP_METS3	NA	NA
porC	UniRef90_unknown	UniRef50_O27772	porC	NA	Pyruvate synthase subunit PorC	2	2	1	524	524	524	L_00048	fbd947076cbee09ef93102bcf5e6d9e4_475	UniRef50_O27772	Pyruvate synthase subunit PorC n=14 Tax=Archaea TaxID=2157 RepID=PORC_METTH	NA	NA
ppsA	UniRef90_unknown	UniRef50_P42850	ppsA	NA	Phosphoenolpyruvate synthase	2	2	1	2273	2273	2273	L_00367	fbd947076cbee09ef93102bcf5e6d9e4_397	UniRef50_P42850	Phosphoenolpyruvate synthase n=203 Tax=root TaxID=1 RepID=PPSA_PYRFU	NA	NA
priS	UniRef90_unknown	UniRef50_Q2NI23	priS	NA	DNA primase small subunit PriS	1	1	1	965	965	965	NA	fbd947076cbee09ef93102bcf5e6d9e4_196	UniRef50_Q2NI23	DNA primase small subunit PriS n=85 Tax=Methanobacteriales TaxID=2158 RepID=PRIS_METST	NA	NA
ftsH	UniRef90_unknown	UniRef50_P42811	ftsH	NA	ATP-dependent zinc metalloprotease FtsH	2	2	1	1124	1124	1124	L_00555	fbd947076cbee09ef93102bcf5e6d9e4_417	UniRef50_P42811	Putative 26S proteasome regulatory subunit homolog MTBMA_c13930 n=88 Tax=Euryarchaeota TaxID=28890 RepID=PRS2_METTM	NA	NA
psmA	UniRef90_unknown	UniRef50_Q8TPX5	psmA	NA	Proteasome subunit alpha	2	2	1	746	746	746	L_00622	fbd947076cbee09ef93102bcf5e6d9e4_1322	UniRef50_Q8TPX5	Proteasome subunit alpha n=509 Tax=root TaxID=1 RepID=PSA_METAC	NA	NA
psmB	UniRef90_unknown	UniRef50_A5UM14	psmB	NA	Proteasome subunit beta	2	2	1	617	617	617	L_00094	fbd947076cbee09ef93102bcf5e6d9e4_986	UniRef50_A5UM14	Proteasome subunit beta n=13 Tax=Methanobrevibacter TaxID=2172 RepID=PSB_METS3	NA	NA
purD	UniRef90_unknown	UniRef50_O27494	purD	NA	Phosphoribosylamine--glycine ligase	2	2	1	1310	1310	1310	L_00340	fbd947076cbee09ef93102bcf5e6d9e4_730	UniRef50_O27494	Phosphoribosylamine--glycine ligase n=175 Tax=Archaea TaxID=2157 RepID=PUR2_METTH	NA	NA
purM	UniRef90_unknown	UniRef50_O27272	purM	NA	Phosphoribosylformylglycinamidine cyclo-ligase	2	2	1	1019	1019	1019	L_00096	fbd947076cbee09ef93102bcf5e6d9e4_988	UniRef50_O27272	Phosphoribosylformylglycinamidine cyclo-ligase n=75 Tax=Euryarchaeota TaxID=28890 RepID=PUR5_METTH	NA	NA
purA	UniRef90_unknown	UniRef50_Q59726	purA	NA	Adenylosuccinate synthetase	1	1	1	1022	1022	1022	NA	fbd947076cbee09ef93102bcf5e6d9e4_1500	UniRef50_Q59726	Adenylosuccinate synthetase n=431 Tax=root TaxID=1 RepID=PURA_PYRSS	NA	NA
purO	UniRef90_unknown	UniRef50_A5ULV3	purO	NA	IMP cyclohydrolase	2	2	1	626	626	626	L_01334	fbd947076cbee09ef93102bcf5e6d9e4_408	UniRef50_A5ULV3	IMP cyclohydrolase n=11 Tax=Methanobrevibacter TaxID=2172 RepID=PURO_METS3	NA	NA
purP	UniRef90_unknown	UniRef50_Q57600	purP	NA	5-formaminoimidazole-4-carboxamide-1-(beta)-D-ribofuranosyl 5'-monophosphate synthetase	2	2	1	1091	1091	1091	L_00362	fbd947076cbee09ef93102bcf5e6d9e4_830	UniRef50_Q57600	5-formaminoimidazole-4-carboxamide-1-(beta)-D-ribofuranosyl 5'-monophosphate synthetase n=108 Tax=Euryarchaeota TaxID=28890 RepID=PURP_METJA	NA	NA
purQ	UniRef90_unknown	UniRef50_O26270	purQ	NA	Phosphoribosylformylglycinamidine synthase subunit PurQ	1	1	1	644	644	644	NA	fbd947076cbee09ef93102bcf5e6d9e4_1351	UniRef50_O26270	Phosphoribosylformylglycinamidine synthase subunit PurQ n=114 Tax=root TaxID=1 RepID=PURQ_METTH	NA	NA
purS	UniRef90_unknown	UniRef50_O26271	purS	NA	Phosphoribosylformylglycinamidine synthase subunit PurS	1	1	1	242	242	242	NA	fbd947076cbee09ef93102bcf5e6d9e4_1352	UniRef50_O26271	Phosphoribosylformylglycinamidine synthase subunit PurS n=78 Tax=Archaea TaxID=2157 RepID=PURS_METTH	NA	NA
pycA	UniRef90_unknown	UniRef50_Q58626	pycA	NA	Pyruvate carboxylase subunit A	2	2	1	1499	1499	1499	L_00591	fbd947076cbee09ef93102bcf5e6d9e4_263	UniRef50_Q58626	Pyruvate carboxylase subunit A n=233 Tax=cellular organisms TaxID=131567 RepID=PYCA_METJA	NA	NA
pyrB	UniRef90_unknown	UniRef50_Q58976	pyrB	NA	Aspartate carbamoyltransferase	2	2	1	941	941	941	L_00650	fbd947076cbee09ef93102bcf5e6d9e4_769	UniRef50_Q58976	Aspartate carbamoyltransferase n=126 Tax=root TaxID=1 RepID=PYRB_METJA	NA	NA
pyrD	UniRef90_unknown	UniRef50_O27281	pyrD	NA	Dihydroorotate dehydrogenase	2	2	1	926	926	926	L_00101	fbd947076cbee09ef93102bcf5e6d9e4_993	UniRef50_O27281	Dihydroorotate dehydrogenase B (NAD(+)), catalytic subunit n=42 Tax=Methanobacteriales TaxID=2158 RepID=PYRDB_METTH	NA	NA
pyrE_1	UniRef90_unknown	UniRef50_Q2NEP2	pyrE_1	NA	Orotate phosphoribosyltransferase	1	1	1	614	614	614	NA	fbd947076cbee09ef93102bcf5e6d9e4_71	UniRef50_Q2NEP2	PyrE-like protein n=75 Tax=Methanobacteriales TaxID=2158 RepID=PYREL_METST	NA	NA
pyrG	UniRef90_unknown	UniRef50_Q2FWD1	pyrG	NA	CTP synthase	1	1	1	1409	1409	1409	NA	fbd947076cbee09ef93102bcf5e6d9e4_1078	UniRef50_Q2FWD1	CTP synthase n=543 Tax=cellular organisms TaxID=131567 RepID=PYRG_STAA8	NA	NA
pyrH	UniRef90_unknown	UniRef50_O26965	pyrH	NA	Uridylate kinase	2	2	1	677	677	677	L_00608	fbd947076cbee09ef93102bcf5e6d9e4_77	UniRef50_O26965	Uridylate kinase n=83 Tax=Euryarchaeota TaxID=28890 RepID=PYRH_METTH	NA	NA
radB	UniRef90_unknown	UniRef50_O27728	radB	NA	DNA repair and recombination protein RadB	2	2	1	704	704	704	L_00845	fbd947076cbee09ef93102bcf5e6d9e4_999	UniRef50_O27728	DNA repair and recombination protein RadB n=6 Tax=Methanobacteriaceae TaxID=2159 RepID=RADB_METTH	NA	NA
prf1	UniRef90_unknown	UniRef50_Q58239	prf1	NA	Peptide chain release factor subunit 1	2	2	1	1232	1232	1232	L_00610	fbd947076cbee09ef93102bcf5e6d9e4_75	UniRef50_Q58239	Peptide chain release factor subunit 1 n=82 Tax=Archaea TaxID=2157 RepID=RF1_METJA	NA	NA
rfcS	UniRef90_unknown	UniRef50_O26343	rfcS	NA	Replication factor C small subunit	2	2	1	947	947	947	L_00200	fbd947076cbee09ef93102bcf5e6d9e4_234	UniRef50_O26343	Replication factor C small subunit n=90 Tax=Archaea TaxID=2157 RepID=RFCS_METTH	NA	NA
ribL	UniRef90_unknown	UniRef50_Q979C2	ribL	NA	FAD synthase	2	2	1	461	461	461	L_00262	fbd947076cbee09ef93102bcf5e6d9e4_694	UniRef50_Q979C2	FAD synthase n=50 Tax=Archaea TaxID=2157 RepID=RIBL_THEVO	NA	NA
ribK	UniRef90_unknown	UniRef50_A5UMN4	ribK	NA	Riboflavin kinase	2	2	1	374	374	374	L_00878	fbd947076cbee09ef93102bcf5e6d9e4_1098	UniRef50_A5UMN4	Riboflavin kinase n=32 Tax=Methanobrevibacter TaxID=2172 RepID=RIFK_METS3	NA	NA
ribC	UniRef90_unknown	UniRef50_Q59587	ribC	NA	Riboflavin synthase	2	2	1	458	458	458	L_01125	fbd947076cbee09ef93102bcf5e6d9e4_1121	UniRef50_Q59587	Riboflavin synthase n=388 Tax=root TaxID=1 RepID=RISC_METTM	NA	NA
group_1099	UniRef90_unknown	UniRef50_Q8TZK0	group_1099	NA	50S ribosomal protein L11	2	2	1	482	482	482	L_01029	fbd947076cbee09ef93102bcf5e6d9e4_1379	UniRef50_Q8TZK0	50S ribosomal protein L11 n=103 Tax=Archaea TaxID=2157 RepID=RL11_PYRFU	NA	NA
group_446	UniRef90_unknown	UniRef50_O26786	group_446	NA	50S ribosomal protein L15e	1	1	1	551	551	551	NA	fbd947076cbee09ef93102bcf5e6d9e4_1425	UniRef50_O26786	50S ribosomal protein L15e n=105 Tax=cellular organisms TaxID=131567 RepID=RL15E_METTH	NA	NA
group_557	UniRef90_unknown	UniRef50_O26133	group_557	NA	50S ribosomal protein L15	2	2	1	437	437	437	L_00723	fbd947076cbee09ef93102bcf5e6d9e4_290	UniRef50_O26133	50S ribosomal protein L15 n=11 Tax=Archaea TaxID=2157 RepID=RL15_METTH	NA	NA
group_1135	UniRef90_unknown	UniRef50_O26129	group_1135	NA	50S ribosomal protein L19e	2	2	1	446	446	446	L_00719	fbd947076cbee09ef93102bcf5e6d9e4_286	UniRef50_O26129	50S ribosomal protein L19e n=196 Tax=root TaxID=1 RepID=RL19E_METTH	NA	NA
group_993	UniRef90_unknown	UniRef50_O27378	group_993	NA	50S ribosomal protein L21e	2	2	1	290	290	290	L_00812	fbd947076cbee09ef93102bcf5e6d9e4_1249	UniRef50_O27378	50S ribosomal protein L21e n=56 Tax=root TaxID=1 RepID=RL21_METTH	NA	NA
group_1124	UniRef90_unknown	UniRef50_P54061	group_1124	NA	50S ribosomal protein L30e	2	2	1	296	296	296	L_01071	fbd947076cbee09ef93102bcf5e6d9e4_937	UniRef50_P54061	50S ribosomal protein L30e n=105 Tax=Archaea TaxID=2157 RepID=RL30E_METJA	NA	NA
group_1278	UniRef90_unknown	UniRef50_O26128	group_1278	NA	50S ribosomal protein L32e	2	2	1	326	326	326	L_00718	fbd947076cbee09ef93102bcf5e6d9e4_285	UniRef50_O26128	50S ribosomal protein L32e n=15 Tax=Archaea TaxID=2157 RepID=RL32_METTH	NA	NA
group_662	UniRef90_unknown	UniRef50_A5UNQ7	group_662	NA	50S ribosomal protein L37Ae	2	2	1	272	272	272	L_00728	fbd947076cbee09ef93102bcf5e6d9e4_946	UniRef50_A5UNQ7	50S ribosomal protein L37Ae n=38 Tax=Methanobacteriales TaxID=2158 RepID=RL37A_METS3	NA	NA
rpl3	UniRef90_unknown	UniRef50_Q2NFV6	rpl3	NA	50S ribosomal protein L3	2	2	1	1010	1010	1010	L_00587	fbd947076cbee09ef93102bcf5e6d9e4_267	UniRef50_Q2NFV6	50S ribosomal protein L3 n=15 Tax=Archaea TaxID=2157 RepID=RL3_METST	NA	NA
group_377	UniRef90_unknown	UniRef50_Q8U475	group_377	NA	50S ribosomal protein L44e	1	1	1	278	278	278	NA	fbd947076cbee09ef93102bcf5e6d9e4_1024	UniRef50_Q8U475	50S ribosomal protein L44e n=513 Tax=root TaxID=1 RepID=RL44E_PYRFU	NA	NA
rpl4	UniRef90_unknown	UniRef50_Q2NFV7	rpl4	NA	50S ribosomal protein L4	2	2	1	764	764	764	L_00586	fbd947076cbee09ef93102bcf5e6d9e4_268	UniRef50_Q2NFV7	50S ribosomal protein L4 n=12 Tax=Archaea TaxID=2157 RepID=RL4_METST	NA	NA
rpl5	UniRef90_unknown	UniRef50_O26124	rpl5	NA	50S ribosomal protein L5	2	2	1	515	515	515	L_00714	fbd947076cbee09ef93102bcf5e6d9e4_281	UniRef50_O26124	50S ribosomal protein L5 n=272 Tax=root TaxID=1 RepID=RL5_METTH	NA	NA
rpl6	UniRef90_unknown	UniRef50_Q0W1X2	rpl6	NA	50S ribosomal protein L6	2	2	1	536	536	536	L_00717	fbd947076cbee09ef93102bcf5e6d9e4_284	UniRef50_Q0W1X2	50S ribosomal protein L6 n=56 Tax=root TaxID=1 RepID=RL6_METAR	NA	NA
rpl7ae	UniRef90_unknown	UniRef50_Q9YAX7	rpl7ae	NA	50S ribosomal protein L7Ae	1	1	1	371	371	371	NA	fbd947076cbee09ef93102bcf5e6d9e4_804	UniRef50_Q9YAX7	50S ribosomal protein L7Ae n=283 Tax=root TaxID=1 RepID=RL7A_AERPE	NA	NA
rnhB	UniRef90_unknown	UniRef50_O27102	rnhB	NA	Ribonuclease HII	2	2	1	623	623	623	L_00376	fbd947076cbee09ef93102bcf5e6d9e4_405	UniRef50_O27102	Ribonuclease HII n=51 Tax=Methanobacteriales TaxID=2158 RepID=RNH2_METTH	NA	NA
rnp4	UniRef90_unknown	UniRef50_A5UL38	rnp4	NA	Ribonuclease P protein component 4	2	2	1	389	389	389	L_00173	fbd947076cbee09ef93102bcf5e6d9e4_592	UniRef50_A5UL38	Ribonuclease P protein component 4 n=56 Tax=Methanobacteriales TaxID=2158 RepID=RNP4_METS3	NA	NA
rnz	UniRef90_unknown	UniRef50_O27859	rnz	NA	Ribonuclease Z	2	2	1	893	893	893	L_00178	fbd947076cbee09ef93102bcf5e6d9e4_1046	UniRef50_O27859	Ribonuclease Z n=75 Tax=cellular organisms TaxID=131567 RepID=RNZ_METTH	NA	NA
rpoA1	UniRef90_unknown	UniRef50_P09846	rpoA1	NA	DNA-directed RNA polymerase subunit A'	2	2	1	2462	2600	2531	L_01073	fbd947076cbee09ef93102bcf5e6d9e4_935	UniRef50_P09846	DNA-directed RNA polymerase subunit A' n=3 Tax=Methanobacteriaceae TaxID=2159 RepID=RPOA1_METTW	NA	NA
rpoB1	UniRef90_unknown	UniRef50_P09845	rpoB1	NA	DNA-directed RNA polymerase subunit B'	1	1	1	1811	1811	1811	NA	fbd947076cbee09ef93102bcf5e6d9e4_934	UniRef50_P09845	DNA-directed RNA polymerase subunit B' n=344 Tax=root TaxID=1 RepID=RPOB1_METTW	NA	NA
rpoK	UniRef90_unknown	UniRef50_O26148	rpoK	NA	DNA-directed RNA polymerase subunit K	2	2	1	179	179	179	L_00428	fbd947076cbee09ef93102bcf5e6d9e4_670	UniRef50_O26148	DNA-directed RNA polymerase subunit K n=48 Tax=Archaea TaxID=2157 RepID=RPOK_METTH	NA	NA
rpoN	UniRef90_unknown	UniRef50_O26147	rpoN	NA	DNA-directed RNA polymerase subunit N	2	2	1	170	170	170	L_00427	fbd947076cbee09ef93102bcf5e6d9e4_671	UniRef50_O26147	DNA-directed RNA polymerase subunit N n=22 Tax=Archaea TaxID=2157 RepID=RPON_METTH	NA	NA
group_1241	UniRef90_unknown	UniRef50_Q97BZ5	group_1241	NA	Exosome complex component Rrp41	2	2	1	695	695	695	L_00625	fbd947076cbee09ef93102bcf5e6d9e4_1319	UniRef50_Q97BZ5	Exosome complex component Rrp41 n=27 Tax=Archaea TaxID=2157 RepID=RRP41_THEVO	NA	NA
group_1080	UniRef90_unknown	UniRef50_O26778	group_1080	NA	Exosome complex component Rrp42	2	2	1	785	785	785	L_00626	fbd947076cbee09ef93102bcf5e6d9e4_1318	UniRef50_O26778	Exosome complex component Rrp42 n=60 Tax=Archaea TaxID=2157 RepID=RRP42_METTH	NA	NA
group_500	UniRef90_unknown	UniRef50_Q2NIA9	group_500	NA	30S ribosomal protein S15	2	2	1	398	398	398	L_01114	fbd947076cbee09ef93102bcf5e6d9e4_218	UniRef50_Q2NIA9	30S ribosomal protein S15 n=84 Tax=Archaea TaxID=2157 RepID=RS15_METST	NA	NA
group_921	UniRef90_unknown	UniRef50_O26894	group_921	NA	30S ribosomal protein S17e	2	2	1	197	197	197	L_00500	fbd947076cbee09ef93102bcf5e6d9e4_143	UniRef50_O26894	30S ribosomal protein S17e n=47 Tax=cellular organisms TaxID=131567 RepID=RS17E_METTH	NA	NA
group_245	UniRef90_unknown	UniRef50_P54018	group_245	NA	30S ribosomal protein S19	1	1	1	410	410	410	NA	fbd947076cbee09ef93102bcf5e6d9e4_271	UniRef50_P54018	30S ribosomal protein S19 n=114 Tax=Archaea TaxID=2157 RepID=RS19_METJA	NA	NA
rps3ae	UniRef90_unknown	UniRef50_O27630	rps3ae	NA	30S ribosomal protein S3Ae	2	2	1	578	578	578	L_00443	fbd947076cbee09ef93102bcf5e6d9e4_558	UniRef50_O27630	30S ribosomal protein S3Ae n=71 Tax=Methanobacteriales TaxID=2158 RepID=RS3A_METTH	NA	NA
rps4e	UniRef90_unknown	UniRef50_A5UL76	rps4e	NA	30S ribosomal protein S4e	2	2	1	728	728	728	L_00713	fbd947076cbee09ef93102bcf5e6d9e4_280	UniRef50_A5UL76	30S ribosomal protein S4e n=58 Tax=Euryarchaeota TaxID=28890 RepID=RS4E_METS3	NA	NA
rps4	UniRef90_unknown	UniRef50_O26142	rps4	NA	30S ribosomal protein S4	2	2	1	548	548	548	L_00421	fbd947076cbee09ef93102bcf5e6d9e4_677	UniRef50_O26142	30S ribosomal protein S4 n=11 Tax=Archaea TaxID=2157 RepID=RS4_METTH	NA	NA
rps6e	UniRef90_unknown	UniRef50_O26360	rps6e	NA	30S ribosomal protein S6e	1	1	1	383	383	383	NA	fbd947076cbee09ef93102bcf5e6d9e4_809	UniRef50_O26360	30S ribosomal protein S6e n=43 Tax=Archaea TaxID=2157 RepID=RS6E_METTH	NA	NA
rps8e	UniRef90_unknown	UniRef50_Q8U1Y5	rps8e	NA	30S ribosomal protein S8e	2	2	1	383	383	383	L_00562	fbd947076cbee09ef93102bcf5e6d9e4_778	UniRef50_Q8U1Y5	30S ribosomal protein S8e n=184 Tax=root TaxID=1 RepID=RS8E_PYRFU	NA	NA
rps9	UniRef90_unknown	UniRef50_P05763	rps9	NA	30S ribosomal protein S9	2	2	1	401	401	401	L_00426	fbd947076cbee09ef93102bcf5e6d9e4_672	UniRef50_P05763	30S ribosomal protein S9 n=1026 Tax=root TaxID=1 RepID=RS9_HALMA	NA	NA
rtcB	UniRef90_unknown	UniRef50_O27634	rtcB	NA	tRNA-splicing ligase RtcB	2	2	1	1448	1448	1448	L_00438	fbd947076cbee09ef93102bcf5e6d9e4_563	UniRef50_O27634	tRNA-splicing ligase RtcB n=556 Tax=root TaxID=1 RepID=RTCB_METTH	NA	NA
sepS	UniRef90_unknown	UniRef50_O27545	sepS	NA	O-phosphoserine--tRNA(Cys) ligase	2	2	1	1649	1649	1649	L_00879	fbd947076cbee09ef93102bcf5e6d9e4_1099	UniRef50_O27545	O-phosphoserine--tRNA(Cys) ligase n=15 Tax=Archaea TaxID=2157 RepID=SEPS_METTH	NA	NA
sfsA	UniRef90_unknown	UniRef50_A5UM67	sfsA	NA	Sugar fermentation stimulation protein	1	1	1	692	692	692	NA	fbd947076cbee09ef93102bcf5e6d9e4_623	UniRef50_A5UM67	Sugar fermentation stimulation protein homolog n=25 Tax=Methanobrevibacter TaxID=2172 RepID=SFSA_METS3	NA	NA
group_162	UniRef90_unknown	UniRef50_Q58783	group_162	NA	S-inosyl-L-homocysteine hydrolase	1	1	1	1250	1250	1250	L_00778	NA	UniRef50_Q58783	S-inosyl-L-homocysteine hydrolase n=4827 Tax=root TaxID=1 RepID=SIHH_METJA	NA	NA
group_1199	UniRef90_unknown	UniRef50_Q59072	group_1199	NA	O-phospho-L-seryl-tRNA:Cys-tRNA synthase	2	2	1	1136	1136	1136	L_00852	fbd947076cbee09ef93102bcf5e6d9e4_452	UniRef50_Q59072	O-phospho-L-seryl-tRNA:Cys-tRNA synthase n=83 Tax=cellular organisms TaxID=131567 RepID=SPSS_METJA	NA	NA
group_450	UniRef90_unknown	UniRef50_A5UNC8	group_450	NA	Signal recognition particle 19 kDa protein	1	1	1	269	269	269	NA	fbd947076cbee09ef93102bcf5e6d9e4_1429	UniRef50_A5UNC8	Signal recognition particle 19 kDa protein n=17 Tax=Methanobrevibacter TaxID=2172 RepID=SRP19_METS3	NA	NA
group_944	UniRef90_unknown	UniRef50_O27115	group_944	NA	hypothetical protein	2	2	1	1106	1106	1106	L_00283	fbd947076cbee09ef93102bcf5e6d9e4_1276	UniRef50_O27115	Succinate--CoA ligase [ADP-forming] subunit beta n=80 Tax=root TaxID=1 RepID=SUCC_METTH	NA	NA
sucD	UniRef90_unknown	UniRef50_O26663	sucD	NA	Succinate--CoA ligase [ADP-forming] subunit alpha	1	1	1	860	860	860	NA	fbd947076cbee09ef93102bcf5e6d9e4_1216	UniRef50_O26663	Succinate--CoA ligase [ADP-forming] subunit alpha n=608 Tax=root TaxID=1 RepID=SUCD_METTH	NA	NA
alaS	UniRef90_unknown	UniRef50_O27718	alaS	NA	Alanine--tRNA ligase	2	2	1	2714	2714	2714	L_00324	fbd947076cbee09ef93102bcf5e6d9e4_1472	UniRef50_O27718	Alanine--tRNA ligase n=23 Tax=Methanomada group TaxID=2283794 RepID=SYA_METTH	NA	NA
gltX	UniRef90_unknown	UniRef50_O26157	gltX	NA	Glutamate--tRNA ligase	2	2	1	1667	1667	1667	L_01138	fbd947076cbee09ef93102bcf5e6d9e4_653	UniRef50_O26157	Glutamate--tRNA ligase n=80 Tax=Methanobacteriales TaxID=2158 RepID=SYE_METTH	NA	NA
pheS	UniRef90_unknown	UniRef50_O26837	pheS	NA	Phenylalanine--tRNA ligase alpha subunit	2	2	1	1550	1550	1550	L_00566	fbd947076cbee09ef93102bcf5e6d9e4_782	UniRef50_O26837	Phenylalanine--tRNA ligase alpha subunit n=77 Tax=Methanobacteriales TaxID=2158 RepID=SYFA_METTH	NA	NA
pheT	UniRef90_unknown	UniRef50_O26864	pheT	NA	Phenylalanine--tRNA ligase beta subunit	2	2	1	1655	1655	1655	L_00925	fbd947076cbee09ef93102bcf5e6d9e4_1010	UniRef50_O26864	Phenylalanine--tRNA ligase beta subunit n=76 Tax=Methanobacteriales TaxID=2158 RepID=SYFB_METTH	NA	NA
group_901	UniRef90_unknown	UniRef50_O27874	group_901	NA	hypothetical protein	2	2	1	1703	1703	1703	L_00579	fbd947076cbee09ef93102bcf5e6d9e4_499	UniRef50_O27874	Glycine--tRNA ligase n=44 Tax=Archaea TaxID=2157 RepID=SYG_METTH	NA	NA
hisS	UniRef90_unknown	UniRef50_O26346	hisS	NA	Histidine--tRNA ligase	2	2	1	1292	1292	1292	L_00510	fbd947076cbee09ef93102bcf5e6d9e4_228	UniRef50_O26346	Histidine--tRNA ligase n=71 Tax=Methanobacteriales TaxID=2158 RepID=SYH_METTH	NA	NA
lysS	UniRef90_unknown	UniRef50_O27585	lysS	NA	Lysine--tRNA ligase	2	2	1	1583	1583	1583	L_01015	fbd947076cbee09ef93102bcf5e6d9e4_1184	UniRef50_O27585	Lysine--tRNA ligase n=78 Tax=Methanobacteriales TaxID=2158 RepID=SYK_METTH	NA	NA
serS	UniRef90_unknown	UniRef50_Q2NEU9	serS	NA	Serine--tRNA ligase	2	2	1	1277	1277	1277	L_01032	fbd947076cbee09ef93102bcf5e6d9e4_1157	UniRef50_Q2NEU9	Serine--tRNA ligase n=51 Tax=root TaxID=1 RepID=SYS_METST	NA	NA
thrS	UniRef90_unknown	UniRef50_A5UMJ1	thrS	NA	Threonine--tRNA ligase	2	2	1	1826	1826	1826	L_00226	fbd947076cbee09ef93102bcf5e6d9e4_923	UniRef50_A5UMJ1	Threonine--tRNA ligase n=25 Tax=Euryarchaeota TaxID=28890 RepID=SYT_METS3	NA	NA
tyrS	UniRef90_unknown	UniRef50_O29482	tyrS	NA	Tyrosine--tRNA ligase	2	2	1	959	959	959	L_00355	fbd947076cbee09ef93102bcf5e6d9e4_837	UniRef50_O29482	Tyrosine--tRNA ligase n=351 Tax=cellular organisms TaxID=131567 RepID=SYY_ARCFU	NA	NA
group_926	UniRef90_unknown	UniRef50_Q9WZR4	group_926	NA	Peroxiredoxin	2	2	1	680	680	680	L_00138	fbd947076cbee09ef93102bcf5e6d9e4_898	UniRef50_Q9WZR4	Peroxiredoxin n=301 Tax=root TaxID=1 RepID=TDXH_THEMA	NA	NA
tfe	UniRef90_unknown	UniRef50_A5UKV8	tfe	NA	Transcription factor E	1	1	1	521	521	521	NA	fbd947076cbee09ef93102bcf5e6d9e4_1533	UniRef50_A5UKV8	Transcription factor E n=17 Tax=Methanobrevibacter TaxID=2172 RepID=TFE_METS3	NA	NA
tfrA	UniRef90_unknown	UniRef50_D9PU00	tfrA	NA	Fumarate reductase (CoM/CoB) subunit A	1	1	1	1646	1646	1646	NA	fbd947076cbee09ef93102bcf5e6d9e4_773	UniRef50_D9PU00	Fumarate reductase (CoM/CoB) subunit A n=91 Tax=cellular organisms TaxID=131567 RepID=TFRA_METTM	NA	NA
thiC_1	UniRef90_unknown	UniRef50_Q8Q0F4	thiC_1	NA	Phosphomethylpyrimidine synthase	2	2	1	1274	1274	1274	L_00126	fbd947076cbee09ef93102bcf5e6d9e4_314	UniRef50_Q8Q0F4	Phosphomethylpyrimidine synthase 1 n=258 Tax=root TaxID=1 RepID=THIC1_METMA	NA	NA
thiE	UniRef90_unknown	UniRef50_Q893R0	thiE	NA	Thiamine-phosphate synthase	2	2	1	620	620	620	L_00277	fbd947076cbee09ef93102bcf5e6d9e4_1270	UniRef50_Q893R0	Thiamine-phosphate synthase n=35 Tax=Bacteria TaxID=2 RepID=THIE_CLOTE	NA	NA
thiI	UniRef90_unknown	UniRef50_O27720	thiI	NA	tRNA sulfurtransferase	2	2	1	1148	1148	1148	L_00325	fbd947076cbee09ef93102bcf5e6d9e4_1473	UniRef50_O27720	Probable tRNA sulfurtransferase n=85 Tax=Methanobacteriales TaxID=2158 RepID=THII_METTH	NA	NA
thiM	UniRef90_unknown	UniRef50_A5ULP3	thiM	NA	Hydroxyethylthiazole kinase	2	2	1	878	878	878	L_00276	fbd947076cbee09ef93102bcf5e6d9e4_1269	UniRef50_A5ULP3	Hydroxyethylthiazole kinase n=31 Tax=Methanobrevibacter TaxID=2172 RepID=THIM_METS3	NA	NA
thrC	UniRef90_unknown	UniRef50_Q8TQD4	thrC	NA	Threonine synthase	2	2	1	1196	1196	1196	L_01206	fbd947076cbee09ef93102bcf5e6d9e4_802	UniRef50_Q8TQD4	Threonine synthase n=547 Tax=cellular organisms TaxID=131567 RepID=THRC_METAC	NA	NA
top6A	UniRef90_unknown	UniRef50_O27089	top6A	NA	Type 2 DNA topoisomerase 6 subunit A	2	2	1	1094	1094	1094	L_00748	fbd947076cbee09ef93102bcf5e6d9e4_425	UniRef50_O27089	Type 2 DNA topoisomerase 6 subunit A n=86 Tax=Euryarchaeota TaxID=28890 RepID=TOP6A_METTH	NA	NA
trkA	UniRef90_unknown	UniRef50_O27333	trkA	NA	Trk system potassium uptake protein TrkA	2	2	1	650	650	650	L_01238	fbd947076cbee09ef93102bcf5e6d9e4_629	UniRef50_O27333	Trk system potassium uptake protein TrkA homolog n=92 Tax=Methanobacteriales TaxID=2158 RepID=TRKA_METTH	NA	NA
trm1	UniRef90_unknown	UniRef50_Q2NI56	trm1	NA	tRNA (guanine(26)-N(2))-dimethyltransferase	2	2	1	1181	1181	1181	L_00976	fbd947076cbee09ef93102bcf5e6d9e4_354	UniRef50_Q2NI56	tRNA (guanine(26)-N(2))-dimethyltransferase n=17 Tax=Methanobacteriales TaxID=2158 RepID=TRM1_METST	NA	NA
trpB1	UniRef90_unknown	UniRef50_O27520	trpB1	NA	Tryptophan synthase beta chain 1	2	2	1	1289	1289	1289	L_01325	fbd947076cbee09ef93102bcf5e6d9e4_1087	UniRef50_O27520	Tryptophan synthase beta chain 2 n=26 Tax=cellular organisms TaxID=131567 RepID=TRPB2_METTH	NA	NA
truA	UniRef90_unknown	UniRef50_A5ULI2	truA	NA	tRNA pseudouridine synthase A	1	1	1	887	887	887	NA	fbd947076cbee09ef93102bcf5e6d9e4_687	UniRef50_A5ULI2	tRNA pseudouridine synthase A n=27 Tax=Methanobrevibacter TaxID=2172 RepID=TRUA_METS3	NA	NA
group_850	UniRef90_unknown	UniRef50_O26654	group_850	NA	putative ribosome biogenesis protein	2	2	1	527	527	527	L_00822	fbd947076cbee09ef93102bcf5e6d9e4_165	UniRef50_O26654	Probable ribosome biogenesis protein MTH_554 n=102 Tax=root TaxID=1 RepID=TSR3_METTH	NA	NA
uppP	UniRef90_unknown	UniRef50_A5UMH8	uppP	NA	Undecaprenyl-diphosphatase	2	2	1	836	836	836	L_01076	fbd947076cbee09ef93102bcf5e6d9e4_214	UniRef50_A5UMH8	Undecaprenyl-diphosphatase n=48 Tax=Methanobacteriales TaxID=2158 RepID=UPPP_METS3	NA	NA
uvrA	UniRef90_unknown	UniRef50_Q890X9	uvrA	NA	UvrABC system protein A	2	2	1	2879	2879	2879	L_00229	fbd947076cbee09ef93102bcf5e6d9e4_878	UniRef50_Q890X9	UvrABC system protein A n=8558 Tax=root TaxID=1 RepID=UVRA_CLOTE	NA	NA
uvrB	UniRef90_unknown	UniRef50_P56981	uvrB	NA	UvrABC system protein B	2	2	1	1961	1961	1961	L_00234	fbd947076cbee09ef93102bcf5e6d9e4_883	UniRef50_P56981	UvrABC system protein B n=19937 Tax=root TaxID=1 RepID=UVRB_BACCA	NA	NA
atpD	UniRef90_unknown	UniRef50_Q5JIR1	atpD	NA	V-type ATP synthase subunit D	2	2	1	665	665	665	L_00209	fbd947076cbee09ef93102bcf5e6d9e4_95	UniRef50_Q5JIR1	V-type ATP synthase subunit D n=119 Tax=Archaea TaxID=2157 RepID=VATD_THEKO	NA	NA
atpE	UniRef90_unknown	UniRef50_A5UKB5	atpE	NA	V-type ATP synthase subunit E	2	2	1	689	689	689	L_00214	fbd947076cbee09ef93102bcf5e6d9e4_100	UniRef50_A5UKB5	V-type ATP synthase subunit E n=25 Tax=Methanobacteriaceae TaxID=2159 RepID=VATE_METS3	NA	NA
atpF	UniRef90_unknown	UniRef50_O27037	atpF	NA	V-type ATP synthase subunit F	2	2	1	317	317	317	L_00212	fbd947076cbee09ef93102bcf5e6d9e4_98	UniRef50_O27037	V-type ATP synthase subunit F n=68 Tax=Methanobacteriales TaxID=2158 RepID=VATF_METTH	NA	NA
vorA	UniRef90_unknown	UniRef50_P80907	vorA	NA	Ketoisovalerate oxidoreductase subunit VorA	2	2	1	1442	1442	1442	L_01062	fbd947076cbee09ef93102bcf5e6d9e4_117	UniRef50_P80907	Ketoisovalerate oxidoreductase subunit VorA n=183 Tax=root TaxID=1 RepID=VORA_METTM	NA	NA
vorB	UniRef90_unknown	UniRef50_P80908	vorB	NA	Ketoisovalerate oxidoreductase subunit VorB	2	2	1	1133	1133	1133	L_01063	fbd947076cbee09ef93102bcf5e6d9e4_118	UniRef50_P80908	Ketoisovalerate oxidoreductase subunit VorB n=274 Tax=root TaxID=1 RepID=VORB_METTM	NA	NA
xerA_1	UniRef90_unknown	UniRef50_O26979	xerA_1	NA	Tyrosine recombinase XerA	2	2	1	983	983	983	L_00203	fbd947076cbee09ef93102bcf5e6d9e4_89	UniRef50_O26979	Tyrosine recombinase XerA n=68 Tax=cellular organisms TaxID=131567 RepID=XERA_METTH	NA	NA
group_238	UniRef90_unknown	UniRef50_A5UJB5	group_238	NA	hypothetical protein	1	1	1	731	731	731	NA	fbd947076cbee09ef93102bcf5e6d9e4_210	UniRef50_A5UJB5	UPF0280 protein Msm_0088 n=18 Tax=Methanobrevibacter TaxID=2172 RepID=Y088_METS3	NA	NA
group_674	UniRef90_unknown	UniRef50_A7I728	group_674	NA	hypothetical protein	2	2	1	338	338	338	L_00314	fbd947076cbee09ef93102bcf5e6d9e4_1296	UniRef50_A7I728	UPF0145 protein Mboo_1021 n=43 Tax=root TaxID=1 RepID=Y1021_METB6	NA	NA
tolQ	UniRef90_unknown	UniRef50_O27101	tolQ	NA	Tol-Pal system protein TolQ	1	1	1	839	839	839	NA	fbd947076cbee09ef93102bcf5e6d9e4_406	UniRef50_O27101	Putative biopolymer transport protein ExbB homolog n=70 Tax=Methanobacteriales TaxID=2158 RepID=Y1022_METTH	NA	NA
group_281	UniRef90_unknown	UniRef50_O27209	group_281	NA	hypothetical protein	1	1	1	1502	1502	1502	NA	fbd947076cbee09ef93102bcf5e6d9e4_491	UniRef50_O27209	Uncharacterized protein MTH_1137 n=56 Tax=Euryarchaeota TaxID=28890 RepID=Y1137_METTH	NA	NA
obg	UniRef90_unknown	UniRef50_Q58722	obg	NA	GTPase Obg	2	2	1	1094	1094	1094	L_01104	fbd947076cbee09ef93102bcf5e6d9e4_1470	UniRef50_Q58722	Uncharacterized GTP-binding protein MJ1326 n=375 Tax=root TaxID=1 RepID=Y1326_METJA	NA	NA
group_743	UniRef90_unknown	UniRef50_O27383	group_743	NA	hypothetical protein	2	2	1	212	212	212	L_01017	fbd947076cbee09ef93102bcf5e6d9e4_1237	UniRef50_O27383	Uncharacterized HTH-type transcriptional regulator MTH_1328 n=653 Tax=root TaxID=1 RepID=Y1328_METTH	NA	NA
mbhJ	UniRef90_unknown	UniRef50_Q58758	mbhJ	NA	putative membrane-bound hydrogenase subunit mbhJ	1	1	1	446	446	446	NA	fbd947076cbee09ef93102bcf5e6d9e4_375	UniRef50_Q58758	Uncharacterized protein MJ1363 n=106 Tax=Archaea TaxID=2157 RepID=Y1363_METJA	NA	NA
group_1440	UniRef90_unknown	UniRef50_Q58765	group_1440	NA	hypothetical protein	2	2	1	1007	1007	1007	L_00345	fbd947076cbee09ef93102bcf5e6d9e4_735	UniRef50_Q58765	UPF0285 protein MJ1370 n=82 Tax=cellular organisms TaxID=131567 RepID=Y1370_METJA	NA	NA
group_1386	UniRef90_unknown	UniRef50_P41655	group_1386	NA	Phenolic acid decarboxylase	2	2	1	1262	1262	1262	L_00017	fbd947076cbee09ef93102bcf5e6d9e4_543	UniRef50_P41655	Uncharacterized protein MTH_1394 n=81 Tax=cellular organisms TaxID=131567 RepID=Y1394_METTH	NA	NA
group_882	UniRef90_unknown	UniRef50_O27449	group_882	NA	hypothetical protein	2	2	1	398	398	398	L_00011	fbd947076cbee09ef93102bcf5e6d9e4_537	UniRef50_O27449	Uncharacterized protein MTH_1398 n=50 Tax=Archaea TaxID=2157 RepID=Y1398_METTH	NA	NA
group_671	UniRef90_unknown	UniRef50_O27458	group_671	NA	hypothetical protein	2	2	1	248	248	248	L_00645	fbd947076cbee09ef93102bcf5e6d9e4_764	UniRef50_O27458	UPF0147 protein MTH_1407 n=96 Tax=root TaxID=1 RepID=Y1407_METTH	NA	NA
group_796	UniRef90_unknown	UniRef50_O27472	group_796	NA	hypothetical protein	2	2	1	1187	1187	1187	L_01112	fbd947076cbee09ef93102bcf5e6d9e4_220	UniRef50_O27472	Uncharacterized protein MTH_1421 n=40 Tax=cellular organisms TaxID=131567 RepID=Y1421_METTH	NA	NA
group_1438	UniRef90_unknown	UniRef50_A5UN65	group_1438	NA	hypothetical protein	2	2	1	851	851	851	L_00432	fbd947076cbee09ef93102bcf5e6d9e4_666	UniRef50_A5UN65	MEMO1 family protein Msm_1438 n=13 Tax=Methanobrevibacter TaxID=2172 RepID=Y1438_METS3	NA	NA
group_1551	UniRef90_unknown	UniRef50_Q58846	group_1551	NA	hypothetical protein	2	2	1	1469	1469	1469	L_00799	fbd947076cbee09ef93102bcf5e6d9e4_330	UniRef50_Q58846	Uncharacterized protein MJ1451 n=217 Tax=root TaxID=1 RepID=Y1451_METJA	NA	NA
group_951	UniRef90_unknown	UniRef50_O27893	group_951	NA	hypothetical protein	2	2	1	1544	1544	1544	L_00674	fbd947076cbee09ef93102bcf5e6d9e4_521	UniRef50_O27893	UPF0288 protein MTH_1865 n=43 Tax=Methanobacteriales TaxID=2158 RepID=Y1865_METTH	NA	NA
group_1026	UniRef90_unknown	UniRef50_A5UJM2	group_1026	NA	GTP-dependent dephospho-CoA kinase	2	2	1	509	509	509	L_00696	fbd947076cbee09ef93102bcf5e6d9e4_815	UniRef50_A5UJM2	UPF0218 protein Msm_0195 n=29 Tax=Methanobacteriaceae TaxID=2159 RepID=Y195_METS3	NA	NA
group_1580	UniRef90_unknown	UniRef50_Q57659	group_1580	NA	hypothetical protein	2	2	1	422	422	422	L_00888	fbd947076cbee09ef93102bcf5e6d9e4_1336	UniRef50_Q57659	Uncharacterized protein MJ0206 n=15 Tax=Archaea TaxID=2157 RepID=Y206_METJA	NA	NA
group_987	UniRef90_unknown	UniRef50_A5UJW2	group_987	NA	hypothetical protein	2	2	1	437	437	437	L_01318	fbd947076cbee09ef93102bcf5e6d9e4_1299	UniRef50_A5UJW2	UPF0179 protein Msm_0285 n=18 Tax=Methanobrevibacter TaxID=2172 RepID=Y285_METS3	NA	NA
group_680	UniRef90_unknown	UniRef50_O26607	group_680	NA	hypothetical protein	2	2	1	323	323	323	L_00605	fbd947076cbee09ef93102bcf5e6d9e4_80	UniRef50_O26607	UPF0145 protein MTH_507 n=67 Tax=cellular organisms TaxID=131567 RepID=Y507_METTH	NA	NA
mbhL_2	UniRef90_unknown	UniRef50_Q57935	mbhL_2	NA	Membrane-bound hydrogenase subunit alpha	2	2	1	1124	1124	1124	L_00751	fbd947076cbee09ef93102bcf5e6d9e4_795	UniRef50_Q57935	Uncharacterized protein MJ0515 n=93 Tax=Euryarchaeota TaxID=28890 RepID=Y515_METJA	NA	NA
group_914	UniRef90_unknown	UniRef50_Q57942	group_914	NA	hypothetical protein	2	2	1	671	671	671	L_01294	fbd947076cbee09ef93102bcf5e6d9e4_131	UniRef50_Q57942	Uncharacterized protein MJ0522 n=81 Tax=Euryarchaeota TaxID=28890 RepID=Y522_METJA	NA	NA
group_1407	UniRef90_unknown	UniRef50_Q57947	group_1407	NA	hypothetical protein	2	2	1	491	491	491	L_00945	fbd947076cbee09ef93102bcf5e6d9e4_125	UniRef50_Q57947	Uncharacterized protein MJ0527 n=127 Tax=root TaxID=1 RepID=Y527_METJA	NA	NA
group_400	UniRef90_unknown	UniRef50_O26664	group_400	NA	hypothetical protein	1	1	1	713	713	713	NA	fbd947076cbee09ef93102bcf5e6d9e4_1215	UniRef50_O26664	Uncharacterized protein MTH_564 n=74 Tax=Methanobacteriales TaxID=2158 RepID=Y564_METTH	NA	NA
group_806	UniRef90_unknown	UniRef50_O26674	group_806	NA	Protein MTH_152	2	2	1	599	599	599	L_00603	fbd947076cbee09ef93102bcf5e6d9e4_1389	UniRef50_O26674	Uncharacterized protein MTH_574 n=27 Tax=cellular organisms TaxID=131567 RepID=Y574_METTH	NA	NA
btuD_14	UniRef90_unknown	UniRef50_Q58129	btuD_14	NA	Vitamin B12 import ATP-binding protein BtuD	2	2	1	1778	1778	1778	L_00848	fbd947076cbee09ef93102bcf5e6d9e4_996	UniRef50_Q58129	Uncharacterized ABC transporter ATP-binding protein MJ0719 n=170 Tax=Archaea TaxID=2157 RepID=Y719_METJA	NA	NA
group_444	UniRef90_unknown	UniRef50_Q58152	group_444	NA	putative protein	1	1	1	314	314	314	NA	fbd947076cbee09ef93102bcf5e6d9e4_1423	UniRef50_Q58152	Uncharacterized protein MJ0742 n=133 Tax=root TaxID=1 RepID=Y742_METJA	NA	NA
fadA	UniRef90_unknown	UniRef50_O26884	fadA	NA	3-ketoacyl-CoA thiolase	1	1	1	1160	1160	1160	NA	fbd947076cbee09ef93102bcf5e6d9e4_1559	UniRef50_O26884	Uncharacterized protein MTH_793 n=28 Tax=root TaxID=1 RepID=Y793_METTH	NA	NA
tldD	UniRef90_unknown	UniRef50_O26944	tldD	NA	Zinc metalloprotease TldD	2	2	1	1358	1358	1358	L_00257	fbd947076cbee09ef93102bcf5e6d9e4_699	UniRef50_O26944	Metalloprotease MTH_856 n=85 Tax=root TaxID=1 RepID=Y856_METTH	NA	NA
group_759	UniRef90_unknown	UniRef50_Q58332	group_759	NA	putative protein	2	2	1	389	389	389	L_00657	fbd947076cbee09ef93102bcf5e6d9e4_1434	UniRef50_Q58332	Uncharacterized protein MJ0922 n=60 Tax=Methanomada group TaxID=2283794 RepID=Y922_METJA	NA	NA
group_786	UniRef90_unknown	UniRef50_Q50519	group_786	NA	hypothetical protein	2	2	1	1232	1232	1232	L_00938	fbd947076cbee09ef93102bcf5e6d9e4_1372	UniRef50_Q50519	UPF0051 protein MTH1150 homolog n=78 Tax=Methanobacteriales TaxID=2158 RepID=YB50_METTW	NA	NA
group_549	UniRef90_unknown	UniRef50_A0A101DQM8	group_549	NA	hypothetical protein	2	2	1	437	437	437	L_00955	fbd947076cbee09ef93102bcf5e6d9e4_1419	UniRef50_A0A101DQM8	Uncharacterized protein (Fragment) n=2 Tax=cellular organisms TaxID=131567 RepID=A0A101DQM8_9EURY	NA	NA
group_356	UniRef90_unknown	UniRef50_A0A117KTD1	group_356	NA	Archaeal Lon protease	1	1	1	1979	1979	1979	NA	fbd947076cbee09ef93102bcf5e6d9e4_886	UniRef50_A0A117KTD1	Lon-B peptidase, Serine peptidase, MEROPS family S16 n=6 Tax=root TaxID=1 RepID=A0A117KTD1_9EURY	NA	NA
tbp	UniRef90_unknown	UniRef50_A0A1V5ZEG8	tbp	NA	TATA-box-binding protein 2	2	2	1	323	545	434	L_00959	fbd947076cbee09ef93102bcf5e6d9e4_1486	UniRef50_A0A1V5ZEG8	TATA-box-binding protein n=8 Tax=Archaea TaxID=2157 RepID=A0A1V5ZEG8_9EURY	NA	NA
mfnA	UniRef90_unknown	UniRef50_A0A2H6JWM6	mfnA	NA	L-tyrosine/L-aspartate decarboxylase	2	2	1	1160	1160	1160	L_00368	fbd947076cbee09ef93102bcf5e6d9e4_398	UniRef50_A0A2H6JWM6	Probable L-aspartate decarboxylase n=1 Tax=archaeon BMS3Bbin15 TaxID=2005738 RepID=A0A2H6JWM6_9ARCH	NA	NA
group_379	UniRef90_unknown	UniRef50_A0A1G5X057	group_379	NA	hypothetical protein	1	1	1	491	491	491	NA	fbd947076cbee09ef93102bcf5e6d9e4_1034	UniRef50_A0A1G5X057	Uncharacterized protein n=18 Tax=Methanobrevibacter TaxID=2172 RepID=A0A1G5X057_9EURY	NA	NA
group_874	UniRef90_unknown	UniRef50_A0A1G5WDV9	group_874	NA	hypothetical protein	2	2	1	494	494	494	L_00004	fbd947076cbee09ef93102bcf5e6d9e4_530	UniRef50_A0A1G5WDV9	Uncharacterized protein n=16 Tax=Methanobrevibacter TaxID=2172 RepID=A0A1G5WDV9_9EURY	NA	NA
group_1445	UniRef90_unknown	UniRef50_A0A1G5WXS1	group_1445	NA	Digeranylgeranylglycerophospholipid reductase	2	2	1	1196	1196	1196	L_01117	fbd947076cbee09ef93102bcf5e6d9e4_1133	UniRef50_A0A1G5WXS1	Geranylgeranyl reductase family n=1 Tax=Methanobrevibacter millerae TaxID=230361 RepID=A0A1G5WXS1_9EURY	NA	NA
group_1567	UniRef90_unknown	UniRef50_A0A1G5VXJ4	group_1567	NA	hypothetical protein	2	2	1	674	674	674	L_00313	fbd947076cbee09ef93102bcf5e6d9e4_1295	UniRef50_A0A1G5VXJ4	Uncharacterized protein n=9 Tax=Methanobrevibacter TaxID=2172 RepID=A0A1G5VXJ4_9EURY	NA	NA
group_593	UniRef90_unknown	UniRef50_A0A1G5WKH7	group_593	NA	hypothetical protein	2	2	1	245	245	245	L_01279	fbd947076cbee09ef93102bcf5e6d9e4_752	UniRef50_A0A1G5WKH7	Helix-turn-helix domain-containing protein n=1 Tax=Methanobrevibacter millerae TaxID=230361 RepID=A0A1G5WKH7_9EURY	NA	NA
group_949	UniRef90_unknown	UniRef50_A0A1G5V5U0	group_949	NA	hypothetical protein	2	2	1	254	254	254	L_00692	fbd947076cbee09ef93102bcf5e6d9e4_819	UniRef50_A0A1G5V5U0	Uncharacterized protein n=17 Tax=Methanobrevibacter TaxID=2172 RepID=A0A1G5V5U0_9EURY	NA	NA
group_1109	UniRef90_unknown	UniRef50_A0A1G5VC63	group_1109	NA	hypothetical protein	2	2	1	1310	1310	1310	L_00853	fbd947076cbee09ef93102bcf5e6d9e4_451	UniRef50_A0A1G5VC63	PmbA protein n=1 Tax=Methanobrevibacter millerae TaxID=230361 RepID=A0A1G5VC63_9EURY	NA	NA
group_1467	UniRef90_unknown	UniRef50_A0A1G5WRS0	group_1467	NA	hypothetical protein	2	2	1	881	881	881	L_01002	fbd947076cbee09ef93102bcf5e6d9e4_1329	UniRef50_A0A1G5WRS0	Uncharacterized protein, contains TOPRIM domain, potential nuclease n=22 Tax=Methanobrevibacter TaxID=2172 RepID=A0A1G5WRS0_9EURY	NA	NA
hutI	UniRef90_unknown	UniRef50_A0A1G5X0D5	hutI	NA	Imidazolonepropionase	2	2	1	1226	1226	1226	L_01327	fbd947076cbee09ef93102bcf5e6d9e4_1232	UniRef50_A0A1G5X0D5	Imidazolonepropionase n=1 Tax=Methanobrevibacter millerae TaxID=230361 RepID=A0A1G5X0D5_9EURY	NA	NA
group_749	UniRef90_unknown	UniRef50_A0A1G5WV01	group_749	NA	hypothetical protein	2	2	1	707	707	707	L_00779	fbd947076cbee09ef93102bcf5e6d9e4_1173	UniRef50_A0A1G5WV01	Choline kinase n=6 Tax=Methanobacteriaceae TaxID=2159 RepID=A0A1G5WV01_9EURY	NA	NA
cfbC	UniRef90_unknown	UniRef50_A0A3G9CZ27	cfbC	NA	"Ni-sirohydrochlorin a	c-diamide reductive cyclase complex	component CfbC"	2	2	1	794	794	794	L_00916	fbd947076cbee09ef93102bcf5e6d9e4_1333	UniRef50_A0A3G9CZ27	Nitrogenase iron protein n=9 Tax=cellular organisms TaxID=131567 RepID=A0A3G9CZ27_9EURY	NA	NA
coaD	UniRef90_unknown	UniRef50_A0A3G9CY07	coaD	NA	Phosphopantetheine adenylyltransferase	2	2	1	461	461	461	L_01147	fbd947076cbee09ef93102bcf5e6d9e4_247	UniRef50_A0A3G9CY07	Phosphopantetheine adenylyltransferase n=4 Tax=Archaea TaxID=2157 RepID=A0A3G9CY07_9EURY	NA	NA
thiC_2	UniRef90_unknown	UniRef50_A0A1V4YTG1	thiC_2	NA	Phosphomethylpyrimidine synthase	2	2	1	521	1304	912	L_01016	fbd947076cbee09ef93102bcf5e6d9e4_1183	UniRef50_A0A1V4YTG1	Thiamine biosynthesis protein ThiC n=1 Tax=Methanobacterium sp. PtaU1.Bin242 TaxID=1811676 RepID=A0A1V4YTG1_9EURY	NA	NA
group_85	UniRef90_unknown	UniRef50_A0A3R7F464	group_85	NA	dITP/XTP pyrophosphatase	2	2	1	278	560	419	L_01115	fbd947076cbee09ef93102bcf5e6d9e4_217	UniRef50_A0A3R7F464	Non-canonical purine NTP pyrophosphatase (Fragment) n=2 Tax=Euryarchaeota TaxID=28890 RepID=A0A3R7F464_9EURY	NA	NA
rub_3	UniRef90_unknown	UniRef50_A0A1V5AJ01	rub_3	NA	Rubredoxin	2	2	1	158	158	158	L_01151	fbd947076cbee09ef93102bcf5e6d9e4_1538	UniRef50_A0A1V5AJ01	Rubredoxin n=187 Tax=root TaxID=1 RepID=A0A1V5AJ01_9EURY	NA	NA
gap	UniRef90_unknown	UniRef50_A0A2I0PMT8	gap	NA	Glyceraldehyde-3-phosphate dehydrogenase	2	2	1	1013	1013	1013	L_00743	fbd947076cbee09ef93102bcf5e6d9e4_420	UniRef50_A0A2I0PMT8	Glyceraldehyde-3-phosphate dehydrogenase n=21 Tax=Euryarchaeota TaxID=28890 RepID=A0A2I0PMT8_9EURY	NA	NA
group_566	UniRef90_unknown	UniRef50_A0A2H6GUP6	group_566	NA	50S ribosomal protein L23	2	2	1	260	260	260	L_00585	fbd947076cbee09ef93102bcf5e6d9e4_269	UniRef50_A0A2H6GUP6	50S ribosomal protein L23 n=21 Tax=cellular organisms TaxID=131567 RepID=A0A2H6GUP6_9ARCH	NA	NA
dph2	UniRef90_unknown	UniRef50_A0A3A5HLY4	dph2	NA	2-(3-amino-3-carboxypropyl)histidine synthase	1	1	1	1007	1007	1007	L_01175	NA	UniRef50_A0A3A5HLY4	2-(3-amino-3-carboxypropyl)histidine synthase n=34 Tax=Methanobacteriales TaxID=2158 RepID=A0A3A5HLY4_9EURY	NA	NA
group_631	UniRef90_unknown	UniRef50_A0A3A5HHM3	group_631	NA	hypothetical protein	2	2	1	641	641	641	L_00390	fbd947076cbee09ef93102bcf5e6d9e4_1219	UniRef50_A0A3A5HHM3	Uncharacterized protein n=26 Tax=Methanobacteriaceae TaxID=2159 RepID=A0A3A5HHM3_9EURY	NA	NA
group_1396	UniRef90_unknown	UniRef50_A0A347AGY4	group_1396	NA	hypothetical protein	2	2	1	266	266	266	L_01067	fbd947076cbee09ef93102bcf5e6d9e4_1148	UniRef50_A0A347AGY4	Uncharacterized protein n=5 Tax=Methanobacteriales TaxID=2158 RepID=A0A347AGY4_9EURY	NA	NA
livG	UniRef90_unknown	UniRef50_A0A347AIB3	livG	NA	putative branched-chain amino acid transport ATP-binding protein LivG	2	2	1	764	764	764	L_00937	fbd947076cbee09ef93102bcf5e6d9e4_1373	UniRef50_A0A347AIB3	Fe-S cluster assembly ATPase SufC n=172 Tax=root TaxID=1 RepID=A0A347AIB3_9EURY	NA	NA
group_694	UniRef90_unknown	UniRef50_A0A090I7T1	group_694	NA	tRNA (cytidine(56)-2'-O)-methyltransferase	2	2	1	542	542	542	L_01040	fbd947076cbee09ef93102bcf5e6d9e4_431	UniRef50_A0A090I7T1	tRNA (cytidine(56)-2'-O)-methyltransferase n=8 Tax=Methanobacteriaceae TaxID=2159 RepID=A0A090I7T1_METFO	NA	NA
group_1436	UniRef90_unknown	UniRef50_A0A089Z9Y9	group_1436	NA	hypothetical protein	2	2	1	1466	1466	1466	L_00930	fbd947076cbee09ef93102bcf5e6d9e4_1462	UniRef50_A0A089Z9Y9	Type II secretion system protein E GspE n=55 Tax=Methanobacteriales TaxID=2158 RepID=A0A089Z9Y9_METFO	NA	NA
hdrB1	UniRef90_unknown	UniRef50_A0A089ZI27	hdrB1	NA	Ferredoxin:CoB-CoM heterodisulfide reductase subunit B	2	2	1	944	944	944	L_01093	fbd947076cbee09ef93102bcf5e6d9e4_206	UniRef50_A0A089ZI27	CoB--CoM heterodisulfide reductase subunit B HdrB3 n=66 Tax=Methanobacteriales TaxID=2158 RepID=A0A089ZI27_METFO	NA	NA
ndhB	UniRef90_unknown	UniRef50_A0A090I338	ndhB	NA	"NAD(P)H-quinone oxidoreductase subunit 2	chloroplastic"	2	2	1	1454	1454	1454	L_00543	fbd947076cbee09ef93102bcf5e6d9e4_368	UniRef50_A0A090I338	Energy-converting hydrogenase B subunit F EhbF n=48 Tax=Methanobacteriales TaxID=2158 RepID=A0A090I338_METFO	NA	NA
cbiM_2	UniRef90_unknown	UniRef50_A0A089ZH31	cbiM_2	NA	Cobalt transport protein CbiM	2	2	1	647	647	647	L_00457	fbd947076cbee09ef93102bcf5e6d9e4_973	UniRef50_A0A089ZH31	Cobalamin biosynthesis protein CbiM3 n=173 Tax=root TaxID=1 RepID=A0A089ZH31_METFO	NA	NA
dmrX	UniRef90_unknown	UniRef50_A0A090I8M0	dmrX	NA	Dihydromethanopterin reductase (acceptor)	2	2	1	701	701	701	L_00639	fbd947076cbee09ef93102bcf5e6d9e4_873	UniRef50_A0A090I8M0	Archaeoflavoprotein AfpA3 n=22 Tax=Methanobacteriaceae TaxID=2159 RepID=A0A090I8M0_METFO	NA	NA
group_1	UniRef90_unknown	UniRef50_A0A089ZC51	group_1	NA	hypothetical protein	2	2	1	545	806	675	L_00059	fbd947076cbee09ef93102bcf5e6d9e4_486	UniRef50_A0A089ZC51	Extracellular phosphate-binding protein n=81 Tax=Methanobacteriales TaxID=2158 RepID=A0A089ZC51_METFO	NA	NA
group_1244	UniRef90_unknown	UniRef50_A0A090JW98	group_1244	NA	hypothetical protein	2	2	1	2321	2321	2321	L_00689	fbd947076cbee09ef93102bcf5e6d9e4_1250	UniRef50_A0A090JW98	Anaerobic ribonucleoside-triphosphate reductase n=88 Tax=Methanobacteriales TaxID=2158 RepID=A0A090JW98_METFO	NA	NA
group_312	UniRef90_unknown	UniRef50_A0A089ZGX6	group_312	NA	hypothetical protein	1	1	1	1403	1403	1403	NA	fbd947076cbee09ef93102bcf5e6d9e4_690	UniRef50_A0A089ZGX6	Uncharacterized protein n=186 Tax=root TaxID=1 RepID=A0A089ZGX6_METFO	NA	NA
group_1289	UniRef90_unknown	UniRef50_A0A089Z8D2	group_1289	NA	hypothetical protein	2	2	1	254	254	254	L_00112	fbd947076cbee09ef93102bcf5e6d9e4_378	UniRef50_A0A089Z8D2	Energy-converting hydrogenase B subunit P EhbP n=60 Tax=Methanobacteriales TaxID=2158 RepID=A0A089Z8D2_METFO	NA	NA
pyrE	UniRef90_unknown	UniRef50_A0A089ZBE6	pyrE	NA	Orotate phosphoribosyltransferase	2	2	1	527	527	527	L_00873	fbd947076cbee09ef93102bcf5e6d9e4_512	UniRef50_A0A089ZBE6	Orotate phosphoribosyltransferase n=9 Tax=Methanobacteriales TaxID=2158 RepID=A0A089ZBE6_METFO	NA	NA
group_929	UniRef90_unknown	UniRef50_A0A2A2HEP8	group_929	NA	hypothetical protein	2	2	1	866	866	866	L_00058	fbd947076cbee09ef93102bcf5e6d9e4_485	UniRef50_A0A2A2HEP8	Phosphate transport system permease protein n=12 Tax=cellular organisms TaxID=131567 RepID=A0A2A2HEP8_9EURY	NA	NA
group_1200	UniRef90_unknown	UniRef50_A0A2A2HFP9	group_1200	NA	hypothetical protein	2	2	1	1391	1391	1391	L_01249	fbd947076cbee09ef93102bcf5e6d9e4_1086	UniRef50_A0A2A2HFP9	Archaeal glutamate synthase [NADPH] n=341 Tax=root TaxID=1 RepID=A0A2A2HFP9_9EURY	NA	NA
cbiM_3	UniRef90_unknown	UniRef50_A0A2A2HEL4	cbiM_3	NA	Cobalt transport protein CbiM	2	2	1	677	677	677	L_01129	fbd947076cbee09ef93102bcf5e6d9e4_1125	UniRef50_A0A2A2HEL4	Putative cobalt transport protein CbiM n=8 Tax=cellular organisms TaxID=131567 RepID=A0A2A2HEL4_9EURY	NA	NA
group_1434	UniRef90_unknown	UniRef50_A0A126QXY1	group_1434	NA	hypothetical protein	2	2	1	485	485	485	L_00308	fbd947076cbee09ef93102bcf5e6d9e4_1290	UniRef50_A0A126QXY1	Uncharacterized protein n=20 Tax=Methanobrevibacter TaxID=2172 RepID=A0A126QXY1_9EURY	NA	NA
group_522	UniRef90_unknown	UniRef50_A0A126R0P2	group_522	NA	hypothetical protein	2	2	1	566	566	566	L_00599	fbd947076cbee09ef93102bcf5e6d9e4_1393	UniRef50_A0A126R0P2	UPF0251 protein SAMN02910297_00234 n=2 Tax=Methanobrevibacter TaxID=2172 RepID=A0A126R0P2_9EURY	NA	NA
group_1067	UniRef90_unknown	UniRef50_A0A126QYF5	group_1067	NA	hypothetical protein	2	2	1	806	806	806	L_01346	fbd947076cbee09ef93102bcf5e6d9e4_1561	UniRef50_A0A126QYF5	Methyltransferase TIGR00027 family n=20 Tax=cellular organisms TaxID=131567 RepID=A0A126QYF5_9EURY	NA	NA
group_1246	UniRef90_unknown	UniRef50_A0A126R1L9	group_1246	NA	hypothetical protein	2	2	1	305	305	305	L_00978	fbd947076cbee09ef93102bcf5e6d9e4_352	UniRef50_A0A126R1L9	Uncharacterized protein, MTH1187 family n=32 Tax=Methanobacteriaceae TaxID=2159 RepID=A0A126R1L9_9EURY	NA	NA
group_1437	UniRef90_unknown	UniRef50_A0A126R010	group_1437	NA	hypothetical protein	2	2	1	410	410	410	L_00927	fbd947076cbee09ef93102bcf5e6d9e4_1008	UniRef50_A0A126R010	Secondary thiamine-phosphate synthase enzyme n=29 Tax=Archaea TaxID=2157 RepID=A0A126R010_9EURY	NA	NA
dinG	UniRef90_unknown	UniRef50_A0A126R1Z5	dinG	NA	3'-5' exonuclease DinG	1	1	1	1781	1781	1781	L_00616	NA	UniRef50_A0A126R1Z5	ATP-dependent DNA helicase n=76 Tax=Methanobacteriales TaxID=2158 RepID=A0A126R1Z5_9EURY	NA	NA
group_359	UniRef90_unknown	UniRef50_A0A126QZW4	group_359	NA	hypothetical protein	1	1	1	554	554	554	NA	fbd947076cbee09ef93102bcf5e6d9e4_889	UniRef50_A0A126QZW4	LemA family protein n=255 Tax=root TaxID=1 RepID=A0A126QZW4_9EURY	NA	NA
iolD_2	UniRef90_unknown	UniRef50_A0A126R2H9	iolD_2	NA	"3D-(3	5/4)-trihydroxycyclohexane-1	2-dione hydrolase"	2	2	1	1688	1688	1688	L_00341	fbd947076cbee09ef93102bcf5e6d9e4_731	UniRef50_A0A126R2H9	Acetolactate synthase n=2 Tax=Methanobrevibacter TaxID=2172 RepID=A0A126R2H9_9EURY	NA	NA
mnmC	UniRef90_unknown	UniRef50_A0A126R0J1	mnmC	NA	tRNA 5-methylaminomethyl-2-thiouridine biosynthesis bifunctional protein MnmC	1	1	1	1220	1220	1220	NA	fbd947076cbee09ef93102bcf5e6d9e4_1253	UniRef50_A0A126R0J1	tRNA U34 5-methylaminomethyl-2-thiouridine-forming methyltransferase MnmC n=4 Tax=Methanobrevibacter TaxID=2172 RepID=A0A126R0J1_9EURY	NA	NA
group_140	UniRef90_unknown	UniRef50_A0A126R1X7	group_140	NA	hypothetical protein	1	1	1	413	413	413	L_00612	NA	UniRef50_A0A126R1X7	Rubrerythrin n=1 Tax=Methanobrevibacter olleyae TaxID=294671 RepID=A0A126R1X7_9EURY	NA	NA
group_711	UniRef90_unknown	UniRef50_A0A126R0N0	group_711	NA	hypothetical protein	2	2	1	395	395	395	L_01180	fbd947076cbee09ef93102bcf5e6d9e4_1137	UniRef50_A0A126R0N0	Uncharacterized protein n=47 Tax=Methanobacteriales TaxID=2158 RepID=A0A126R0N0_9EURY	NA	NA
group_569	UniRef90_unknown	UniRef50_A0A126QZW2	group_569	NA	hypothetical protein	2	2	1	419	419	419	L_00789	fbd947076cbee09ef93102bcf5e6d9e4_1409	UniRef50_A0A126QZW2	Acyl-CoA thioester hydrolase n=1 Tax=Methanobrevibacter olleyae TaxID=294671 RepID=A0A126QZW2_9EURY	NA	NA
group_781	UniRef90_unknown	UniRef50_A0A126R1T8	group_781	NA	hypothetical protein	2	2	1	770	770	770	L_00863	fbd947076cbee09ef93102bcf5e6d9e4_1028	UniRef50_A0A126R1T8	Proteasome assembly chaperone n=39 Tax=Euryarchaeota TaxID=28890 RepID=A0A126R1T8_9EURY	NA	NA
pyrI	UniRef90_unknown	UniRef50_A0A497SDH9	pyrI	NA	Aspartate carbamoyltransferase regulatory chain	2	2	1	479	479	479	L_00259	fbd947076cbee09ef93102bcf5e6d9e4_697	UniRef50_A0A497SDH9	Aspartate carbamoyltransferase regulatory chain n=1 Tax=Candidatus Altiarchaeales archaeon TaxID=2250256 RepID=A0A497SDH9_9ARCH	NA	NA
group_723	UniRef90_unknown	UniRef50_A0A497MJ32	group_723	NA	hypothetical protein	2	2	1	665	665	665	L_00480	fbd947076cbee09ef93102bcf5e6d9e4_1208	UniRef50_A0A497MJ32	PHP domain-containing protein n=1 Tax=Candidatus Bathyarchaeota archaeon TaxID=2026714 RepID=A0A497MJ32_9ARCH	NA	NA
ths	UniRef90_unknown	UniRef50_B3XZP9	ths	NA	Thermosome subunit	2	2	1	1649	1649	1649	L_00814	fbd947076cbee09ef93102bcf5e6d9e4_1476	UniRef50_B3XZP9	60 kDa chaperonin n=25 Tax=Methanobacteriaceae TaxID=2159 RepID=B3XZP9_9EURY	NA	NA
group_555	UniRef90_unknown	UniRef50_A0A166F6G1	group_555	NA	hypothetical protein	2	2	1	1370	1370	1370	L_00609	fbd947076cbee09ef93102bcf5e6d9e4_76	UniRef50_A0A166F6G1	Multidrug export protein MepA n=87 Tax=Euryarchaeota TaxID=28890 RepID=A0A166F6G1_9EURY	NA	NA
cbiB	UniRef90_unknown	UniRef50_A0A166CL26	cbiB	NA	Cobalamin biosynthesis protein CbiB	2	2	1	992	992	992	L_00647	fbd947076cbee09ef93102bcf5e6d9e4_766	UniRef50_A0A166CL26	Probable cobalamin biosynthesis protein CobD n=1 Tax=Methanobrevibacter cuticularis TaxID=47311 RepID=A0A166CL26_9EURY	NA	NA
kdpB_1	UniRef90_unknown	UniRef50_A0A166D4B6	kdpB_1	NA	Potassium-transporting ATPase ATP-binding subunit	1	1	1	2549	2549	2549	L_00297	NA	UniRef50_A0A166D4B6	Calcium-transporting ATPase 1 n=7 Tax=Methanobrevibacter TaxID=2172 RepID=A0A166D4B6_9EURY	NA	NA
group_922	UniRef90_unknown	UniRef50_A0A166EKL8	group_922	NA	50S ribosomal protein L31e	2	2	1	245	245	245	L_00167	fbd947076cbee09ef93102bcf5e6d9e4_586	UniRef50_A0A166EKL8	50S ribosomal protein L31e n=5 Tax=Archaea TaxID=2157 RepID=A0A166EKL8_9EURY	NA	NA
spt4	UniRef90_unknown	UniRef50_A0A166EZ27	spt4	NA	Transcription elongation factor Spt4	2	2	1	182	182	182	L_00697	fbd947076cbee09ef93102bcf5e6d9e4_814	UniRef50_A0A166EZ27	Transcription elongation factor Spt4 n=10 Tax=Euryarchaeota TaxID=28890 RepID=A0A166EZ27_9EURY	NA	NA
purE_2	UniRef90_unknown	UniRef50_A0A166EJ03	purE_2	NA	N5-carboxyaminoimidazole ribonucleotide mutase	2	2	1	788	788	788	L_00525	fbd947076cbee09ef93102bcf5e6d9e4_643	UniRef50_A0A166EJ03	N5-carboxyaminoimidazole ribonucleotide mutase n=40 Tax=Archaea TaxID=2157 RepID=A0A166EJ03_9EURY	NA	NA
group_585	UniRef90_unknown	UniRef50_A0A166EE84	group_585	NA	hypothetical protein	2	2	1	1208	1208	1208	L_01296	fbd947076cbee09ef93102bcf5e6d9e4_1493	UniRef50_A0A166EE84	Putative teichuronic acid biosynthesis glycosyltransferase TuaC n=1 Tax=Methanobrevibacter cuticularis TaxID=47311 RepID=A0A166EE84_9EURY	NA	NA
dmsB	UniRef90_unknown	UniRef50_A0A166DDB8	dmsB	NA	Putative dimethyl sulfoxide reductase iron-sulfur subunit B	2	2	1	494	494	494	L_00052	fbd947076cbee09ef93102bcf5e6d9e4_479	UniRef50_A0A166DDB8	Hydrogenase-4 component A n=45 Tax=cellular organisms TaxID=131567 RepID=A0A166DDB8_9EURY	NA	NA
aglK_2	UniRef90_unknown	UniRef50_A0A166DU56	aglK_2	NA	UDP-N-acetylglucosamine--dolichyl-phosphate N-acetylglucosaminyltransferase	1	1	1	677	677	677	NA	fbd947076cbee09ef93102bcf5e6d9e4_1342	UniRef50_A0A166DU56	Undecaprenyl-phosphate mannosyltransferase n=13 Tax=Euryarchaeota TaxID=28890 RepID=A0A166DU56_9EURY	NA	NA
asd	UniRef90_unknown	UniRef50_A0A166F7H2	asd	NA	Aspartate-semialdehyde dehydrogenase	1	1	1	1049	1049	1049	NA	fbd947076cbee09ef93102bcf5e6d9e4_148	UniRef50_A0A166F7H2	Aspartate-semialdehyde dehydrogenase n=416 Tax=root TaxID=1 RepID=A0A166F7H2_9EURY	NA	NA
group_703	UniRef90_unknown	UniRef50_A0A166DEF9	group_703	NA	hypothetical protein	2	2	1	482	482	482	L_00552	fbd947076cbee09ef93102bcf5e6d9e4_414	UniRef50_A0A166DEF9	Uncharacterized protein n=15 Tax=Methanomada group TaxID=2283794 RepID=A0A166DEF9_9EURY	NA	NA
ndhA_1	UniRef90_unknown	UniRef50_A0A166CSZ7	ndhA_1	NA	"NAD(P)H-quinone oxidoreductase subunit 1	chloroplastic"	1	1	1	860	860	860	NA	fbd947076cbee09ef93102bcf5e6d9e4_133	UniRef50_A0A166CSZ7	NADH-quinone oxidoreductase subunit H n=67 Tax=Methanomada group TaxID=2283794 RepID=A0A166CSZ7_9EURY	NA	NA
group_606	UniRef90_unknown	UniRef50_A0A166EF72	group_606	mvhB_4	Polyferredoxin protein MvhB	2	2	1	1040	1040	1040	L_00752	fbd947076cbee09ef93102bcf5e6d9e4_794	UniRef50_A0A166EF72	NAD(P)H-quinone oxidoreductase subunit I, chloroplastic n=65 Tax=Methanobacteriales TaxID=2158 RepID=A0A166EF72_9EURY	NA	NA
trm5b	UniRef90_unknown	UniRef50_A0A166DFW1	trm5b	NA	tRNA (guanine(37)-N1)-methyltransferase Trm5b	1	1	1	1019	1019	1019	NA	fbd947076cbee09ef93102bcf5e6d9e4_1159	UniRef50_A0A166DFW1	Ribosomal RNA large subunit methyltransferase I n=6 Tax=Methanobrevibacter TaxID=2172 RepID=A0A166DFW1_9EURY	NA	NA
hisB	UniRef90_unknown	UniRef50_A0A166E843	hisB	NA	Imidazoleglycerol-phosphate dehydratase	1	1	1	578	578	578	NA	fbd947076cbee09ef93102bcf5e6d9e4_911	UniRef50_A0A166E843	Imidazoleglycerol-phosphate dehydratase n=42 Tax=root TaxID=1 RepID=A0A166E843_9EURY	NA	NA
group_261	UniRef90_unknown	UniRef50_A0A166DNC8	group_261	NA	hypothetical protein	1	1	1	1046	1046	1046	NA	fbd947076cbee09ef93102bcf5e6d9e4_322	UniRef50_A0A166DNC8	UDP-N-acetylglucosamine pyrophosphoryl-undecaprenol N-acetylglucosamine transferase n=26 Tax=Methanobacteriaceae TaxID=2159 RepID=A0A166DNC8_9EURY	NA	NA
group_501	UniRef90_unknown	UniRef50_A0A166D3V3	group_501	NA	Universal stress protein	2	2	1	431	431	431	L_00131	fbd947076cbee09ef93102bcf5e6d9e4_891	UniRef50_A0A166D3V3	TRAP-T-associated universal stress protein TeaD n=5 Tax=Methanobrevibacter TaxID=2172 RepID=A0A166D3V3_9EURY	NA	NA
citZ	UniRef90_unknown	UniRef50_A0A166DGE6	citZ	NA	Citrate synthase	2	2	1	806	806	806	L_00304	fbd947076cbee09ef93102bcf5e6d9e4_1286	UniRef50_A0A166DGE6	Citrate synthase n=77 Tax=Methanobacteriales TaxID=2158 RepID=A0A166DGE6_9EURY	NA	NA
purE_1	UniRef90_unknown	UniRef50_A0A166D0L1	purE_1	NA	N5-carboxyaminoimidazole ribonucleotide mutase	2	2	1	1013	1013	1013	L_00018	fbd947076cbee09ef93102bcf5e6d9e4_544	UniRef50_A0A166D0L1	N5-carboxyaminoimidazole ribonucleotide mutase n=31 Tax=cellular organisms TaxID=131567 RepID=A0A166D0L1_9EURY	NA	NA
nifH	UniRef90_unknown	UniRef50_A0A166CLG3	nifH	NA	Nitrogenase iron protein	2	2	1	782	782	782	L_01316	fbd947076cbee09ef93102bcf5e6d9e4_1102	UniRef50_A0A166CLG3	Sporulation initiation inhibitor protein Soj n=99 Tax=cellular organisms TaxID=131567 RepID=A0A166CLG3_9EURY	NA	NA
IMPDH_1	UniRef90_unknown	UniRef50_A0A166EJ44	IMPDH_1	NA	Inosine-5'-monophosphate dehydrogenase	1	1	1	803	803	803	NA	fbd947076cbee09ef93102bcf5e6d9e4_640	UniRef50_A0A166EJ44	Inosine-5'-monophosphate dehydrogenase n=102 Tax=root TaxID=1 RepID=A0A166EJ44_9EURY	NA	NA
group_161	UniRef90_unknown	UniRef50_A0A166DZ68	group_161	NA	hypothetical protein	1	1	1	650	650	650	L_00777	NA	UniRef50_A0A166DZ68	Uncharacterized protein n=4 Tax=Methanobrevibacter TaxID=2172 RepID=A0A166DZ68_9EURY	NA	NA
group_1055	UniRef90_unknown	UniRef50_A0A166EXG6	group_1055	NA	hypothetical protein	2	2	1	548	548	548	L_00478	fbd947076cbee09ef93102bcf5e6d9e4_1206	UniRef50_A0A166EXG6	Trans-aconitate 2-methyltransferase n=66 Tax=Methanobacteriales TaxID=2158 RepID=A0A166EXG6_9EURY	NA	NA
cobA	UniRef90_unknown	UniRef50_A0A166DSH8	cobA	NA	Uroporphyrinogen-III C-methyltransferase	1	1	1	701	701	701	L_00615	NA	UniRef50_A0A166DSH8	Cobalt-precorrin-2 C(20)-methyltransferase n=48 Tax=Methanobacteriales TaxID=2158 RepID=A0A166DSH8_9EURY	NA	NA
mshA_2	UniRef90_unknown	UniRef50_A0A166DPU3	mshA_2	NA	D-inositol-3-phosphate glycosyltransferase	2	2	1	1166	1166	1166	L_00417	fbd947076cbee09ef93102bcf5e6d9e4_442	UniRef50_A0A166DPU3	Capsular glucan synthase n=13 Tax=Methanobrevibacter TaxID=2172 RepID=A0A166DPU3_9EURY	NA	NA
mvk	UniRef90_unknown	UniRef50_A0A166FJC5	mvk	NA	Mevalonate kinase	2	2	1	974	974	974	L_00433	fbd947076cbee09ef93102bcf5e6d9e4_665	UniRef50_A0A166FJC5	Mevalonate kinase n=30 Tax=Methanobacteriales TaxID=2158 RepID=A0A166FJC5_9EURY	NA	NA
gloB	UniRef90_unknown	UniRef50_A0A166CTP3	gloB	NA	Hydroxyacylglutathione hydrolase	2	2	1	689	689	689	L_01237	fbd947076cbee09ef93102bcf5e6d9e4_630	UniRef50_A0A166CTP3	N-acyl homoserine lactonase n=39 Tax=Methanobacteriales TaxID=2158 RepID=A0A166CTP3_9EURY	NA	NA
ecfT_3	UniRef90_unknown	UniRef50_A0A166CGH5	ecfT_3	NA	Energy-coupling factor transporter transmembrane protein EcfT	2	2	1	695	695	695	L_01127	fbd947076cbee09ef93102bcf5e6d9e4_1123	UniRef50_A0A166CGH5	Cobalt transport protein CbiQ n=6 Tax=Methanobrevibacter TaxID=2172 RepID=A0A166CGH5_9EURY	NA	NA
group_1053	UniRef90_unknown	UniRef50_A0A166DYT4	group_1053	NA	hypothetical protein	2	2	1	1169	1169	1169	L_01025	fbd947076cbee09ef93102bcf5e6d9e4_1507	UniRef50_A0A166DYT4	L-glyceraldehyde 3-phosphate reductase n=41 Tax=Methanobacteriales TaxID=2158 RepID=A0A166DYT4_9EURY	NA	NA
tadA	UniRef90_unknown	UniRef50_A0A166CSH7	tadA	NA	tRNA-specific adenosine deaminase	2	2	1	506	506	506	L_01014	fbd947076cbee09ef93102bcf5e6d9e4_1185	UniRef50_A0A166CSH7	tRNA-specific adenosine deaminase n=51 Tax=cellular organisms TaxID=131567 RepID=A0A166CSH7_9EURY	NA	NA
group_96	UniRef90_unknown	UniRef50_A0A166CM80	group_96	NA	hypothetical protein	2	2	1	452	542	497	L_01222	fbd947076cbee09ef93102bcf5e6d9e4_1083	UniRef50_A0A166CM80	Adenylate kinase n=3 Tax=Methanobacteriaceae TaxID=2159 RepID=A0A166CM80_9EURY	NA	NA
thiDN	UniRef90_unknown	UniRef50_A0A166E0I3	thiDN	NA	Bifunctional thiamine biosynthesis protein ThiDN	2	2	1	743	743	743	L_01056	fbd947076cbee09ef93102bcf5e6d9e4_1303	UniRef50_A0A166E0I3	Hydroxymethylpyrimidine/phosphomethylpyrimidine kinase n=34 Tax=Methanobacteriales TaxID=2158 RepID=A0A166E0I3_9EURY	NA	NA
pth	UniRef90_unknown	UniRef50_A0A166ERB6	pth	NA	Peptidyl-tRNA hydrolase	2	2	1	338	338	338	L_01284	fbd947076cbee09ef93102bcf5e6d9e4_1552	UniRef50_A0A166ERB6	Peptidyl-tRNA hydrolase n=3 Tax=Methanobrevibacter TaxID=2172 RepID=A0A166ERB6_9EURY	NA	NA
glmU_2	UniRef90_unknown	UniRef50_A0A166FBV6	glmU_2	NA	Bifunctional protein GlmU	2	2	1	659	659	659	L_01035	fbd947076cbee09ef93102bcf5e6d9e4_175	UniRef50_A0A166FBV6	Molybdenum cofactor guanylyltransferase n=27 Tax=Methanobacteriaceae TaxID=2159 RepID=A0A166FBV6_9EURY	NA	NA
group_1435	UniRef90_unknown	UniRef50_A0A166E5D9	group_1435	NA	hypothetical protein	2	2	1	1127	1127	1127	L_01045	fbd947076cbee09ef93102bcf5e6d9e4_1005	UniRef50_A0A166E5D9	Macrolide export ATP-binding/permease protein MacB n=15 Tax=Methanobrevibacter TaxID=2172 RepID=A0A166E5D9_9EURY	NA	NA
hfoA2_2	UniRef90_unknown	UniRef50_A0A166CPM2	hfoA2_2	NA	Archaeal histone A2	2	2	1	203	203	203	L_01205	fbd947076cbee09ef93102bcf5e6d9e4_803	UniRef50_A0A166CPM2	Histone-like transcription factor (CBF/NF-Y) and archaeal histone n=6 Tax=Methanobrevibacter TaxID=2172 RepID=A0A166CPM2_9EURY	NA	NA
hfoA2_1	UniRef90_unknown	UniRef50_A0A166CPM2	hfoA2_1	NA	Archaeal histone A2	2	2	1	224	224	224	L_00556	fbd947076cbee09ef93102bcf5e6d9e4_418	UniRef50_A0A166CPM2	Histone-like transcription factor (CBF/NF-Y) and archaeal histone n=6 Tax=Methanobrevibacter TaxID=2172 RepID=A0A166CPM2_9EURY	NA	NA
group_1612	UniRef90_unknown	UniRef50_A0A166E706	group_1612	thiL_2	Thiamine-monophosphate kinase	2	2	1	974	974	974	L_00673	fbd947076cbee09ef93102bcf5e6d9e4_520	UniRef50_A0A166E706	Phosphoribosylformylglycinamidine synthase 2 n=41 Tax=Archaea TaxID=2157 RepID=A0A166E706_9EURY	NA	NA
mshA_1	UniRef90_unknown	UniRef50_A0A166F6Y4	mshA_1	NA	D-inositol-3-phosphate glycosyltransferase	2	2	1	1082	1082	1082	L_00496	fbd947076cbee09ef93102bcf5e6d9e4_139	UniRef50_A0A166F6Y4	Putative teichuronic acid biosynthesis glycosyltransferase TuaC n=7 Tax=Methanobacteriales TaxID=2158 RepID=A0A166F6Y4_9EURY	NA	NA
purF_1	UniRef90_unknown	UniRef50_A0A166CML6	purF_1	NA	Amidophosphoribosyltransferase	1	1	1	1406	1406	1406	NA	fbd947076cbee09ef93102bcf5e6d9e4_1330	UniRef50_A0A166CML6	Amidophosphoribosyltransferase n=26 Tax=Archaea TaxID=2157 RepID=A0A166CML6_9EURY	NA	NA
cobB	UniRef90_unknown	UniRef50_A0A166EC79	cobB	NA	"Hydrogenobyrinate a	c-diamide synthase"	2	2	1	1523	1523	1523	L_00764	fbd947076cbee09ef93102bcf5e6d9e4_1095	UniRef50_A0A166EC79	Cobyrinic acid A,C-diamide synthase n=3 Tax=Methanobrevibacter TaxID=2172 RepID=A0A166EC79_9EURY	NA	NA
group_372	UniRef90_unknown	UniRef50_A0A166EDP4	group_372	NA	putative protein	1	1	1	2261	2261	2261	NA	fbd947076cbee09ef93102bcf5e6d9e4_1019	UniRef50_A0A166EDP4	DHH family protein n=25 Tax=Methanobrevibacter TaxID=2172 RepID=A0A166EDP4_9EURY	NA	NA
mat	UniRef90_unknown	UniRef50_U6EFA8	mat	NA	S-adenosylmethionine synthase	1	1	1	1205	1205	1205	L_01338	NA	UniRef50_U6EFA8	S-adenosylmethionine synthase n=24 Tax=root TaxID=1 RepID=U6EFA8_9EURY	NA	NA
ileS_2	UniRef90_unknown	UniRef50_U6EDR4	ileS_2	NA	Isoleucine--tRNA ligase	2	2	1	1532	2714	2123	L_00630	fbd947076cbee09ef93102bcf5e6d9e4_1012	UniRef50_U6EDR4	Valine-tRNA ligase n=1 Tax=Methanobacterium sp. MB1 TaxID=1379702 RepID=U6EDR4_9EURY	NA	NA
purL	UniRef90_unknown	UniRef50_U6ECX7	purL	NA	Phosphoribosylformylglycinamidine synthase subunit PurL	1	1	1	2150	2150	2150	L_00532	NA	UniRef50_U6ECX7	Phosphoribosylformylglycinamidine synthase subunit PurL n=13 Tax=Methanobacteriaceae TaxID=2159 RepID=U6ECX7_9EURY	NA	NA
rpl1	UniRef90_unknown	UniRef50_U6EC15	rpl1	NA	50S ribosomal protein L1	2	2	1	638	638	638	L_01030	fbd947076cbee09ef93102bcf5e6d9e4_1378	UniRef50_U6EC15	50S ribosomal protein L1 n=13 Tax=Euryarchaeota TaxID=28890 RepID=U6EC15_9EURY	NA	NA
group_947	UniRef90_unknown	UniRef50_U6EF27	group_947	NA	Ribosome biogenesis protein Nop10	2	2	1	167	167	167	L_00864	fbd947076cbee09ef93102bcf5e6d9e4_1027	UniRef50_U6EF27	Ribosome biogenesis protein Nop10 n=14 Tax=Archaea TaxID=2157 RepID=U6EF27_9EURY	NA	NA
MCM	UniRef90_unknown	UniRef50_U6EEF4	MCM	NA	Minichromosome maintenance protein MCM	2	2	1	2000	2000	2000	L_00358	fbd947076cbee09ef93102bcf5e6d9e4_834	UniRef50_U6EEF4	Minichromosome maintenance protein MCM n=72 Tax=Methanobacteriales TaxID=2158 RepID=U6EEF4_9EURY	NA	NA
hmgA	UniRef90_unknown	UniRef50_A0A0N8HZL4	hmgA	NA	3-hydroxy-3-methylglutaryl-coenzyme A reductase	2	2	1	326	1205	765	L_00388	fbd947076cbee09ef93102bcf5e6d9e4_1217	UniRef50_A0A0N8HZL4	3-hydroxy-3-methylglutaryl-coenzyme A reductase n=3 Tax=root TaxID=1 RepID=A0A0N8HZL4_9EURY	NA	NA
copB_3	UniRef90_unknown	UniRef50_B9AFA8	copB_3	NA	Copper-exporting P-type ATPase B	2	2	1	1643	2006	1824	L_00861	fbd947076cbee09ef93102bcf5e6d9e4_1030	UniRef50_B9AFA8	Cadmium-exporting ATPase n=23 Tax=Methanobrevibacter TaxID=2172 RepID=B9AFA8_METSM	NA	NA
group_590	UniRef90_unknown	UniRef50_B9ACK0	group_590	NA	hypothetical protein	2	2	1	824	824	824	L_00954	fbd947076cbee09ef93102bcf5e6d9e4_1418	UniRef50_B9ACK0	CAAX amino terminal protease family protein n=8 Tax=Methanobrevibacter TaxID=2172 RepID=B9ACK0_METSM	NA	NA
group_165	UniRef90_unknown	UniRef50_B9AEH5	group_165	NA	tRNA uridine(34) acetyltransferase	1	1	1	1664	1664	1664	L_00830	NA	UniRef50_B9AEH5	Histone acetyltransferase, ELP3 family n=16 Tax=Methanobacteriaceae TaxID=2159 RepID=B9AEH5_METSM	NA	NA
group_227	UniRef90_unknown	UniRef50_B9ACG3	group_227	NA	hypothetical protein	1	1	1	383	383	383	NA	fbd947076cbee09ef93102bcf5e6d9e4_136	UniRef50_B9ACG3	Uncharacterized protein n=10 Tax=Methanobrevibacter TaxID=2172 RepID=B9ACG3_METSM	NA	NA
frhB	UniRef90_unknown	UniRef50_B9AFA2	frhB	NA	Coenzyme F420 hydrogenase subunit beta	2	2	1	845	845	845	L_01135	fbd947076cbee09ef93102bcf5e6d9e4_1038	UniRef50_B9AFA2	Coenzyme F420 hydrogenase, subunit beta n=9 Tax=Methanobrevibacter TaxID=2172 RepID=B9AFA2_METSM	NA	NA
group_945	UniRef90_unknown	UniRef50_B9AD38	group_945	NA	hypothetical protein	2	2	1	1214	1214	1214	L_01037	fbd947076cbee09ef93102bcf5e6d9e4_177	UniRef50_B9AD38	Uncharacterized protein n=26 Tax=Methanobrevibacter TaxID=2172 RepID=B9AD38_METSM	NA	NA
group_1447	UniRef90_unknown	UniRef50_B9AFW0	group_1447	NA	hypothetical protein	2	2	1	1577	1577	1577	L_00594	fbd947076cbee09ef93102bcf5e6d9e4_723	UniRef50_B9AFW0	Glycosyltransferase, group 1 family protein n=14 Tax=Methanobrevibacter TaxID=2172 RepID=B9AFW0_METSM	NA	NA
group_289	UniRef90_unknown	UniRef50_B9AFT3	group_289	NA	hypothetical protein	1	1	1	1559	1559	1559	NA	fbd947076cbee09ef93102bcf5e6d9e4_555	UniRef50_B9AFT3	Uncharacterized protein n=9 Tax=Methanobrevibacter TaxID=2172 RepID=B9AFT3_METSM	NA	NA
group_319	UniRef90_unknown	UniRef50_B9AFW4	group_319	NA	hypothetical protein	1	1	1	1664	1664	1664	NA	fbd947076cbee09ef93102bcf5e6d9e4_725	UniRef50_B9AFW4	Glycosyltransferase, group 2 family protein n=14 Tax=Methanobrevibacter TaxID=2172 RepID=B9AFW4_METSM	NA	NA
group_376	UniRef90_unknown	UniRef50_B9AFB7	group_376	NA	hypothetical protein	1	1	1	965	965	965	NA	fbd947076cbee09ef93102bcf5e6d9e4_1023	UniRef50_B9AFB7	Uncharacterized protein n=14 Tax=Methanobrevibacter TaxID=2172 RepID=B9AFB7_METSM	NA	NA
group_320	UniRef90_unknown	UniRef50_B9AFW5	group_320	NA	hypothetical protein	1	1	1	1604	1604	1604	NA	fbd947076cbee09ef93102bcf5e6d9e4_726	UniRef50_B9AFW5	Glycosyltransferase, group 1 family protein n=11 Tax=Methanobrevibacter TaxID=2172 RepID=B9AFW5_METSM	NA	NA
rnp3	UniRef90_unknown	UniRef50_B9ACR0	rnp3	NA	Ribonuclease P protein component 3	2	2	1	710	710	710	L_00620	fbd947076cbee09ef93102bcf5e6d9e4_1324	UniRef50_B9ACR0	Ribonuclease P protein component 3 n=19 Tax=Methanobrevibacter TaxID=2172 RepID=B9ACR0_METSM	NA	NA
rnc	UniRef90_unknown	UniRef50_B9ACY3	rnc	NA	Ribonuclease 3	2	2	1	671	671	671	L_00858	fbd947076cbee09ef93102bcf5e6d9e4_1442	UniRef50_B9ACY3	Ribonuclease III n=23 Tax=Methanobrevibacter TaxID=2172 RepID=B9ACY3_METSM	NA	NA
group_1176	UniRef90_unknown	UniRef50_B9AGL8	group_1176	NA	hypothetical protein	2	2	1	617	617	617	L_00055	fbd947076cbee09ef93102bcf5e6d9e4_482	UniRef50_B9AGL8	Phosphate-specific transport system accessory protein PhoU n=10 Tax=Methanobrevibacter TaxID=2172 RepID=B9AGL8_METSM	NA	NA
iorA	UniRef90_unknown	UniRef50_B9AH39	iorA	NA	Indolepyruvate oxidoreductase subunit IorA	2	2	1	1892	1892	1892	L_00583	fbd947076cbee09ef93102bcf5e6d9e4_503	UniRef50_B9AH39	Indolepyruvate oxidoreductase subunit IorA n=42 Tax=root TaxID=1 RepID=B9AH39_METSM	NA	NA
arnB	UniRef90_unknown	UniRef50_B9AF17	arnB	NA	UDP-4-amino-4-deoxy-L-arabinose--oxoglutarate aminotransferase	2	2	1	1106	1106	1106	L_00977	fbd947076cbee09ef93102bcf5e6d9e4_353	UniRef50_B9AF17	DegT/DnrJ/EryC1/StrS aminotransferase family protein n=11 Tax=Archaea TaxID=2157 RepID=B9AF17_METSM	NA	NA
group_667	UniRef90_unknown	UniRef50_B9AF90	group_667	NA	hypothetical protein	2	2	1	596	596	596	L_00527	fbd947076cbee09ef93102bcf5e6d9e4_645	UniRef50_B9AF90	Transcriptional regulator, ArsR family n=24 Tax=Methanobrevibacter TaxID=2172 RepID=B9AF90_METSM	NA	NA
group_896	UniRef90_unknown	UniRef50_B9AES1	group_896	NA	hypothetical protein	2	2	1	1154	1154	1154	L_01042	fbd947076cbee09ef93102bcf5e6d9e4_433	UniRef50_B9AES1	Phosphatidylglycerophosphatase A n=14 Tax=Methanobrevibacter TaxID=2172 RepID=B9AES1_METSM	NA	NA
taw1	UniRef90_unknown	UniRef50_B9AEQ9	taw1	NA	S-adenosyl-L-methionine-dependent tRNA 4-demethylwyosine synthase	2	2	1	914	914	914	L_00281	fbd947076cbee09ef93102bcf5e6d9e4_1274	UniRef50_B9AEQ9	S-adenosyl-L-methionine-dependent tRNA 4-demethylwyosine synthase n=49 Tax=Methanobacteriales TaxID=2158 RepID=B9AEQ9_METSM	NA	NA
iorB	UniRef90_unknown	UniRef50_B9AH40	iorB	NA	Indolepyruvate oxidoreductase subunit IorB	2	2	1	590	590	590	L_00584	fbd947076cbee09ef93102bcf5e6d9e4_504	UniRef50_B9AH40	Indolepyruvate ferredoxin oxidoreductase, beta subunit n=31 Tax=Methanobacteriaceae TaxID=2159 RepID=B9AH40_METSM	NA	NA
group_396	UniRef90_unknown	UniRef50_B9AD16	group_396	NA	hypothetical protein	1	1	1	767	767	767	NA	fbd947076cbee09ef93102bcf5e6d9e4_1187	UniRef50_B9AD16	4Fe-4S binding domain protein n=10 Tax=Methanobrevibacter TaxID=2172 RepID=B9AD16_METSM	NA	NA
nreB	UniRef90_unknown	UniRef50_O26816	nreB	NA	DNA repair protein NreB	2	2	1	1178	1178	1178	L_00384	fbd947076cbee09ef93102bcf5e6d9e4_108	UniRef50_O26816	DNA repair protein n=109 Tax=root TaxID=1 RepID=O26816_METTH	NA	NA
group_720	UniRef90_unknown	UniRef50_O27629	group_720	NA	hypothetical protein	2	2	1	683	683	683	L_01166	fbd947076cbee09ef93102bcf5e6d9e4_299	UniRef50_O27629	Conserved protein n=68 Tax=Methanobacteriales TaxID=2158 RepID=O27629_METTH	NA	NA
group_902	UniRef90_unknown	UniRef50_A0A1H7J6L3	group_902	NA	hypothetical protein	2	2	1	1619	1619	1619	L_01187	fbd947076cbee09ef93102bcf5e6d9e4_1067	UniRef50_A0A1H7J6L3	Peptide/nickel transport system substrate-binding protein n=4 Tax=Methanobrevibacter TaxID=2172 RepID=A0A1H7J6L3_9EURY	NA	NA
group_983	UniRef90_unknown	UniRef50_A0A1H7Q0Z3	group_983	NA	hypothetical protein	2	2	1	2615	2615	2615	L_00602	fbd947076cbee09ef93102bcf5e6d9e4_1390	UniRef50_A0A1H7Q0Z3	Protein containing a metal-binding domain shared with formylmethanofuran dehydrogenase subunit E n=4 Tax=Methanobrevibacter TaxID=2172 RepID=A0A1H7Q0Z3_9EURY	NA	NA
group_439	UniRef90_unknown	UniRef50_A0A1H7PQ62	group_439	NA	hypothetical protein	1	1	1	197	197	197	NA	fbd947076cbee09ef93102bcf5e6d9e4_1405	UniRef50_A0A1H7PQ62	Antidote-toxin recognition MazE, antitoxin n=5 Tax=Methanobrevibacter TaxID=2172 RepID=A0A1H7PQ62_9EURY	NA	NA
group_592	UniRef90_unknown	UniRef50_A0A1H7LSB2	group_592	NA	hypothetical protein	2	2	1	833	833	833	L_00781	fbd947076cbee09ef93102bcf5e6d9e4_1171	UniRef50_A0A1H7LSB2	Lipopolysaccharide cholinephosphotransferase n=6 Tax=Methanobrevibacter TaxID=2172 RepID=A0A1H7LSB2_9EURY	NA	NA
group_773	UniRef90_unknown	UniRef50_A0A1H7PT74	group_773	NA	hypothetical protein	2	2	1	104	104	104	L_01103	fbd947076cbee09ef93102bcf5e6d9e4_1458	UniRef50_A0A1H7PT74	Uncharacterized protein n=3 Tax=Methanobrevibacter TaxID=2172 RepID=A0A1H7PT74_9EURY	NA	NA
group_1388	UniRef90_unknown	UniRef50_A0A219AK62	group_1388	NA	hypothetical protein	2	2	1	1157	1157	1157	L_00041	fbd947076cbee09ef93102bcf5e6d9e4_468	UniRef50_A0A219AK62	Uncharacterized protein n=22 Tax=Methanobrevibacter TaxID=2172 RepID=A0A219AK62_9EURY	NA	NA
pelA	UniRef90_unknown	UniRef50_A0A1H7I4P6	pelA	NA	Protein pelota	2	2	1	1061	1061	1061	L_00948	fbd947076cbee09ef93102bcf5e6d9e4_319	UniRef50_A0A1H7I4P6	Protein pelota homolog n=3 Tax=Methanobrevibacter TaxID=2172 RepID=A0A1H7I4P6_9EURY	NA	NA
group_1534	UniRef90_unknown	UniRef50_A0A1H7P412	group_1534	NA	DNA double-strand break repair Rad50 ATPase	2	2	1	2759	2759	2759	L_00726	fbd947076cbee09ef93102bcf5e6d9e4_171	UniRef50_A0A1H7P412	DNA double-strand break repair Rad50 ATPase n=18 Tax=Methanobrevibacter TaxID=2172 RepID=A0A1H7P412_9EURY	NA	NA
group_374	UniRef90_unknown	UniRef50_A0A1H7IYR1	group_374	NA	hypothetical protein	1	1	1	440	440	440	NA	fbd947076cbee09ef93102bcf5e6d9e4_1021	UniRef50_A0A1H7IYR1	DDE superfamily endonuclease n=4 Tax=Methanobrevibacter TaxID=2172 RepID=A0A1H7IYR1_9EURY	NA	NA
group_1015	UniRef90_unknown	UniRef50_A0A219AKM7	group_1015	NA	hypothetical protein	2	2	1	188	188	188	L_01245	fbd947076cbee09ef93102bcf5e6d9e4_977	UniRef50_A0A219AKM7	Uncharacterized protein n=3 Tax=Methanobrevibacter TaxID=2172 RepID=A0A219AKM7_9EURY	NA	NA
mrtD	UniRef90_unknown	UniRef50_Q2NI01	mrtD	NA	Methyl-coenzyme M reductase II operon protein D	2	2	1	506	506	506	L_00706	fbd947076cbee09ef93102bcf5e6d9e4_943	UniRef50_Q2NI01	MrtD n=31 Tax=Methanobacteriales TaxID=2158 RepID=Q2NI01_METST	NA	NA
group_1117	UniRef90_unknown	UniRef50_Q2NFJ2	group_1117	NA	hypothetical protein	2	2	1	455	455	455	L_00676	fbd947076cbee09ef93102bcf5e6d9e4_523	UniRef50_Q2NFJ2	Uncharacterized protein n=16 Tax=Euryarchaeota TaxID=28890 RepID=Q2NFJ2_METST	NA	NA
group_687	UniRef90_unknown	UniRef50_Q2NHV9	group_687	NA	hypothetical protein	2	2	1	725	725	725	L_00057	fbd947076cbee09ef93102bcf5e6d9e4_484	UniRef50_Q2NHV9	Phosphate transport system permease protein PstA n=201 Tax=root TaxID=1 RepID=Q2NHV9_METST	NA	NA
thiL_4	UniRef90_unknown	UniRef50_A0A0S1XCJ2	thiL_4	NA	Thiamine-monophosphate kinase	2	2	1	1019	1019	1019	L_01201	fbd947076cbee09ef93102bcf5e6d9e4_777	UniRef50_A0A0S1XCJ2	Thiamine-phosphate kinase n=162 Tax=cellular organisms TaxID=131567 RepID=A0A0S1XCJ2_9EURY	NA	NA
group_528	UniRef90_unknown	UniRef50_Q2NGL3	group_528	NA	putative 6-oxopurine nucleoside phosphorylase	2	2	1	761	761	761	L_00439	fbd947076cbee09ef93102bcf5e6d9e4_562	UniRef50_Q2NGL3	Probable S-methyl-5'-thioinosine phosphorylase n=5 Tax=Methanosphaera TaxID=2316 RepID=Q2NGL3_METST	NA	NA
guaB_2	UniRef90_unknown	UniRef50_Q2NH71	guaB_2	NA	Inosine-5'-monophosphate dehydrogenase	1	1	1	1481	1481	1481	NA	fbd947076cbee09ef93102bcf5e6d9e4_1115	UniRef50_Q2NH71	Inosine-5'-monophosphate dehydrogenase n=10 Tax=cellular organisms TaxID=131567 RepID=Q2NH71_METST	NA	NA
ftsZ	UniRef90_unknown	UniRef50_Q2NEV7	ftsZ	NA	Cell division protein FtsZ	2	2	1	1139	1139	1139	L_01026	fbd947076cbee09ef93102bcf5e6d9e4_1382	UniRef50_Q2NEV7	Cell division protein FtsZ n=30 Tax=Archaea TaxID=2157 RepID=Q2NEV7_METST	NA	NA
truB	UniRef90_unknown	UniRef50_Q2NFZ2	truB	NA	putative tRNA pseudouridine synthase B	1	1	1	971	971	971	NA	fbd947076cbee09ef93102bcf5e6d9e4_297	UniRef50_Q2NFZ2	Probable tRNA pseudouridine synthase B n=7 Tax=Archaea TaxID=2157 RepID=Q2NFZ2_METST	NA	NA
dusB	UniRef90_unknown	UniRef50_A0A1D2WL04	dusB	NA	tRNA-dihydrouridine synthase B	2	2	1	707	707	707	L_00550	fbd947076cbee09ef93102bcf5e6d9e4_412	UniRef50_A0A1D2WL04	Hydrolase n=6 Tax=Methanobrevibacter TaxID=2172 RepID=A0A1D2WL04_9EURY	NA	NA
group_453	UniRef90_unknown	UniRef50_A0A1D2WNP0	group_453	NA	hypothetical protein	1	1	1	845	845	845	NA	fbd947076cbee09ef93102bcf5e6d9e4_1446	UniRef50_A0A1D2WNP0	Uncharacterized protein n=2 Tax=Methanobrevibacter TaxID=2172 RepID=A0A1D2WNP0_9EURY	NA	NA
group_1471	UniRef90_unknown	UniRef50_A0A1D2WLR1	group_1471	NA	hypothetical protein	2	2	1	482	482	482	L_00032	fbd947076cbee09ef93102bcf5e6d9e4_459	UniRef50_A0A1D2WLR1	Uncharacterized protein n=3 Tax=Methanobrevibacter TaxID=2172 RepID=A0A1D2WLR1_9EURY	NA	NA
group_1009	UniRef90_unknown	UniRef50_A0A1D2WME2	group_1009	NA	hypothetical protein	2	2	1	692	692	692	L_00215	fbd947076cbee09ef93102bcf5e6d9e4_912	UniRef50_A0A1D2WME2	Transcriptional regulator n=5 Tax=Methanobrevibacter TaxID=2172 RepID=A0A1D2WME2_9EURY	NA	NA
group_958	UniRef90_unknown	UniRef50_A0A1D2WMT0	group_958	NA	Isopentenyl phosphate kinase	2	2	1	797	797	797	L_00434	fbd947076cbee09ef93102bcf5e6d9e4_664	UniRef50_A0A1D2WMT0	Isopentenyl phosphate kinase n=5 Tax=Methanobacteriaceae TaxID=2159 RepID=A0A1D2WMT0_9EURY	NA	NA
btuD_8	UniRef90_unknown	UniRef50_A0A1D2WNR1	btuD_8	NA	Vitamin B12 import ATP-binding protein BtuD	2	2	1	1490	1490	1490	L_00084	fbd947076cbee09ef93102bcf5e6d9e4_615	UniRef50_A0A1D2WNR1	ABC transporter n=13 Tax=cellular organisms TaxID=131567 RepID=A0A1D2WNR1_9EURY	NA	NA
group_953	UniRef90_unknown	UniRef50_A0A1D2WPE1	group_953	NA	hypothetical protein	2	2	1	473	473	473	L_00188	fbd947076cbee09ef93102bcf5e6d9e4_1056	UniRef50_A0A1D2WPE1	Uncharacterized protein n=5 Tax=Methanobrevibacter TaxID=2172 RepID=A0A1D2WPE1_9EURY	NA	NA
nac	UniRef90_unknown	UniRef50_A0A1D2WQ56	nac	NA	Nascent polypeptide-associated complex protein	1	1	1	350	350	350	NA	fbd947076cbee09ef93102bcf5e6d9e4_152	UniRef50_A0A1D2WQ56	Nascent polypeptide-associated complex protein n=8 Tax=Methanobacteriaceae TaxID=2159 RepID=A0A1D2WQ56_9EURY	NA	NA
rsmA	UniRef90_unknown	UniRef50_A0A1D2WM59	rsmA	NA	putative ribosomal RNA small subunit methyltransferase A	2	2	1	854	854	854	L_00809	fbd947076cbee09ef93102bcf5e6d9e4_1246	UniRef50_A0A1D2WM59	Probable ribosomal RNA small subunit methyltransferase A n=4 Tax=Methanobrevibacter TaxID=2172 RepID=A0A1D2WM59_9EURY	NA	NA
group_1098	UniRef90_unknown	UniRef50_A0A1D2WNM5	group_1098	NA	hypothetical protein	2	2	1	917	917	917	L_00404	fbd947076cbee09ef93102bcf5e6d9e4_1363	UniRef50_A0A1D2WNM5	Uncharacterized protein n=6 Tax=Methanobrevibacter TaxID=2172 RepID=A0A1D2WNM5_9EURY	NA	NA
group_1291	UniRef90_unknown	UniRef50_A0A1D2WNR2	group_1291	NA	hypothetical protein	2	2	1	770	770	770	L_01203	fbd947076cbee09ef93102bcf5e6d9e4_1166	UniRef50_A0A1D2WNR2	Uncharacterized protein n=7 Tax=cellular organisms TaxID=131567 RepID=A0A1D2WNR2_9EURY	NA	NA
group_481	UniRef90_unknown	UniRef50_A0A166C530	group_481	NA	hypothetical protein	1	1	1	563	563	563	NA	fbd947076cbee09ef93102bcf5e6d9e4_1531	UniRef50_A0A166C530	Pyruvate kinase, alpha/beta domain n=9 Tax=Methanobrevibacter TaxID=2172 RepID=A0A166C530_9EURY	NA	NA
group_1574	UniRef90_unknown	UniRef50_A0A166BSY4	group_1574	NA	hypothetical protein	2	2	1	491	491	491	L_00342	fbd947076cbee09ef93102bcf5e6d9e4_732	UniRef50_A0A166BSY4	Putative acetolactate synthase small subunit n=29 Tax=cellular organisms TaxID=131567 RepID=A0A166BSY4_9EURY	NA	NA
btuD_6	UniRef90_unknown	UniRef50_A0A166BIT1	btuD_6	NA	Vitamin B12 import ATP-binding protein BtuD	2	2	1	1754	1754	1754	L_00107	fbd947076cbee09ef93102bcf5e6d9e4_383	UniRef50_A0A166BIT1	Iron import ATP-binding/permease protein IrtA n=9 Tax=cellular organisms TaxID=131567 RepID=A0A166BIT1_9EURY	NA	NA
btuD_5	UniRef90_unknown	UniRef50_A0A166BIS1	btuD_5	NA	Vitamin B12 import ATP-binding protein BtuD	2	2	1	1751	1751	1751	L_00106	fbd947076cbee09ef93102bcf5e6d9e4_384	UniRef50_A0A166BIS1	Lipid A export ATP-binding/permease protein MsbA n=21 Tax=cellular organisms TaxID=131567 RepID=A0A166BIS1_9EURY	NA	NA
btuD_12	UniRef90_unknown	UniRef50_A0A165ZBW6	btuD_12	NA	Vitamin B12 import ATP-binding protein BtuD	2	2	1	1559	1559	1559	L_00991	fbd947076cbee09ef93102bcf5e6d9e4_358	UniRef50_A0A165ZBW6	Putative ABC transporter ATP-binding protein n=3 Tax=Methanobacteriales TaxID=2158 RepID=A0A165ZBW6_9EURY	NA	NA
group_398	UniRef90_unknown	UniRef50_A0A166AP71	group_398	NA	S-adenosyl-L-methionine-binding protein	1	1	1	395	395	395	NA	fbd947076cbee09ef93102bcf5e6d9e4_1192	UniRef50_A0A166AP71	S-adenosyl-L-methionine-binding protein n=7 Tax=Methanobacteriaceae TaxID=2159 RepID=A0A166AP71_9EURY	NA	NA
fieF	UniRef90_unknown	UniRef50_A0A165ZKJ6	fieF	NA	Ferrous-iron efflux pump FieF	2	2	1	902	902	902	L_00655	fbd947076cbee09ef93102bcf5e6d9e4_1436	UniRef50_A0A165ZKJ6	Putative cation efflux system proteinc n=23 Tax=Methanobrevibacter TaxID=2172 RepID=A0A165ZKJ6_9EURY	NA	NA
moaC	UniRef90_unknown	UniRef50_A0A166BSB1	moaC	NA	putative cyclic pyranopterin monophosphate synthase	1	1	1	470	470	470	L_00771	NA	UniRef50_A0A166BSB1	Probable cyclic pyranopterin monophosphate synthase n=59 Tax=root TaxID=1 RepID=A0A166BSB1_9EURY	NA	NA
group_1616	UniRef90_unknown	UniRef50_A0A162FNP2	group_1616	NA	hypothetical protein	2	2	1	767	767	767	L_00679	fbd947076cbee09ef93102bcf5e6d9e4_1386	UniRef50_A0A162FNP2	Polysialic acid transport protein KpsM n=20 Tax=Methanobrevibacter TaxID=2172 RepID=A0A162FNP2_9EURY	NA	NA
murD_1	UniRef90_unknown	UniRef50_A0A166BYN9	murD_1	NA	UDP-N-acetylmuramoylalanine--D-glutamate ligase	2	2	1	1280	1280	1280	L_00724	fbd947076cbee09ef93102bcf5e6d9e4_173	UniRef50_A0A166BYN9	UDP-N-acetylmuramoylalanine--D-glutamate ligase n=32 Tax=Methanobrevibacter TaxID=2172 RepID=A0A166BYN9_9EURY	NA	NA
group_746	UniRef90_unknown	UniRef50_A0A166BXT6	group_746	NA	hypothetical protein	2	2	1	1607	1607	1607	L_00960	fbd947076cbee09ef93102bcf5e6d9e4_1487	UniRef50_A0A166BXT6	Phosphoserine phosphatase n=15 Tax=Methanobrevibacter TaxID=2172 RepID=A0A166BXT6_9EURY	NA	NA
murD_2	UniRef90_unknown	UniRef50_A0A166ABY7	murD_2	NA	UDP-N-acetylmuramoylalanine--D-glutamate ligase	2	2	1	1388	1388	1388	L_00795	fbd947076cbee09ef93102bcf5e6d9e4_222	UniRef50_A0A166ABY7	UDP-N-acetylmuramoylalanine--D-glutamate ligase n=19 Tax=Methanobrevibacter TaxID=2172 RepID=A0A166ABY7_9EURY	NA	NA
faeB-hpsB	UniRef90_unknown	UniRef50_A0A162FQY4	faeB-hpsB	NA	Bifunctional enzyme Fae/Hps	2	2	1	1223	1223	1223	L_00223	fbd947076cbee09ef93102bcf5e6d9e4_920	UniRef50_A0A162FQY4	Bifunctional enzyme Fae/Hps n=54 Tax=root TaxID=1 RepID=A0A162FQY4_9EURY	NA	NA
group_1624	UniRef90_unknown	UniRef50_A0A166AQ23	group_1624	NA	hypothetical protein	2	2	1	1163	1166	1164	L_00577	fbd947076cbee09ef93102bcf5e6d9e4_395	UniRef50_A0A166AQ23	Cell division control protein 6 n=12 Tax=Methanobacteriaceae TaxID=2159 RepID=A0A166AQ23_9EURY	NA	NA
murC	UniRef90_unknown	UniRef50_A0A166CCE8	murC	NA	UDP-N-acetylmuramate--L-alanine ligase	2	2	1	1451	1451	1451	L_01241	fbd947076cbee09ef93102bcf5e6d9e4_1140	UniRef50_A0A166CCE8	UDP-N-acetylmuramoyl-L-alanyl-D-glutamate--L-lysine ligase n=23 Tax=Methanobacteriales TaxID=2158 RepID=A0A166CCE8_9EURY	NA	NA
metE	UniRef90_unknown	UniRef50_A0A166BZ99	metE	NA	Methionine synthase	1	1	1	959	959	959	NA	fbd947076cbee09ef93102bcf5e6d9e4_187	UniRef50_A0A166BZ99	5-methyltetrahydropteroyltriglutamate--homocysteine methyltransferase n=20 Tax=Methanobrevibacter TaxID=2172 RepID=A0A166BZ99_9EURY	NA	NA
aglM_2	UniRef90_unknown	UniRef50_A0A166C8K6	aglM_2	NA	UDP-glucose 6-dehydrogenase AglM	1	1	1	1334	1334	1334	NA	fbd947076cbee09ef93102bcf5e6d9e4_1388	UniRef50_A0A166C8K6	UDP-glucose 6-dehydrogenase n=11 Tax=cellular organisms TaxID=131567 RepID=A0A166C8K6_9EURY	NA	NA
group_1371	UniRef90_unknown	UniRef50_A0A166BH12	group_1371	NA	hypothetical protein	2	2	1	752	752	752	L_00536	fbd947076cbee09ef93102bcf5e6d9e4_361	UniRef50_A0A166BH12	Aspartoacylase n=20 Tax=Methanobrevibacter TaxID=2172 RepID=A0A166BH12_9EURY	NA	NA
group_1336	UniRef90_unknown	UniRef50_A0A162FQ03	group_1336	NA	hypothetical protein	2	2	1	1010	1010	1010	L_00931	fbd947076cbee09ef93102bcf5e6d9e4_1461	UniRef50_A0A162FQ03	Ribosomal protein L11 methyltransferase n=23 Tax=Methanobrevibacter TaxID=2172 RepID=A0A162FQ03_9EURY	NA	NA
group_394	UniRef90_unknown	UniRef50_A0A166C976	group_394	NA	hypothetical protein	1	1	1	731	731	731	NA	fbd947076cbee09ef93102bcf5e6d9e4_1168	UniRef50_A0A166C976	Phosphodiesterase n=5 Tax=cellular organisms TaxID=131567 RepID=A0A166C976_9EURY	NA	NA
group_1494	UniRef90_unknown	UniRef50_A0A162FQ12	group_1494	ecfT_2	Energy-coupling factor transporter transmembrane protein EcfT	2	2	1	824	824	824	L_00104	fbd947076cbee09ef93102bcf5e6d9e4_386	UniRef50_A0A162FQ12	Putative HMP/thiamine permease protein YkoC n=3 Tax=Methanobacteriaceae TaxID=2159 RepID=A0A162FQ12_9EURY	NA	NA
group_820	UniRef90_unknown	UniRef50_A0A166BRD2	group_820	NA	hypothetical protein	2	2	1	779	779	779	L_00043	fbd947076cbee09ef93102bcf5e6d9e4_470	UniRef50_A0A166BRD2	Leucine carboxyl methyltransferase n=3 Tax=cellular organisms TaxID=131567 RepID=A0A166BRD2_9EURY	NA	NA
group_1151	UniRef90_unknown	UniRef50_A0A166C2J8	group_1151	NA	hypothetical protein	2	2	1	1241	1241	1241	L_00918	fbd947076cbee09ef93102bcf5e6d9e4_1331	UniRef50_A0A166C2J8	Putative protease YdcP n=18 Tax=Methanobacteriales TaxID=2158 RepID=A0A166C2J8_9EURY	NA	NA
group_1203	UniRef90_unknown	UniRef50_A0A166C569	group_1203	NA	hypothetical protein	2	2	1	281	281	281	L_00739	fbd947076cbee09ef93102bcf5e6d9e4_19	UniRef50_A0A166C569	Uncharacterized protein n=2 Tax=Methanobrevibacter oralis TaxID=66851 RepID=A0A166C569_9EURY	NA	NA
group_545	UniRef90_unknown	UniRef50_A0A166B1I6	group_545	NA	hypothetical protein	2	2	1	296	296	296	L_00065	fbd947076cbee09ef93102bcf5e6d9e4_596	UniRef50_A0A166B1I6	Putative monooxygenase YcnE n=9 Tax=Methanobrevibacter TaxID=2172 RepID=A0A166B1I6_9EURY	NA	NA
prmC_2	UniRef90_unknown	UniRef50_A0A166ALP1	prmC_2	NA	Release factor glutamine methyltransferase	2	2	1	584	584	584	L_00808	fbd947076cbee09ef93102bcf5e6d9e4_1245	UniRef50_A0A166ALP1	Ribosomal protein L11 methyltransferase n=97 Tax=Archaea TaxID=2157 RepID=A0A166ALP1_9EURY	NA	NA
birA	UniRef90_unknown	UniRef50_A0A162FC99	birA	NA	Bifunctional ligase/repressor BirA	1	1	1	914	914	914	NA	fbd947076cbee09ef93102bcf5e6d9e4_262	UniRef50_A0A162FC99	Bifunctional ligase/repressor BirA n=16 Tax=Methanobrevibacter TaxID=2172 RepID=A0A162FC99_9EURY	NA	NA
group_765	UniRef90_unknown	UniRef50_A0A165Z2X6	group_765	NA	hypothetical protein	2	2	1	608	608	608	L_01261	fbd947076cbee09ef93102bcf5e6d9e4_427	UniRef50_A0A165Z2X6	Polyribonucleotide nucleotidyltransferase n=15 Tax=Methanobacteriaceae TaxID=2159 RepID=A0A165Z2X6_9EURY	NA	NA
group_1104	UniRef90_unknown	UniRef50_A0A166B8B1	group_1104	NA	hypothetical protein	2	2	1	773	773	773	L_00565	fbd947076cbee09ef93102bcf5e6d9e4_781	UniRef50_A0A166B8B1	Exodeoxyribonuclease n=20 Tax=Methanobacteriaceae TaxID=2159 RepID=A0A166B8B1_9EURY	NA	NA
group_487	UniRef90_unknown	UniRef50_A0A166C4X5	group_487	NA	hypothetical protein	1	1	1	464	464	464	NA	fbd947076cbee09ef93102bcf5e6d9e4_1547	UniRef50_A0A166C4X5	Uncharacterized protein n=2 Tax=Methanobrevibacter oralis TaxID=66851 RepID=A0A166C4X5_9EURY	NA	NA
group_645	UniRef90_unknown	UniRef50_A0A165ZL28	group_645	NA	Putative L(+)-tartrate dehydratase subunit beta	2	2	1	530	530	530	L_00683	fbd947076cbee09ef93102bcf5e6d9e4_259	UniRef50_A0A165ZL28	L(+)-tartrate dehydratase subunit beta n=17 Tax=Methanobacteriaceae TaxID=2159 RepID=A0A165ZL28_9EURY	NA	NA
group_974	UniRef90_unknown	UniRef50_A0A166BPP2	group_974	NA	hypothetical protein	2	2	1	269	269	269	L_00287	fbd947076cbee09ef93102bcf5e6d9e4_1280	UniRef50_A0A166BPP2	NAD(P)H-quinone oxidoreductase subunit I, chloroplastic n=10 Tax=Methanobrevibacter TaxID=2172 RepID=A0A166BPP2_9EURY	NA	NA
group_1623	UniRef90_unknown	UniRef50_A0A166B8Q3	group_1623	NA	hypothetical protein	2	2	1	989	989	989	L_01309	fbd947076cbee09ef93102bcf5e6d9e4_1431	UniRef50_A0A166B8Q3	Putative glycosyltransferase EpsH n=17 Tax=Methanobrevibacter TaxID=2172 RepID=A0A166B8Q3_9EURY	NA	NA
pylB	UniRef90_unknown	UniRef50_A0A166B4H5	pylB	NA	3-methylornithine synthase	2	2	1	998	998	998	L_00447	fbd947076cbee09ef93102bcf5e6d9e4_963	UniRef50_A0A166B4H5	Biotin synthase n=32 Tax=Euryarchaeota TaxID=28890 RepID=A0A166B4H5_9EURY	NA	NA
xseA	UniRef90_unknown	UniRef50_A0A166BME9	xseA	NA	Exodeoxyribonuclease 7 large subunit	2	2	1	1253	1253	1253	L_00508	fbd947076cbee09ef93102bcf5e6d9e4_230	UniRef50_A0A166BME9	Exodeoxyribonuclease 7 large subunit n=1 Tax=Methanobrevibacter oralis TaxID=66851 RepID=A0A166BME9_9EURY	NA	NA
mbhL_1	UniRef90_unknown	UniRef50_A0A162FI01	mbhL_1	NA	Membrane-bound hydrogenase subunit alpha	2	2	1	959	1130	1044	L_00114	fbd947076cbee09ef93102bcf5e6d9e4_376	UniRef50_A0A162FI01	Hydrogenase-4 component G n=79 Tax=Methanomada group TaxID=2283794 RepID=A0A162FI01_9EURY	NA	NA
group_559	UniRef90_unknown	UniRef50_A0A166AGW1	group_559	NA	hypothetical protein	2	2	1	2429	2429	2429	L_00401	fbd947076cbee09ef93102bcf5e6d9e4_1360	UniRef50_A0A166AGW1	Putative protease YdcP n=20 Tax=Methanobrevibacter TaxID=2172 RepID=A0A166AGW1_9EURY	NA	NA
btuF	UniRef90_unknown	UniRef50_A0A162FPI5	btuF	NA	Vitamin B12-binding protein	2	2	1	1100	1100	1100	L_01083	fbd947076cbee09ef93102bcf5e6d9e4_1178	UniRef50_A0A162FPI5	Vitamin B12-binding protein n=4 Tax=Methanobrevibacter TaxID=2172 RepID=A0A162FPI5_9EURY	NA	NA
group_801	UniRef90_unknown	UniRef50_A0A166BZM3	group_801	NA	hypothetical protein	2	2	1	437	437	437	L_00489	fbd947076cbee09ef93102bcf5e6d9e4_7	UniRef50_A0A166BZM3	tRNA(FMet)-specific endonuclease VapC n=10 Tax=Methanobacteriaceae TaxID=2159 RepID=A0A166BZM3_9EURY	NA	NA
group_722	UniRef90_unknown	UniRef50_A0A165ZZS1	group_722	NA	hypothetical protein	2	2	1	437	437	437	L_00516	fbd947076cbee09ef93102bcf5e6d9e4_60	UniRef50_A0A165ZZS1	Uncharacterized protein n=1 Tax=Methanobrevibacter oralis TaxID=66851 RepID=A0A165ZZS1_9EURY	NA	NA
group_1582	UniRef90_unknown	UniRef50_A0A166C7A5	group_1582	NA	hypothetical protein	2	2	1	758	758	758	L_00628	fbd947076cbee09ef93102bcf5e6d9e4_1316	UniRef50_A0A166C7A5	Uncharacterized protein n=2 Tax=Methanobrevibacter TaxID=2172 RepID=A0A166C7A5_9EURY	NA	NA
group_1114	UniRef90_unknown	UniRef50_A0A166BT28	group_1114	NA	hypothetical protein	2	2	1	200	200	200	L_00346	fbd947076cbee09ef93102bcf5e6d9e4_736	UniRef50_A0A166BT28	LSM domain protein n=3 Tax=Methanobacteriaceae TaxID=2159 RepID=A0A166BT28_9EURY	NA	NA
group_1354	UniRef90_unknown	UniRef50_A0A162FQX6	group_1354	NA	Carbon disulfide hydrolase	2	2	1	548	548	548	L_00343	fbd947076cbee09ef93102bcf5e6d9e4_733	UniRef50_A0A162FQX6	Beta-carbonic anhydrase 1 n=20 Tax=cellular organisms TaxID=131567 RepID=A0A162FQX6_9EURY	NA	NA
group_774	UniRef90_unknown	UniRef50_A0A162FL29	group_774	NA	Damage-control phosphatase	2	2	1	866	866	866	L_00038	fbd947076cbee09ef93102bcf5e6d9e4_465	UniRef50_A0A162FL29	Uncharacterized protein n=17 Tax=Methanobacteriaceae TaxID=2159 RepID=A0A162FL29_9EURY	NA	NA
group_709	UniRef90_unknown	UniRef50_A0A165ZZE8	group_709	NA	hypothetical protein	2	2	1	230	230	230	L_00248	fbd947076cbee09ef93102bcf5e6d9e4_49	UniRef50_A0A165ZZE8	Uncharacterized protein n=2 Tax=Methanobrevibacter oralis TaxID=66851 RepID=A0A165ZZE8_9EURY	NA	NA
group_1061	UniRef90_unknown	UniRef50_A0A165Z3V5	group_1061	NA	hypothetical protein	2	2	1	2903	2903	2903	L_00102	fbd947076cbee09ef93102bcf5e6d9e4_994	UniRef50_A0A165Z3V5	Putative glycosyltransferase EpsJ n=1 Tax=Methanobrevibacter oralis TaxID=66851 RepID=A0A165Z3V5_9EURY	NA	NA
malK_1	UniRef90_unknown	UniRef50_A0A166A3W1	malK_1	NA	Trehalose/maltose import ATP-binding protein MalK	2	2	1	746	746	746	L_00981	fbd947076cbee09ef93102bcf5e6d9e4_193	UniRef50_A0A166A3W1	Bicarbonate transport ATP-binding protein CmpD n=39 Tax=Methanobacteriaceae TaxID=2159 RepID=A0A166A3W1_9EURY	NA	NA
group_1089	UniRef90_unknown	UniRef50_A0A166BIR3	group_1089	btuD_6	Vitamin B12 import ATP-binding protein BtuD	2	2	1	1700	1700	1700	L_00105	fbd947076cbee09ef93102bcf5e6d9e4_385	UniRef50_A0A166BIR3	Putative HMP/thiamine import ATP-binding protein YkoD n=2 Tax=Methanobacteriaceae TaxID=2159 RepID=A0A166BIR3_9EURY	NA	NA
group_948	UniRef90_unknown	UniRef50_A0A166BY60	group_948	NA	S-adenosyl-L-methionine-binding protein	2	2	1	488	488	488	L_00791	fbd947076cbee09ef93102bcf5e6d9e4_1411	UniRef50_A0A166BY60	Putative tRNA (Adenine(37)-N6)-methyltransferase n=25 Tax=root TaxID=1 RepID=A0A166BY60_9EURY	NA	NA
rny	UniRef90_unknown	UniRef50_A0A165ZXH8	rny	NA	Ribonuclease Y	1	1	1	500	500	500	NA	fbd947076cbee09ef93102bcf5e6d9e4_1534	UniRef50_A0A165ZXH8	Ribonuclease Y n=58 Tax=cellular organisms TaxID=131567 RepID=A0A165ZXH8_9EURY	NA	NA
group_235	UniRef90_unknown	UniRef50_A0A166BUG0	group_235	NA	hypothetical protein	1	1	1	257	257	257	NA	fbd947076cbee09ef93102bcf5e6d9e4_195	UniRef50_A0A166BUG0	Uncharacterized protein n=15 Tax=Methanobrevibacter TaxID=2172 RepID=A0A166BUG0_9EURY	NA	NA
group_578	UniRef90_unknown	UniRef50_A0A165YWR3	group_578	NA	hypothetical protein	2	2	1	995	995	995	L_00089	fbd947076cbee09ef93102bcf5e6d9e4_620	UniRef50_A0A165YWR3	tRNA (Cmo5U34)-methyltransferase n=1 Tax=Methanobrevibacter oralis TaxID=66851 RepID=A0A165YWR3_9EURY	NA	NA
group_563	UniRef90_unknown	UniRef50_A0A166BIU4	group_563	NA	hypothetical protein	2	2	1	548	548	548	L_00108	fbd947076cbee09ef93102bcf5e6d9e4_382	UniRef50_A0A166BIU4	Putative HMP/thiamine permease protein YkoE n=1 Tax=Methanobrevibacter oralis TaxID=66851 RepID=A0A166BIU4_9EURY	NA	NA
actP	UniRef90_unknown	UniRef50_A0A166AU98	actP	NA	Cation/acetate symporter ActP	1	1	1	1589	1589	1589	NA	fbd947076cbee09ef93102bcf5e6d9e4_509	UniRef50_A0A166AU98	Sodium/proline symporter n=72 Tax=cellular organisms TaxID=131567 RepID=A0A166AU98_9EURY	NA	NA
porA	UniRef90_unknown	UniRef50_A0A162FKQ3	porA	NA	Pyruvate synthase subunit PorA	2	2	1	1145	1145	1145	L_00050	fbd947076cbee09ef93102bcf5e6d9e4_477	UniRef50_A0A162FKQ3	Pyruvate synthase subunit PorA n=9 Tax=cellular organisms TaxID=131567 RepID=A0A162FKQ3_9EURY	NA	NA
group_1568	UniRef90_unknown	UniRef50_A0A166ARS9	group_1568	NA	hypothetical protein	2	2	1	290	290	290	L_00181	fbd947076cbee09ef93102bcf5e6d9e4_1049	UniRef50_A0A166ARS9	Uncharacterized protein n=11 Tax=Methanobrevibacter TaxID=2172 RepID=A0A166ARS9_9EURY	NA	NA
group_1235	UniRef90_unknown	UniRef50_A0A166BFU1	group_1235	NA	hypothetical protein	2	2	1	503	503	503	L_01315	fbd947076cbee09ef93102bcf5e6d9e4_1103	UniRef50_A0A166BFU1	Uncharacterized protein n=2 Tax=Methanobrevibacter TaxID=2172 RepID=A0A166BFU1_9EURY	NA	NA
hdrA1	UniRef90_unknown	UniRef50_A0A166BUK4	hdrA1	NA	Ferredoxin:CoB-CoM heterodisulfide reductase subunit A	1	1	1	2045	2045	2045	L_01213	NA	UniRef50_A0A166BUK4	tRNA 5-methylaminomethyl-2-thiouridine biosynthesis bifunctional protein MnmC n=65 Tax=Methanobacteriales TaxID=2158 RepID=A0A166BUK4_9EURY	NA	NA
hdrD	UniRef90_unknown	UniRef50_A0A166AFZ9	hdrD	NA	Dihydromethanophenazine:CoB--CoM heterodisulfide reductase subunit D	2	2	1	677	677	677	L_00973	fbd947076cbee09ef93102bcf5e6d9e4_1118	UniRef50_A0A166AFZ9	Lactate utilization protein A n=1 Tax=Methanobrevibacter oralis TaxID=66851 RepID=A0A166AFZ9_9EURY	NA	NA
group_482	UniRef90_unknown	UniRef50_A0A165ZXM0	group_482	NA	hypothetical protein	1	1	1	836	836	836	NA	fbd947076cbee09ef93102bcf5e6d9e4_1532	UniRef50_A0A165ZXM0	Coenzyme F420:L-glutamate ligase n=58 Tax=Methanobacteriales TaxID=2158 RepID=A0A165ZXM0_9EURY	NA	NA
group_826	UniRef90_unknown	UniRef50_A0A166BTB2	group_826	NA	Iron-sulfur flavoprotein	2	2	1	584	584	584	L_00220	fbd947076cbee09ef93102bcf5e6d9e4_917	UniRef50_A0A166BTB2	2-amino-4-deoxychorismate dehydrogenase n=10 Tax=Methanobrevibacter TaxID=2172 RepID=A0A166BTB2_9EURY	NA	NA
group_1380	UniRef90_unknown	UniRef50_A0A165ZB33	group_1380	NA	putative NOP5 family protein	2	2	1	1166	1166	1166	L_00576	fbd947076cbee09ef93102bcf5e6d9e4_394	UniRef50_A0A165ZB33	Putative snoRNA binding domain protein n=17 Tax=Methanobrevibacter TaxID=2172 RepID=A0A165ZB33_9EURY	NA	NA
clcA	UniRef90_unknown	UniRef50_A0A166BZP6	clcA	NA	H(+)/Cl(-) exchange transporter ClcA	1	1	1	1562	1562	1562	NA	fbd947076cbee09ef93102bcf5e6d9e4_593	UniRef50_A0A166BZP6	H(+)/Cl(-) exchange transporter ClcA n=20 Tax=Methanobrevibacter TaxID=2172 RepID=A0A166BZP6_9EURY	NA	NA
group_811	UniRef90_unknown	UniRef50_A0A162FPD5	group_811	NA	hypothetical protein	2	2	1	503	503	503	L_01184	fbd947076cbee09ef93102bcf5e6d9e4_1143	UniRef50_A0A162FPD5	Hydrogenase 3 maturation protease n=11 Tax=Methanobrevibacter TaxID=2172 RepID=A0A162FPD5_9EURY	NA	NA
group_634	UniRef90_unknown	UniRef50_A0A166BWB1	group_634	NA	hypothetical protein	2	2	1	1082	1082	1082	L_00411	fbd947076cbee09ef93102bcf5e6d9e4_862	UniRef50_A0A166BWB1	Putative CDP-glycerol:glycerophosphate glycerophosphotransferase n=5 Tax=Methanobrevibacter TaxID=2172 RepID=A0A166BWB1_9EURY	NA	NA
cimA	UniRef90_unknown	UniRef50_A0A166AEG3	cimA	NA	(R)-citramalate synthase CimA	2	2	1	1469	1469	1469	L_00387	fbd947076cbee09ef93102bcf5e6d9e4_105	UniRef50_A0A166AEG3	Putative (R)-citramalate synthase CimA n=43 Tax=Archaea TaxID=2157 RepID=A0A166AEG3_9EURY	NA	NA
ard1	UniRef90_unknown	UniRef50_A0A166BP33	ard1	NA	N-alpha-acetyltransferase	1	1	1	428	428	428	L_00299	NA	UniRef50_A0A166BP33	Mycothiol acetyltransferase n=15 Tax=Methanobrevibacter TaxID=2172 RepID=A0A166BP33_9EURY	NA	NA
lutB	UniRef90_unknown	UniRef50_A0A162FER8	lutB	NA	Lactate utilization protein B	2	2	1	1199	1199	1199	L_00972	fbd947076cbee09ef93102bcf5e6d9e4_1117	UniRef50_A0A162FER8	Lactate utilization protein B n=31 Tax=Methanobacteriales TaxID=2158 RepID=A0A162FER8_9EURY	NA	NA
group_1024	UniRef90_unknown	UniRef50_A0A166C297	group_1024	NA	hypothetical protein	2	2	1	515	515	515	L_00898	fbd947076cbee09ef93102bcf5e6d9e4_1197	UniRef50_A0A166C297	Putative NAD(P)H nitroreductase YdjA n=18 Tax=Methanobrevibacter TaxID=2172 RepID=A0A166C297_9EURY	NA	NA
group_541	UniRef90_unknown	UniRef50_A0A166B5Y7	group_541	NA	4-hydroxybutyrate--CoA ligase 2	2	2	1	1199	1199	1199	L_01162	fbd947076cbee09ef93102bcf5e6d9e4_161	UniRef50_A0A166B5Y7	Long-chain-fatty-acid--CoA ligase n=90 Tax=cellular organisms TaxID=131567 RepID=A0A166B5Y7_9EURY	NA	NA
group_516	UniRef90_unknown	UniRef50_A0A162FET8	group_516	NA	hypothetical protein	2	2	1	2489	2489	2489	L_00400	fbd947076cbee09ef93102bcf5e6d9e4_1359	UniRef50_A0A162FET8	Putative protease YdcP n=22 Tax=Methanobrevibacter TaxID=2172 RepID=A0A162FET8_9EURY	NA	NA
mfnE	UniRef90_unknown	UniRef50_A0A166CDJ3	mfnE	NA	[5-(aminomethyl)furan-3-yl]methyl phosphate kinase	2	2	1	626	626	626	L_01285	fbd947076cbee09ef93102bcf5e6d9e4_1553	UniRef50_A0A166CDJ3	Uridylate kinase n=39 Tax=Methanobrevibacter TaxID=2172 RepID=A0A166CDJ3_9EURY	NA	NA
group_1190	UniRef90_unknown	UniRef50_A0A166C945	group_1190	NA	hypothetical protein	2	2	1	830	830	830	L_00782	fbd947076cbee09ef93102bcf5e6d9e4_1170	UniRef50_A0A166C945	LicD family protein n=2 Tax=Methanobrevibacter oralis TaxID=66851 RepID=A0A166C945_9EURY	NA	NA
group_1420	UniRef90_unknown	UniRef50_A0A166BCX0	group_1420	NA	hypothetical protein	2	2	1	305	305	305	L_00320	fbd947076cbee09ef93102bcf5e6d9e4_855	UniRef50_A0A166BCX0	Uncharacterized protein n=18 Tax=Methanobacteriaceae TaxID=2159 RepID=A0A166BCX0_9EURY	NA	NA
pepQ	UniRef90_unknown	UniRef50_A0A166AS68	pepQ	NA	Xaa-Pro dipeptidase	2	2	1	1034	1034	1034	L_00139	fbd947076cbee09ef93102bcf5e6d9e4_899	UniRef50_A0A166AS68	Aminopeptidase YpdF n=40 Tax=Methanobrevibacter TaxID=2172 RepID=A0A166AS68_9EURY	NA	NA
group_818	UniRef90_unknown	UniRef50_A0A166AP42	group_818	NA	hypothetical protein	2	2	1	2651	2651	2651	L_00217	fbd947076cbee09ef93102bcf5e6d9e4_914	UniRef50_A0A166AP42	FmdE, molybdenum formylmethanofuran dehydrogenase operon n=8 Tax=Methanobrevibacter TaxID=2172 RepID=A0A166AP42_9EURY	NA	NA
cshB	UniRef90_unknown	UniRef50_A0A166BZ11	cshB	NA	DEAD-box ATP-dependent RNA helicase CshB	2	2	1	2573	2573	2573	L_00949	fbd947076cbee09ef93102bcf5e6d9e4_179	UniRef50_A0A166BZ11	ATP-dependent RNA helicase DbpA n=24 Tax=cellular organisms TaxID=131567 RepID=A0A166BZ11_9EURY	NA	NA
group_962	UniRef90_unknown	UniRef50_A0A166AGY6	group_962	NA	hypothetical protein	2	2	1	1190	1190	1190	L_00473	fbd947076cbee09ef93102bcf5e6d9e4_1201	UniRef50_A0A166AGY6	Archaeal ATPase n=20 Tax=Methanobacteriaceae TaxID=2159 RepID=A0A166AGY6_9EURY	NA	NA
group_586	UniRef90_unknown	UniRef50_A0A162FNV1	group_586	ecfT_4	Energy-coupling factor transporter transmembrane protein EcfT	2	2	1	836	836	836	L_01243	fbd947076cbee09ef93102bcf5e6d9e4_975	UniRef50_A0A162FNV1	Energy-coupling factor transporter transmembrane protein EcfT n=16 Tax=Methanobrevibacter TaxID=2172 RepID=A0A162FNV1_9EURY	NA	NA
group_710	UniRef90_unknown	UniRef50_A0A165ZX17	group_710	NA	Carbonic anhydrase	2	2	1	473	473	473	L_00116	fbd947076cbee09ef93102bcf5e6d9e4_304	UniRef50_A0A165ZX17	2,3,4,5-tetrahydropyridine-2,6-dicarboxylate N-acetyltransferase n=541 Tax=root TaxID=1 RepID=A0A165ZX17_9EURY	NA	NA
mraY_1	UniRef90_unknown	UniRef50_A0A166CFE2	mraY_1	NA	Phospho-N-acetylmuramoyl-pentapeptide-transferase	1	1	1	1016	1016	1016	NA	fbd947076cbee09ef93102bcf5e6d9e4_202	UniRef50_A0A166CFE2	Phospho-N-acetylmuramoyl-pentapeptide-transferase n=77 Tax=cellular organisms TaxID=131567 RepID=A0A166CFE2_9EURY	NA	NA
group_637	UniRef90_unknown	UniRef50_A0A166ATF2	group_637	NA	hypothetical protein	2	2	1	1886	1886	1886	L_01051	fbd947076cbee09ef93102bcf5e6d9e4_84	UniRef50_A0A166ATF2	GalNAc(5)-diNAcBac-PP-undecaprenol beta-1,3-glucosyltransferase n=18 Tax=Methanobrevibacter TaxID=2172 RepID=A0A166ATF2_9EURY	NA	NA
iolD_1	UniRef90_unknown	UniRef50_A0A166BER8	iolD_1	NA	"3D-(3	5/4)-trihydroxycyclohexane-1	2-dione hydrolase"	2	2	1	1583	1583	1583	L_00152	fbd947076cbee09ef93102bcf5e6d9e4_571	UniRef50_A0A166BER8	Acetolactate synthase isozyme 2 large subunit n=20 Tax=Methanobrevibacter TaxID=2172 RepID=A0A166BER8_9EURY	NA	NA
tfrB	UniRef90_unknown	UniRef50_A0A162FFX9	tfrB	NA	Fumarate reductase (CoM/CoB) subunit B	2	2	1	1529	1529	1529	L_00582	fbd947076cbee09ef93102bcf5e6d9e4_502	UniRef50_A0A162FFX9	Fumarate reductase iron-sulfur subunit n=2 Tax=Methanobacteriales TaxID=2158 RepID=A0A162FFX9_9EURY	NA	NA
group_1063	UniRef90_unknown	UniRef50_A0A166BRE2	group_1063	NA	hypothetical protein	2	2	1	443	443	443	L_00044	fbd947076cbee09ef93102bcf5e6d9e4_471	UniRef50_A0A166BRE2	HTH-type transcriptional regulator SarZ n=8 Tax=Methanobrevibacter TaxID=2172 RepID=A0A166BRE2_9EURY	NA	NA
group_870	UniRef90_unknown	UniRef50_A0A162FHB1	group_870	NA	hypothetical protein	2	2	1	425	425	425	L_01219	fbd947076cbee09ef93102bcf5e6d9e4_1080	UniRef50_A0A162FHB1	Class III signal peptide n=5 Tax=Methanobrevibacter TaxID=2172 RepID=A0A162FHB1_9EURY	NA	NA
[truncated: 647 more rows]

## Sheet: Table S10
Table S10 - Pangenome TS-2
[truncated: 2,677 more rows]

[truncated: 8 more sheets: Table S11, Table S12, Table S13, Table S14, Table S15, Table S16, Table S17, Table S18]
